# Supplementary material for: Divergent dynamics in whole-body regeneration and larval development of sponge Haliclonasimulans: cytobiology, microbiome, and transcriptomics
Source: iScience. 2026 Mar 13;29(4):115344. doi: 10.1016/j.isci.2026.115344 (PMC13058987; doi:10.1016/j.isci.2026.115344)
Supplement: Table S5. Relative abundance of microbes at the genus level during primmorph regeneration and larval development, relevant to Figure 2 [file mmc2.xlsx]

## Sheet: Sheet1
Table S5. Relative abundance of microbes at the genus level during primmorph regeneration and larval development, relevant to Figure 2.
Genus	PP	SP	MP	PL	SL	ML
AqS1	28.0915	25.5261	2.82697	80.3889	61.7423	8.0884
NS3a_marine_group	14.2729	1.57563	6.288	0	0.0006	0
Marinobacterium	8.3216	2.93757	2.4637	0.0593	0.155	2.24733
Neptuniibacter	5.21407	3.13483	2.07063	0.1279	0.244667	5.4398
Oleibacter	3.97223	0.997167	0.510033	0.000866667	0.0809	0.0764
Tenacibaculum	3.53757	1.88343	55.1257	0.0573333	0.385	1.42983
Glaciecola	1.51523	0.598433	0.271933	0	0	0.00983333
Vibrio	1.1759	20.7402	0.584133	0.399533	3.16047	4.4143
Pseudophaeobacter	1.3339	1.1852	0.6557	0	0.000533333	0.0418333
Endozoicomonas	1.06523	2.80487	2.0212	0.00133333	0.00656667	0.00126667
Methylophaga	0.9762	0.9562	0.6424	0	0	0
Alteromonas	1.03237	1.5411	0.3466	0.00143333	0.0963	0.4348
Sulfitobacter	0.994867	0.7873	0.5457	0.00253333	0.00386667	0.00586667
Sedimentitalea	0.6402	0.381067	0.204067	0	0	0.0168667
Pseudohongiella	0.855533	0.299167	0.3199	0.00106667	0.004	0.0016
Donghicola	0.836067	0.1611	0.550133	0	0	0
Colwellia	0.9187	0.901733	0.3025	0.0133333	0.329867	0.250633
Betaproteobacteria_bacterium_AqS2	0.575567	0.404567	0.1035	6.31207	3.73337	0.6138
Psychrobium	0.374567	0.859233	0.1034	0.00323333	0.1883	0.247167
Aliiroseovarius	0.270367	0.315467	0.140933	0	0.00183333	0.001
Polaribacter	0.269767	0.340333	0.1535	0.00133333	0.0369	0.0218
Cognatishimia	0.186667	0.00236667	0.0303333	0.00296667	0.0357333	0.1523
Marine_Methylotrophic_Group_3	0.238767	0.2441	0.162467	0	0	0
Lentibacter	0.182967	0.173733	0.0558333	0	0	0.00336667
Rubripirellula	0.356167	0.401567	0.2257	0.00873333	0.00643333	0.0180667
Amphritea	0.193567	0.159967	0.0717667	0.1535	0.882367	6.2412
Salinimonas	0.206	0.1251	0.0551	0.0221	0.0179333	0.0387333
BD1-7_clade	0.1368	0.181167	0.1698	0	0	0.00333333
Rhodococcus	0.233133	1.29863	0.395133	0	0	0
Mycobacterium	0.139533	0.0928667	0.234667	0.00743333	0	0
Methylobacterium-Methylorubrum	0.171567	0.689733	0.2015	0.0811333	1.44353	0.0284
Ruegeria	0.136533	0.970367	0.143867	0.00133333	0.121133	0.0862
Rhodopirellula	0.0398333	0.000633333	0.0365667	0.000533333	0.00236667	0.00683333
Marivita	0.165367	0.0136	0.0850333	0	0	0.00426667
Roseovarius	0.0588667	0.0111333	0.0464	0	0	0
Poseidonibacter	0.0914333	0.0857667	0.0414333	0.514067	0.382	2.6213
Francisella	0.101367	0.0327333	0.204	0	0	0
Brevundimonas	0.0683667	0.275433	0.0527333	0.137233	0.134267	0.00503333
Peredibacter	0.0933667	0.0258667	0.00266667	0.0008	0.0109	0.0980667
Coxiella	0.119633	0.0571333	0.0785667	0.00843333	0	0
Blastopirellula	0.0600667	0.0641667	0.00133333	0.00133333	0.0616333	0.0124667
Winogradskyella	0.0576333	0.0327333	0.0240667	0	0.00746667	0.0444
Parvibaculum	0.0530667	0.2522	0.133667	0	0	0
Paracoccus	0.0930667	0.2034	0.205033	0.0357	0.0114	0
Delftia	0.0334667	0.1876	0.0318667	0.141467	0.0224	0.001
Lawsonella	0.0312	0.00426667	0.005	0	0	0.00126667
Tropicibacter	0.0295333	0.0036	0.0201667	0.00446667	0.0095	0.0103667
Pseudomonas	0.0607333	0.676967	0.0685667	0.4492	0.172433	0.0192
Candidatus_Megaira	0.0269	0.000733333	0	0	0	0
Candidatus_Brocadia	0.0367	0.00163333	0.000666667	0	0	0
Maritalea	0.0281	0.00616667	0.0023	0	0	0
Halodesulfovibrio	0.0345333	0.0729667	0.131667	0	0	0
Aurantivirga	0.0291667	0	0.0052	0.00766667	0.0319	0
Gimesia	0.0123	0.000966667	0	0	0	0
Formosa	0.0545333	0.0145667	0.00863333	0.0178333	0.0128333	0.0092
Lactobacillus	0.0380667	0.0570333	0.0501667	0.0483333	0.00386667	0.000666667
Bacillus	0.0590333	0.3631	0.196467	0.0266333	0.0021	0.00856667
Leisingera	0.0514	0.0638667	0.0659333	0	0	0.00533333
Bdellovibrio	0.0284	0.0264333	0.00456667	0.0823667	0.2199	0
Staphylococcus	0.0297667	0.0848	0.0138	0.0226	0.0011	0.000666667
Enterobacter	0.0173667	0.343833	0.00653333	0.0100333	0.00966667	0.00443333
Aquabacterium	0.0348	0.0538333	0.0392667	0.0074	0.00766667	0
Nautella	0.0215667	0.00606667	0.0112667	0.0461667	0.0184333	0.0608667
Maribacter	0.0297667	0.0292667	0.00993333	0	0.0217667	0.0022
Oceanospirillum	0.0348	0.0052	0.0151667	0.0669667	0.132533	2.13153
Marinifilum	0.00873333	0.000633333	0	0	0	0.0028
Yoonia-Loktanella	0.0285	0.0253667	0.0103667	0	0.0222	0.0048
Phenylobacterium	0.0155	0.00503333	0	0	0	0
Cutibacterium	0.0160333	0.0375333	0.00603333	0.00686667	0.0221333	0
Corynebacterium	0.0239	0.0284333	0	0	0.00676667	0.000633333
Candidatus_Fritschea	0.0620667	0.0754	0.0283333	0	0	0.000633333
Escherichia-Shigella	0.00776667	0.0153667	0.0206667	0.0345667	0.0026	0
Sphingomonas	0.0098	0.109067	0.0409667	0.0774333	0.0155667	0.0047
Marivivens	0.0164333	0	0.00486667	0	0	0
Legionella	0.0235667	0.0535667	0.0262667	0.0164	0	0
Spongiivirga	0.0139667	0	0.00363333	0	0	0
Streptococcus	0.0154333	0	0	0	0	0
Halarcobacter	0.025	0.0143667	0.0255333	0.0236667	0.0421333	0.262867
Polynucleobacter	0.009	0	0	0	0	0
Aestuariicella	0.0208	0.0442333	0.00553333	0.00423333	0.206967	0.0139333
Salegentibacter	0.00616667	0.0013	0.00233333	0	0.0132333	0.0154
Pandoraea	0.0119	0.0243	0.0066	0	0	0
Erythrobacter	0.0320333	0.00373333	0.0195333	0	0.00706667	0.0022
Psychrosphaera	0.0087	0	0.00226667	0.0038	0.051	0.0194
Psychroserpens	0.00583333	0	0	0	0	0
Pseudoteredinibacter	0.00583333	0	0	0.00193333	0.0164333	0.141933
Novosphingobium	0.0136667	0.0184333	0.0125667	0	0	0
Maribius	0.0118333	0.0173	0.0147	0	0	0
Bradyrhizobium	0.0219	0.0226667	0.0475667	0.0180667	0	0
Motiliproteus	0.0336667	0.044	0.00646667	0.0021	0.084	0.3162
Kocuria	0.0055	0.000966667	0	0.0153	0	0
Devosia	0.00963333	0.0427	0.00763333	0	0	0
Stenotrophomonas	0.0194	0.1306	0.0400333	0.0385667	0	0.000733333
Hydrogenophilus	0.0052	0.0176	0.00266667	0.0402667	0.000833333	0
Acinetobacter	0.00893333	0.028	0.0461667	0.0967	0.00303333	0.0232667
OM60NOR5_clade	0.0166	0	0.0291	0.0144	0.00446667	0.00866667
Herbaspirillum	0.0102667	0.104533	0.0167	0	0	0
Dyella	0.0172333	0.0326	0.0135	0	0	0
Allorhizobium-Neorhizobium-Pararhizobium-Rhizobium	0.0239667	0.0624333	0.0414333	0.0551	0.0276	0.00203333
Pseudoalteromonas	0.0280333	0.0379667	0.0067	0.382767	5.82747	2.14707
Silvanigrella	0.0108667	0.0380333	0	0	0	0
Microbulbifer	0.0042	0.00813333	0.000666667	0	0	0
Kordia	0.0102333	0.00523333	0.1781	0.000566667	0.0138333	0.00726667
Anaerocolumna	0.0042	0	0	0	0	0
OM43_clade	0.0298	0.0261333	0.0588	0.0109333	0.00553333	0.00443333
OM27_clade	0.00723333	0	0.0039	0.0008	0.0086	0.0115667
OLB13	0.0104	0	0	0	0	0
Ferrovum	0.0142667	0.0198	0.2451	0	0	0
Clostridium_sensu_stricto_1	0.0067	0.00106667	0.00523333	0.00863333	0.0120333	0
Thalassotalea	0.00356667	0	0.00536667	0.302067	4.7925	2.93237
Pseudofulvibacter	0.00643333	0	0.00553333	0.00496667	0.207033	1.3395
Pelagibius	0.00856667	0.0143333	0.0211333	0	0	0
Halovulum	0.00356667	0	0	0	0	0
Sulfuritalea	0.00656667	0.0408	0.0373333	0	0	0
Owenweeksia	0.00456667	0	0.00133333	0	0	0.00183333
Neptunomonas	0.0069	0.0276667	0.000633333	0.00373333	0.0086	0.240433
Duganella	0.00456667	0.00103333	0.0062	0	0	0
Comamonas	0.00396667	0.0025	0.000666667	0	0	0
Aquibacter	0.0104333	0	0.0107667	0.0170333	0.180467	3.68643
Romboutsia	0.00723333	0.0582333	0.0042	0	0.00306667	0.0037
Methanolinea	0.00506667	0	0	0	0	0
Bacteroides	0.00543333	0.00476667	0.0029	0.0115333	0.0053	0.0129333
Sinorickettsia_chlamys	0.0357333	0.0043	0.00163333	0	0	0
Nitrosomonas	0.00476667	0.00683333	0.005	0	0	0
Hyphomonas	0.00366667	0.00143333	0	0	0	0
Rhodovulum	0.0243333	0	0.026	0	0	0
Picochlorum_sp_SENEW3	0.00923333	0	0.000966667	0.0082	0	0
Microbacterium	0.00293333	0.0397	0	0	0	0
Kordiimonas	0.00226667	0.0234	0.000966667	0.00353333	0.0462333	0.0171667
Elizabethkingia	0.00226667	0.000666667	0	0	0	0
Thiopseudomonas	0.00946667	0.0356333	0	0	0	0
Marinobacter	0.00983333	0.00856667	0.0127667	0	0	0.00286667
Halomonas	0.00713333	0.0387	0.0249	0	0	0
Enterovibrio	0.00193333	0	0.00133333	0	0.023	0.00966667
Cyanobium_PCC-6307	0.0026	0.029	0	0.0087	0.0359333	0.00263333
Corallomonas	0.0095	0.0021	0.000966667	0	0.00103333	0.00856667
Chlorobium	0.00193333	0.00106667	0	0	0	0
Caulobacter	0.0058	0.0579333	0.0033	0	0	0
Serratia	0.00163333	0	0	0.0108333	0.0087	0
Ralstonia	0.0054	0.0803	0.0351	0	0.0076	0.000966667
Litoribrevibacter	0.00163333	0	0	0	0	0.0022
Labrenzia	0.0126	0.0427333	0.0123333	0	0	0
Fusobacterium	0.00163333	0	0	0.0187333	0.0006	0.000733333
Desulfovibrio	0.00296667	0.0013	0.0253667	0	0	0.0011
Bryobacter	0.00303333	0.000733333	0	0	0	0
Acidicapsa	0.00163333	0.00103333	0.00486667	0	0	0
Sediminibacterium	0.009	0.00556667	0.0069	0	0	0
Roseobacter_clade_NAC11-7_lineage	0.0013	0.0183	0	0	0	0
Rhodopseudomonas	0.0013	0.000666667	0	0.0163667	0	0
Proteiniphilum	0.00263333	0.0021	0	0.0139667	0	0.000966667
Pedobacter	0.0089	0.0178333	0.00563333	0.0245667	0.0123	0
OLB17	0.0048	0.0021	0.000966667	0	0	0
Nitrospira	0.00303333	0.0398	0.000666667	0.0174333	0.0253667	0.004
Methylotenera	0.0211	0.0112667	0.0404	0	0	0
Limnobacter	0.00263333	0.02	0.0097	0	0	0
HTCC5015	0.00296667	0	0.0026	0.000533333	0.00976667	0.0320667
Filomicrobium	0.00603333	0	0.00976667	0	0	0
Castellaniella	0.0267	0.0614333	0.0333	0	0	0
Aureimarina	0.0013	0.00333333	0.0013	0	0	0
Alloprevotella	0.0013	0	0	0.0118667	0	0.0022
Xanthobacter	0.0027	0.019	0.0141333	0	0	0
Subgroup_10	0.00463333	0	0	0	0	0
Sphingobium	0.00493333	0.000666667	0.0184333	0	0.00553333	0
Reyranella	0.00263333	0.0038	0.00326667	0	0	0
Pseudoxanthomonas	0.000966667	0	0	0	0	0
Pontibacterium	0.00163333	0	0.00326667	0.0094	0.0129	0.179567
Pir4_lineage	0.000966667	0.000733333	0	0	0	0
Muricauda	0.000966667	0	0	0	0	0.000733333
Methylophilus	0.000966667	0.0017	0.0046	0	0	0
Mesorhizobium	0.000966667	0.0102333	0.00233333	0	0	0
Meniscus	0.00196667	0.0028	0	0	0	0
Maritimimonas	0.00196667	0.0081	0.000633333	0	0	0.00443333
Denitratisoma	0.0116	0.00596667	0.000666667	0	0	0
Aquicella	0.00846667	0.00506667	0.0111	0	0	0
Trichococcus	0.000633333	0	0	0	0	0
Terrisporobacter	0.000633333	0	0.000966667	0	0	0
SWB02	0.0013	0.000733333	0	0	0	0
Sulfurimonas	0.000633333	0	0.0026	0	0.00976667	0.0069
Sneathiella	0.000633333	0.0139	0.00396667	0	0	0.00586667
Pseudovibrio	0.000633333	0.00143333	0.0039	0	0	0
Pleurocapsa_PCC-7319	0.000633333	0.000633333	0.00746667	0.000866667	0	0
Pedomicrobium	0.00463333	0.000733333	0	0	0	0
Nitrolancea	0.000633333	0	0	0	0	0
Lutibacter	0.00706667	0.00226667	0.00133333	0	0.1661	0.243333
Litoricola	0.000633333	0	0	0	0.00866667	0.0037
Lewinella	0.0013	0	0	0	0.00493333	0.00293333
LD29	0.000633333	0	0.0137	0	0	0
Kaistia	0.00966667	0.0326667	0.0154667	0	0	0
Hyphomicrobium	0.000633333	0	0	0.0280333	0.0212667	0
hgcI_clade	0.0013	0.00276667	0.00876667	0	0	0
Halobacteriovorax	0.00843333	0.000633333	0	0.0011	0.0006	0.0682333
Ellin6067	0.00196667	0	0.000666667	0.0052	0	0
cr616	0.0013	0	0	0	0	0
CL500-3	0.000633333	0.0372333	0	0	0	0
Cetobacterium	0.0264	0	0	0.0118667	0.0153667	0.000733333
Catenovulum_maritimum	0.00316667	0.00916667	0.00976667	0.0045	0.00676667	0.00333333
Bacteroidetes_bacterium_OLB11	0.00136667	0.00106667	0	0	0	0
Alishewanella	0.000633333	0	0	0	0	0
Alcanivorax	0.0013	0.0147667	0.00893333	0.00633333	0	0
Akkermansia	0.0013	0.00573333	0.0486333	0.0413667	0.0189667	0.002
Acidithiobacillus	0.0013	0.00986667	0.169333	0	0	0
Xanthomonas	0	0.00743333	0.00903333	0	0	0
Woeseia	0	0	0	0	0.0349333	0.0045
Weissella	0	0	0	0.161467	0.0008	0
Vulcaniibacterium	0	0	0	0	0.0025	0
Vogesella	0	0	0	0.0152333	0	0.00166667
Vitellibacter	0	0	0	0	0	0.0019
Vicingus	0	0	0	0	0.0252667	0.0532
Verrucomicrobia_bacterium_PAORIC-16	0	0.00143333	0	0	0	0.000666667
Verruc-01	0.0083	0	0	0	0	0
UTBCD1	0.00143333	0	0	0	0	0
Umboniibacter	0	0	0	0.0045	0.152867	0.0092
Ulvibacter	0	0	0	0.000566667	0.00583333	0.00513333
UCG-009	0	0.00203333	0	0	0	0
UCG-005	0.00366667	0.0556667	0	0	0	0
UCG-002	0	0	0	0	0.0006	0
Tundrisphaera	0	0.00106667	0	0	0	0
Truepera	0.00366667	0	0	0	0	0
Treponema	0.00433333	0	0	0	0	0
TM7a	0	0	0	0.00223333	0.0257	0
Thiothrix	0	0.002	0	0	0.0145667	0.00703333
Thiomonas	0	0	0.000966667	0	0	0
Thiohalophilus	0	0	0	0	0	0.000733333
Thiogranum	0	0	0	0	0	0.00126667
Thiobacillus	0.0049	0.00143333	0	0	0	0
Thermus	0	0	0	0	0.0078	0
Thermopolyspora	0	0.00103333	0	0	0	0
Thermomonas	0.0024	0.00143333	0.000666667	0	0	0
Thaumasiovibrio	0	0	0	0	0.0178333	0
Thauera	0.000666667	0.00106667	0	0	0	0
Thalassolituus	0	0	0	0.0075	0.0477	0.391533
Thalassococcus_lentus	0	0	0	0.000533333	0	0.000733333
Thalassobius	0	0	0	0	0	0.0218
Thalassobaculum	0	0.0082	0	0	0	0
Terrimonas	0	0.0018	0	0	0	0
Terasakiella	0	0	0	0	0	0.0183667
Tepidibacter	0	0	0.00486667	0	0	0
Temperatibacter	0	0	0	0	0.0132333	0.00213333
Synechococcus_CC9902	0.00503333	0.0161333	0.0161333	0.00603333	0.00276667	0.0150333
Symbiobacterium	0.0018	0	0	0	0	0
Sva0996_marine_group	0	0	0	0	0.0100333	0.0041
Sva0081_sediment_group	0	0	0	0	0	0.0028
SUP05_cluster	0	0	0	0.00106667	0	0.000733333
Sumerlaea	0	0	0	0	0.0076	0
Sulfurovum	0.001	0	0	0	0	0.00363333
Sulfurospirillum	0	0.000633333	0	0	0	0
Sulfuricurvum	0	0.000666667	0	0	0	0
Succiniclasticum	0	0	0.000666667	0.0058	0.00336667	0
Subdoligranulum	0	0.00103333	0	0	0	0
Streptomyces	0.00166667	0.0200667	0	0.0122	0	0
Spongiimicrobium	0.00323333	0	0.0072	0	0	0
Spongiiferula	0	0.0018	0.00356667	0	0	0
Sphingorhabdus	0.00106667	0.0192333	0	0	0	0
Sphingopyxis	0.00316667	0.0120667	0.000666667	0	0	0
Sphingobacterium	0	0.0102	0	0.0312667	0.0273667	0.00673333
Solirubrobacter	0	0	0	0	0	0.000633333
SM1A02	0.0126333	0.000733333	0	0	0	0
Singulisphaera	0	0.000733333	0	0	0	0
Simplicispira	0.000733333	0.00676667	0	0	0	0
Simkania	0.00806667	0	0	0	0	0
Shimia	0.000666667	0	0	0	0.0097	0.0446333
Shewanella	0.000733333	0	0.00986667	0.0100333	0.0620667	0.0574667
Seonamhaeicola	0	0	0	0.0236	0.0350667	0.036
Selenomonas	0	0	0.00836667	0	0	0
SD04E11	0	0	0.00486667	0.00946667	0.0190333	0.000966667
Schleiferia	0	0	0	0	0.0184333	0
Schlegelella	0	0	0	0.00893333	0	0
SCGC_AAA164-E04	0	0	0	0.000533333	0.0121667	0.00766667
SAR92_clade	0	0	0	0.0058	0.00363333	0.000633333
SAR116_cluster_bacterium_REDSEA-S10_B10N8	0	0.000733333	0	0.00173333	0	0.000633333
SAR116_cluster_alpha_proteobacterium_HIMB100	0	0	0	0.000566667	0.00103333	0
Saprospira	0	0	0	0	0	0.0085
Sandaracinobacter	0	0	0.000966667	0	0	0
Salinisphaera	0	0	0	0.0044	0.0115333	0.000633333
Salinirepens	0	0	0	0	0.0334333	0.0922
Salinarimonas	0.000733333	0	0.00936667	0	0	0
Salimicrobium	0	0	0	0	0	0.00126667
Ruminococcus_torques_group	0	0	0.0104333	0	0	0
Ruminococcus	0.000666667	0.00203333	0	0.000533333	0.00163333	0
Rubritalea	0	0	0	0.00893333	0	0
Rubidimonas	0	0	0	0.00896667	0.00186667	0
Rothia	0	0	0	0.0065	0	0.00436667
Roseomonas	0	0.00103333	0.000966667	0	0.0006	0.0038
Roseobacter	0	0.019	0	0	0	0.00333333
Roseimarinus	0	0	0	0.0265	0	0.00146667
Roseibacillus	0	0	0.000666667	0.1223	0.0906333	0.00923333
Roseburia	0	0.00323333	0	0	0	0
Robiginitomaculum	0.0014	0.0156333	0.00856667	0	0	0.003
Robiginitalea	0	0	0	0	0.00196667	0.0118333
Rikenellaceae_RC9_gut_group	0	0.00193333	0.0175	0	0	0.0011
Rikenella	0.00133333	0.0221	0.00293333	0.000533333	0	0
Rickettsiella	0.00143333	0	0.0114	0	0	0
Rhodovastum	0.000666667	0.00306667	0	0	0	0
Rhodobacter	0.0014	0.00226667	0	0	0	0
Rhodanobacter	0.00543333	0.00136667	0.00133333	0	0	0
Rhizobium_sphaerophysae_group	0	0.0029	0	0	0	0
Rhizobacter	0	0.00103333	0.00163333	0	0	0
Rheinheimera	0	0	0	0	0.0055	0
Reinekea	0.00106667	0.000966667	0.0023	0	0.0277	0.000966667
Reichenbachiella	0.00576667	0.000966667	0.000666667	0.0011	0.0103333	0.00523333
Rehaibacterium	0	0.00136667	0	0	0	0
R76-B128	0	0	0	0	0	0.00253333
Quinella	0	0	0	0	0.000566667	0
Pusillimonas	0.00253333	0.0044	0	0	0	0
Psychromonas	0.00106667	0.0189333	0.00233333	0	0	0
Psychrobacter	0.000666667	0	0.00453333	0	0	0.00296667
Psychrilyobacter	0	0	0	0	0.0318333	0
Pseudoruegeria	0	0	0	0	0	0.0048
Pseudonocardia	0	0	0.0146667	0	0	0
Pseudolabrys	0	0.0025	0.000666667	0	0	0
Pseudarcobacter	0	0.000633333	0.00163333	0	0	0
Pseudahrensia	0	0	0	0	0	0.000633333
Proteus	0	0	0.00163333	0	0	0
Propionigenium	0	0	0	0	0.1101	0
Profundimonas	0	0	0	0	0	0.0180667
Prevotellaceae_UCG-001	0	0	0.00836667	0.0308667	0	0
Prevotella	0	0	0	0.00923333	0.000933333	0
possible_genus_03	0	0	0	0.0008	0.0128333	0
Porticoccus	0.00613333	0	0.0136667	0	0	0
Pontibacillus	0	0	0	0	0.0165	0
PMMR1	0	0.00106667	0	0	0	0
Plesiomonas	0	0.0034	0	0	0.00576667	0
Planomicrobium	0	0	0	0	0.00503333	0
Planococcus	0	0	0	0	0	0.00126667
Planktotalea	0.00433333	0.00136667	0	0	0	0
Planctopirus	0	0	0	0.0296	0.0489333	0
Planctomycetales_bacterium_Ellin7224	0	0.000733333	0	0	0	0
Planctomicrobium	0	0	0.00433333	0	0	0.00703333
Pir2_lineage	0.001	0	0	0	0	0
Pigmentiphaga	0	0	0.0081	0	0	0
Phyllobacterium	0	0	0	0.151633	0.138367	0.0141667
Phycisphaera	0.0168	0	0	0	0.0209333	0.00213333
Photobacterium	0	0.0118667	0.00536667	0.107233	0.0546	0.0246
Phascolarctobacterium	0	0	0.0110333	0	0	0
Phaeodactylibacter	0	0	0	0	0.0114333	0
Phaeocystidibacter	0	0	0	0	0.0092	0.0304667
Phaeobacter_sp_CECT_7735	0	0	0.00366667	0	0	0
Persicirhabdus	0.0054	0	0	0	0.000566667	0
Pelomonas	0.00683333	0.0551	0.0233333	0	0	0
Pelagicoccus	0	0	0	0	0	0.00226667
Pelagibacterium	0	0.00226667	0	0	0	0
Pediococcus	0	0	0	0.0256	0	0
Parviterribacter	0	0	0.000666667	0	0	0
Parasutterella	0	0	0.00453333	0.00373333	0.00293333	0.000733333
Parapusillimonas	0	0	0.00166667	0	0	0
Paraperlucidibaca	0.00273333	0.0195	0.00703333	0	0	0
Parahaliea	0.00266667	0	0	0	0.0068	0
Paraglaciecola	0	0	0.00976667	0	0	0
Parabacteroides	0.000733333	0	0	0.000566667	0.0039	0.0022
Pantoea	0	0	0.00166667	0	0.00336667	0
Paludisphaera	0.00143333	0	0	0	0.0280333	0
Palleronia-Pseudomaribius	0	0	0	0	0.00493333	0
Paenisporosarcina	0.00566667	0	0	0	0	0
Paeniclostridium	0.00633333	0.0013	0	0	0	0
Paenibacillus	0	0	0.0155333	0	0	0
Ottowia	0.002	0	0	0	0	0
Oscillibacter	0	0	0	0	0	0.0022
Opitutus	0	0	0.00196667	0	0	0
Oligoflexus_tunisiensis	0.001	0	0	0	0	0
Oleispira	0	0	0.0049	0.000533333	0.0120333	0.0186333
Oleiphilus	0	0	0	0	0.0149333	0.00316667
OLB12	0.000666667	0.00243333	0.0013	0	0	0
Odoribacter	0	0	0	0	0.00183333	0.0027
Octadecabacter	0	0	0	0	0	0.000666667
Oceanobacter	0	0	0	0.000533333	0	0.00333333
Oceanobacillus	0	0	0	0.0436333	0	0
Oceanicaulis	0.00216667	0	0	0	0	0
NS5_marine_group	0	0.000966667	0	0.0720333	0.1553	0.0217333
NS4_marine_group	0.0121333	0	0.00896667	0	0.000933333	0.00516667
NS10_marine_group	0.00143333	0	0	0.0123	0.223967	1.1212
Nordella	0	0	0	0.0161	0.000833333	0
Nocardioides	0	0	0	0	0	0.000666667
NK4A214_group	0	0	0	0.0053	0	0.001
Nitrospina	0	0	0	0.00296667	0.0318333	0
Nitrococcus	0	0.000666667	0.000666667	0	0	0
Nitratireductor	0	0.0799	0.00226667	0	0	0
Nioella	0	0	0.00776667	0	0	0
Nesterenkonia	0	0.0017	0.00226667	0	0	0
Nereida	0.00166667	0	0	0	0	0
Neisseria	0	0	0	0.00116667	0	0
Neiella	0	0	0	0	0.00586667	0
Mycoplasma	0	0	0	0	0	0.00703333
Mucispirillum	0	0	0	0.00116667	0.0008	0
Moritella	0	0	0	0.00633333	0	0.00146667
Monoglobus	0	0	0	0	0.000533333	0.000966667
Moheibacter	0.00133333	0.00243333	0.00263333	0	0	0
Mobilicoccus	0	0.000733333	0	0	0	0
MND1	0	0.0013	0	0	0	0
mle1-7	0	0	0	0.000566667	0	0
ML602J-51	0	0	0	0.00966667	0.000833333	0
Mitsuokella	0	0.000966667	0	0	0	0
Micrococcus	0.0126333	0.00106667	0	0.0329	0	0.00133333
Methyloversatilis	0.00133333	0	0	0	0	0
Methyloceanibacter	0	0	0	0.000533333	0.0184	0
Methanobrevibacter	0	0	0	0.00116667	0.00356667	0.0038
Metallibacterium	0	0	0.0065	0	0	0
Mesonia	0	0	0	0	0	0.0026
Mesoflavibacter	0	0	0	0	0.0100333	0.0165333
Megasphaera	0	0	0.0013	0	0	0
MB11C04_marine_group	0	0	0	0.0008	0.000533333	0.000733333
Massilia	0	0.0146333	0.0127	0	0.0126	0
Maritimibacter	0.0245333	0	0.00803333	0	0	0.0531333
Marinomonas	0	0	0.00616667	0.00343333	0.0164667	0.0356333
Mariniphaga_sediminis	0.000666667	0	0	0.00426667	0.00423333	0
Marinilactibacillus	0	0	0	0	0.00673333	0
Marinicella	0	0	0	0	0	0.00513333
Marinibacterium	0.0018	0	0	0	0	0
Marinagarivorans	0.00143333	0	0	0	0	0.00133333
Maricaulis	0.00286667	0	0	0	0	0
Malaciobacter	0	0	0	0.0235333	0.1594	6.59107
Lysinibacillus	0	0.00363333	0	0	0	0
Lutimonas	0	0	0	0.00256667	0.0526	0.0115667
Luteolibacter	0	0	0	0	0	0.000666667
Luteimonas	0	0.0046	0.001	0	0	0
Luminiphilus	0	0	0.00326667	0.0259667	0.0603	0.031
Longilinea	0.001	0	0	0	0	0
Litorilituus	0	0	0	0.00743333	0.00966667	0.0155667
Litoribacillus	0	0	0	0	0	0.00423333
Lishizhenia	0	0	0	0	0.0184333	0.0647667
Limnohabitans	0	0.0224	0.000666667	0	0	0
Limimaricola	0.0121	0.0029	0	0	0	0
Leucothrix	0	0.00303333	0	0	0.0054	0.0186667
Leuconostoc	0	0	0	0.00743333	0	0
Leptolinea	0.00173333	0	0	0	0	0
Lentisphaera	0.000733333	0	0	0.00876667	0.0223333	0.000633333
Lentimonas	0	0	0	0	0	0.00296667
Lentilitoribacter	0	0	0	0	0	0.00516667
Lactococcus	0.00763333	0	0	0.0195333	0	0
Lacibacter	0	0	0	0.00816667	0	0
Lachnospiraceae_NK4A136_group	0.000733333	0.00566667	0.00266667	0.0595333	0.00706667	0.0168667
Lachnospiraceae_AC2044_group	0	0.00646667	0	0	0	0
Lachnoclostridium	0	0.0017	0.0136667	0	0	0.00133333
Kytococcus	0	0	0.0107	0	0	0
Kouleothrix	0	0	0.000966667	0	0	0
Kosakonia	0	0	0	0.005	0	0
Klebsiella	0.0036	0	0	0	0	0
Kiloniella	0	0	0	0	0	0.0131333
KCM-B-112	0	0.0258667	0.015	0	0	0
Kangiella	0	0	0	0	0.0130667	0.007
JGI_0001001-H03	0	0	0	0	0.0089	0
Jannaschia	0.001	0	0	0	0	0
IS-44	0	0	0	0	0	0.00183333
Intestinimonas	0	0	0	0	0	0.00406667
Incertae_Sedis	0	0	0	0	0	0.000633333
Immundisolibacter	0	0.00463333	0.000966667	0	0	0
IMCC26207	0.000666667	0	0	0	0	0
IMCC26134	0	0	0	0.0150333	0	0
Ileibacterium	0	0	0	0.0014	0	0
IheB3-7	0	0	0	0	0.0169	0
Ignavibacterium	0.00143333	0	0.000666667	0	0	0
Idiomarina	0	0	0	0	0	0.000666667
Ideonella	0	0	0	0	0	0.000666667
Hyunsoonleella	0	0	0	0	0.00473333	0.0180667
Hymenobacter	0.00233333	0	0	0	0	0
Hydrotalea	0	0.000666667	0	0	0	0
Hydrogenophaga	0	0.0045	0	0	0	0
Hoppeia	0.0065	0	0	0	0	0
HIMB11	0.00133333	0	0	0.0926667	0.1724	0.0695667
Henriciella	0	0	0.000966667	0	0	0
Hellea	0	0.000633333	0.000666667	0	0	0.00236667
Helicobacter	0.00106667	0	0	0	0	0
Halomarina	0	0	0	0	0	0.00476667
Halocynthiibacter	0	0	0	0	0.0399333	0.0672333
Halobacillus	0	0	0.00603333	0	0	0
Halioglobus	0.00633333	0.000966667	0	0	0.0439667	0.0158
Haliangium	0.000666667	0	0	0	0	0
Haemophilus	0	0	0	0.00143333	0	0
Haematospirillum	0	0	0	0.00223333	0	0
Grimontia	0	0	0	0	0.0042	0.0475333
Granulosicoccus	0.00276667	0	0	0	0	0
Granulicella	0	0	0.0026	0	0	0
Gramella	0	0	0	0	0.018	0
Gordonia	0.001	0	0	0	0	0
Gilvibacter	0	0	0	0	0	0.0022
Geothrix	0	0	0	0	0.00443333	0
Georgfuchsia	0	0.000633333	0	0	0	0
Geobacillus	0	0	0	0.0113333	0	0
Gemmatimonas	0.00166667	0	0	0	0	0
Gemmata	0	0	0.012	0	0	0
Gelidibacter	0	0.00136667	0	0	0	0
GCA-900066575	0	0	0	0.00426667	0	0
Galbitalea	0	0	0.00583333	0	0	0
Fusibacter	0.002	0.00573333	0	0	0	0.000733333
Fulvivirga	0	0	0	0	0.0147667	0.00246667
Fluviicola	0.0065	0	0	0	0.0434333	0.0329333
Flavobacterium	0.00376667	0.0100333	0.005	0	0.00123333	0.138033
Flavisolibacter	0	0	0	0.0203	0	0
Flavirhabdus	0	0	0.003	0	0	0
Flavihumibacter	0.00133333	0.0025	0	0	0	0
Flavicella	0	0	0	0.00206667	0.000933333	0.00703333
Flammeovirga	0	0	0	0	0.0116667	0.00793333
Ferruginibacter	0.0117	0.0117333	0.001	0	0	0
Ferrovibrio	0	0.00673333	0	0	0	0
Ferrithrix	0	0	0.000966667	0	0	0
Ferrimonas	0	0	0	0	0.0346333	0.0106333
Ferribacterium	0	0	0	0	0.0037	0
Faecalibaculum	0	0	0.00226667	0	0	0
Faecalibacterium	0	0.0120667	0	0	0	0.0039
Fabibacter	0	0	0	0	0	0.00283333
Exiguobacterium	0	0	0	0	0.00703333	0
Eudoraea	0	0	0	0	0	0.000666667
Eubacterium_xylanophilum_group	0	0	0.000966667	0	0	0
Eubacterium_ventriosum_group	0	0	0	0	0.00123333	0
Eubacterium_tenue_group	0.00133333	0	0	0	0	0
Eubacterium_ruminantium_group	0	0	0	0.00183333	0	0
Eubacterium_fissicatena_group	0	0	0	0.00446667	0	0
Erysipelotrichaceae_UCG-002	0	0	0.000966667	0	0	0
Erysipelothrix	0	0	0	0.00106667	0	0.00183333
Erysipelatoclostridium	0	0.000633333	0	0	0	0
Enterorhabdus	0	0	0	0	0	0.001
Enterococcus	0	0	0	0.0182	0.0505333	0.000666667
Enhydrobacter	0.000733333	0.0017	0	0.0046	0	0.000733333
endosymbionts	0	0	0	0	0.0053	0.000966667
endosymbiont_of_Acanthamoeba_sp_UWC8	0.000666667	0.000666667	0.003	0	0	0
Elstera	0	0	0	0	0	0.0011
Ekhidna	0	0	0	0	0	0.0033
Eilatimonas	0	0	0.0029	0	0	0
Edaphobaculum	0.001	0	0	0	0	0.0016
Dyadobacter	0	0.000733333	0	0	0.0162333	0
Dubosiella	0.00266667	0	0	0.00843333	0	0
DSSF69	0	0	0.00233333	0	0	0
Draconibacterium	0	0	0	0	0.0849667	0.0297667
Dorea	0	0	0	0	0	0.0057
Dokdonia	0.0142667	0.0173	0.00946667	0.0022	0.0561	0.0441
Dokdonella	0.001	0.0017	0.001	0	0	0
Diplosphaera	0	0	0	0	0	0.00146667
Dinoroseobacter	0.00366667	0	0	0	0	0
Dietzia	0	0	0.00913333	0.00156667	0	0
Desulfoprunum	0.00166667	0.000733333	0	0	0	0
Desulfomicrobium	0.001	0	0	0	0	0
Deinococcus	0	0	0	0.0111667	0	0
Defluviitalea	0	0.00103333	0	0	0	0
Defluviimonas	0	0.0018	0	0	0	0
Defluviicoccus	0	0.00526667	0	0	0	0
Deferrisoma	0	0	0	0	0.0236	0
Dasania	0	0.0112	0.000966667	0	0	0
Cupriavidus	0	0	0	0.0507	0.0376	0.00726667
Crocinitomix	0.00576667	0	0	0.162167	0.0577333	0.0192
Croceitalea	0	0	0	0	0	0.00333333
Coriobacteriaceae_UCG-002	0	0	0	0	0.00103333	0
Corallibacter_vietnamensis	0	0	0	0.00106667	0	0
Coraliomargarita	0	0	0	0	0.0077	0
Constrictibacter	0	0	0	0	0	0.000966667
Confluentibacter	0.002	0	0	0	0	0
Conexibacter	0.00133333	0	0	0.00223333	0	0
Colwellia_sp	0.000666667	0.0018	0.00296667	0.00553333	0.00706667	0.0161333
Colidextribacter	0	0	0	0.00296667	0.00103333	0
Cohaesibacter	0	0.00536667	0.000666667	0	0	0
Cocleimonas	0	0	0	0	0.00953333	0
Cobetia	0	0	0	0	0	0.00126667
Cloacibacterium	0	0	0.000633333	0	0.00446667	0
Clade_Ib	0	0	0	0	0.0081	0
Clade_Ia	0.00366667	0.000966667	0.00226667	0.223833	0.1145	0.0550667
CL500-29_marine_group	0	0	0.00196667	0	0	0
Citrobacter	0	0	0	0.00263333	0.00556667	0
Chujaibacter	0.00233333	0	0.000633333	0	0	0
Chryseobacterium	0	0	0	0.0234	0.0133333	0
Christensenellaceae_R-7_group	0.000666667	0	0.00913333	0.0154	0.0119	0.0104
Chlamydiales_bacterium_NS11	0.0054	0.00106667	0	0	0	0
CHKCI001	0	0	0.0113333	0	0	0
Chitinophaga	0.000666667	0.00136667	0	0	0	0
Cedecea	0	0	0	0.00743333	0	0
Catenococcus	0	0	0	0.00373333	0	0
Carboxylicivirga	0	0	0	0	0.000533333	0.00353333
Candidatus_Udaeobacter	0	0	0	0.0290333	0	0
Candidatus_Thiobios	0	0	0	0	0	0.002
Candidatus_Saccharimonas	0	0	0	0.0137667	0.00993333	0.0085
Candidatus_Puniceispirillum	0	0	0	0.0105667	0.0042	0.00443333
Candidatus_Protochlamydia	0.00133333	0.000666667	0.000966667	0	0	0
Candidatus_Paracaedibacter	0	0.003	0	0	0	0
Candidatus_Obscuribacter	0.000733333	0.0487667	0	0	0	0
Candidatus_Nitrotoga	0.00313333	0.00646667	0	0	0	0
Candidatus_Nitrosotalea	0	0.0505333	0.0214	0	0	0
Candidatus_Kuenenia	0.00143333	0.000666667	0	0	0	0
Candidatus_Hepatoplasma	0	0.0154333	0.00366667	0	0	0
Candidatus_Cryptoprodotis	0	0	0	0	0.0109	0
Candidatus_Competibacter	0	0	0	0.00296667	0	0
Candidatus_Aquiluna	0	0	0	0.00116667	0.000833333	0.00683333
Candidatus_Actinomarina	0	0	0	0.101167	0.0502667	0.0344667
candidate_division_TM6_bacterium_JCVI_TM6SC1	0	0	0.000666667	0	0	0
C1-B045	0	0.0117333	0.001	0	0	0
Butyricicoccus	0	0.000633333	0	0	0	0
Brumimicrobium	0	0	0	0	0	0.001
Brucella	0.00596667	0.0823667	0	0.0192	0	0
Brevibacillus	0.0018	0.0569667	0	0	0.00306667	0
Brachybacterium	0	0	0	0.0129333	0.0078	0
Bowmanella	0	0	0	0	0.00306667	0
Bosea	0	0.000966667	0.0162	0	0.0147333	0
Bombella	0	0	0	0	0	0.000733333
Blautia	0	0.0025	0.0130333	0	0	0
Bizionia	0	0	0	0	0	0.00233333
Bifidobacterium	0.000733333	0.00323333	0.00163333	0.00236667	0	0
Bermanella	0	0.0142667	0	0	0	0.003
Bergeyella	0.000666667	0.0064	0.00166667	0	0	0
Balneola	0	0	0	0.0184667	0	0.00316667
Bacteroidetes_bacterium_OLB10	0.00993333	0.0107667	0.000666667	0	0	0
bacterium_QTYC46b	0	0	0	0.000533333	0	0
Azospirillum	0	0.00573333	0.001	0	0	0
Azorhizobium	0.000733333	0	0	0	0	0
Azoarcus	0.000733333	0	0	0	0	0
Aureivirga	0	0	0	0	0	0.0117
Aureispira	0	0	0.0149667	0	0.0136333	0.0066
Aureimonas	0.00266667	0	0	0	0	0
Atopostipes	0	0	0	0.0155333	0.00546667	0
Asticcacaulis	0	0.0048	0	0	0	0
Ascidiaceihabitans	0	0	0	0	0.0122667	0.00516667
Arenimonas	0.002	0.0135	0.00333333	0.0045	0	0
Arenicella	0	0	0	0	0.0075	0.0051
Arenibacter	0	0.0186333	0	0	0	0
Arcticiflavibacter	0	0.000733333	0	0	0	0
Arcobacter	0	0	0	0	0	0.0107
Aquimarina	0.0024	0	0.000966667	0.000533333	0.0178	0.0103
Anoxybacillus	0	0	0	0.0608	0.00236667	0
Anaerovorax	0	0	0	0	0	0.000666667
Anaerobiospirillum	0	0	0	0.0037	0	0.000633333
Amylibacter	0.00466667	0.0154333	0	0	0	0
Ampullimonas	0	0	0	0	0.0103333	0
Amorphus	0	0.000666667	0	0	0	0
Altererythrobacter	0.000733333	0	0	0	0.0008	0.001
alpha_proteobacterium_SCGC_AAA015-N04	0	0	0	0	0.00366667	0.00406667
alpha_proteobacterium_R2A57	0	0	0	0	0	0.00336667
alpha_proteobacterium_HIMB59	0	0	0	0.00306667	0.0206	0.02
alpha_proteobacterium_HIMB114	0	0	0	0	0.000933333	0.0022
Allobaculum	0	0	0	0	0.00236667	0.000666667
Alistipes	0	0	0.000666667	0	0.000833333	0
Aliivibrio	0	0	0	0.0319333	0.0159	0
Aliikangiella	0	0	0.00333333	0	0.00646667	0.001
Aliihoeflea	0	0	0	0.0241	0	0
Algoriphagus	0.000733333	0	0	0	0	0.00413333
Algimonas	0	0	0	0	0.00893333	0
Algicola	0	0	0	0.0074	0.527333	0.246333
Algibacter	0.000733333	0	0	0	0.0117333	0.00146667
Albimonas	0	0	0	0	0.0046	0
AKYG587	0.000733333	0	0	0	0	0
Agathobacter	0	0.000966667	0	0	0	0
Agarivorans	0	0	0	0.00143333	0.0112333	0.00886667
Agaribacterium	0	0	0	0	0.00643333	0
Afipia	0.00166667	0.0044	0	0	0	0
Aestuariibacter	0	0	0.00453333	0	0.00556667	0.0126
Aeromonas	0	0	0	0.0545333	0.0242	0.0136667
Aeriscardovia	0	0	0	0.0107667	0.0139333	0.000733333
ADurbBin063-1	0	0.000733333	0	0	0	0
Actibacter	0	0	0	0	0.0439	0.0164333
Acidovorax	0.0018	0.0726333	0.0069	0.00606667	0	0
Acidocella	0	0	0.0029	0	0	0
Acidiphilium	0	0.000733333	0.0107333	0	0	0
Acidibacter	0	0	0.000666667	0	0	0
Achromobacter	0	0	0	0	0.0083	0
Acholeplasma	0	0.000633333	0	0	0	0
Acetobacteroides	0	0.000733333	0	0	0	0
Acetobacter	0	0	0	0	0	0.0026
Acetitomaculum	0	0	0	0	0.00236667	0.00133333
Acaryochloris_MBIC11017	0.000733333	0	0	0	0	0
Acanthopleuribacter	0	0	0	0	0	0.0022
Abditibacterium	0	0.00216667	0	0	0	0
Others	18.3032	21.1427	18.1194	6.91423	10.036	43.0545
