# Supplementary material for: Divergent dynamics in whole-body regeneration and larval development of sponge Haliclonasimulans: cytobiology, microbiome, and transcriptomics
Source: iScience. 2026 Mar 13;29(4):115344. doi: 10.1016/j.isci.2026.115344 (PMC13058987; doi:10.1016/j.isci.2026.115344)
Supplement: Table S8. Summary statistics of transcriptome sequences [file mmc3.xlsx]

## Sheet: Sheet2
Table S8. Summary statistics of transcriptome sequences.
Sample	Raw Reads	Raw Data(bp)	Clean Reads	Clean Data(bp)	Q20(%)	Q30(%)	GC(%)	Unique_Mapped(%)	Total_Mapped(%)
PP-1	41369886	6205482900	41250676 (99.71%)	6120362101	6017135760 (98.31%)	5799565677 (94.76%)	2565224526 (41.91%)	32593722 (79.01%)	34571384 (83.81%)
PP-2	43199048	6479857200	43085130 (99.74%)	6398058852	6287059331 (98.27%)	6050349120 (94.57%)	2683538887 (41.94%)	33997989 (78.91%)	36094040 (83.77%)
PP-3	42050408	6307561200	41907108 (99.66%)	6213332090	6089031176 (98.00%)	5846103746 (94.09%)	2608217677 (41.98%)	33038517 (78.84%)	35051666 (83.64%)
SP-1	42678208	6401731200	42523232 (99.64%)	6324093965	6200079908 (98.04%)	5957418235 (94.20%)	2667380756 (42.18%)	33689100 (79.23%)	35737769 (84.04%)
SP-2	43361754	6504263100	43217970 (99.67%)	6431814879	6305387778 (98.03%)	6058316190 (94.19%)	2712914344 (42.18%)	34229898 (79.20%)	36312579 (84.02%)
SP-3	41299674	6194951100	41155486 (99.65%)	6114777165	6001776670 (98.15%)	5782457233 (94.57%)	2586472392 (42.30%)	32548789 (79.09%)	34603348 (84.08%)
MP-1	41067056	6160058400	40919510 (99.64%)	6084216549	5967112414 (98.08%)	5739652417 (94.34%)	2567527174 (42.20%)	32252396 (78.82%)	34227592 (83.65%)
MP-2	43587582	6538137300	43459058 (99.71%)	6464864314	6347449166 (98.18%)	6112682479 (94.55%)	2720593936 (42.08%)	34200776 (78.70%)	36321587 (83.58%)
MP-3	40608780	6091317000	40476986 (99.68%)	6004405266	5877206077 (97.88%)	5627099356 (93.72%)	2527295443 (42.09%)	31733795 (78.40%)	33755393 (83.39%)
PL-1	36088864	5413329600	35980970 (99.70%)	5325144423	5212243077 (97.88%)	5115353765 (96.06%)	2275097964 (42.72%)	28025522 (77.89%)	30652514 (85.19%)
PL-2	41951668	6292750200	41734242 (99.48%)	6232300778	6070035926 (97.40%)	5874172837 (94.25%)	2659621230 (42.67%)	32484682 (77.84%)	35353639 (84.71%)
PL-3	42889238	6433385700	42742894 (99.66%)	6350226772	6217299714 (97.91%)	6065386103 (95.51%)	2721654322 (42.86%)	33286846 (77.88%)	36317776 (84.97%)
SL-1	38068098	5710214700	37976336 (99.76%)	5648174460	5513604418 (97.62%)	5238206025 (92.74%)	2436590622 (43.14%)	30277680 (79.73%)	32489240 (85.55%)
SL-2	36478492	5471773800	36367512 (99.70%)	5401786287	5261660741 (97.41%)	4987930299 (92.34%)	2316758368 (42.89%)	28996043 (79.73%)	31120378 (85.57%)
SL-3	36822258	5523338700	36690828 (99.64%)	5433664719	5285599749 (97.28%)	4999412084 (92.01%)	2357108567 (43.38%)	29026631 (79.11%)	30897198 (84.21%)
ML-1	39777900	5966685000	39617242 (99.60%)	5919596616	5770536128 (97.48%)	5579376822 (94.25%)	2524639501 (42.65%)	31279321 (78.95%)	33580013 (84.76%)
ML-2	38444840	5766726000	38253468 (99.50%)	5714151146	5567685305 (97.44%)	5391086288 (94.35%)	2433267593 (42.58%)	29783655 (77.86%)	32028616 (83.73%)
ML-3	38825278	5823791700	38615252 (99.46%)	5767824887	5622102515 (97.47%)	5444113997 (94.39%)	2457918984 (42.61%)	30299249 (78.46%)	32633709 (84.51%)
