# Supplementary material for: Divergent dynamics in whole-body regeneration and larval development of sponge Haliclonasimulans: cytobiology, microbiome, and transcriptomics
Source: iScience. 2026 Mar 13;29(4):115344. doi: 10.1016/j.isci.2026.115344 (PMC13058987; doi:10.1016/j.isci.2026.115344)
Supplement: Table S9. Detailed data on Benchmarking Universal Single-Copy Orthologs (BUSCO) analysis [file mmc4.xlsx]

## Sheet: Sheet2
Table S9. Detailed data on Benchmarking Universal Single-Copy Orthologs (BUSCO) analysis.
# Busco id	Status	Sequence	Score	Length
EOG091G00AH	Complete	Unigene0004463	1162	1312
EOG091G00CM	Complete	Unigene0045790	347.6	207
EOG091G00GM	Complete	Unigene0050464	1239.2	964
EOG091G00GQ	Complete	Unigene0022818	1014	871
EOG091G00L0	Complete	Unigene0025835	862.3	1299
EOG091G00MA	Duplicated	Unigene0023025	398.1	484
EOG091G00MA	Duplicated	Unigene0023025	447.4	510
EOG091G00MI	Duplicated	Unigene0037243	177.3	186
EOG091G00MI	Duplicated	Unigene0049266	187.5	233
EOG091G00Q0	Complete	Unigene0004736	1173	688
EOG091G00QT	Complete	Unigene0051431	788.3	706
EOG091G00UD	Complete	Unigene0001820	1337.4	925
EOG091G00VZ	Complete	Unigene0054171	508.8	685
EOG091G00Z3	Complete	Unigene0014939	684.6	656
EOG091G011X	Complete	Unigene0055555	1249.2	958
EOG091G017G	Complete	Unigene0006179	1438.5	815
EOG091G017T	Complete	Unigene0022776	1188.2	742
EOG091G019V	Duplicated	Unigene0007775	756.9	450
EOG091G019V	Duplicated	Unigene0014229	858.8	557
EOG091G01EW	Complete	Unigene0036467	964.6	665
EOG091G01GC	Complete	Unigene0014421	1357.8	836
EOG091G01IW	Complete	Unigene0013309	1288.6	806
EOG091G01LC	Complete	Unigene0044571	435.2	398
EOG091G01MK	Complete	Unigene0050734	647.5	634
EOG091G01S9	Complete	Unigene0051329	315.2	642
EOG091G01TH	Complete	Unigene0029454	1249.3	861
EOG091G01TX	Complete	Unigene0026657	381.4	507
EOG091G01VH	Complete	Unigene0051022	1435	951
EOG091G01WY	Complete	Unigene0003724	466.6	451
EOG091G01XD	Complete	Unigene0050682	432	446
EOG091G01XI	Complete	Unigene0012006	598.1	634
EOG091G01XQ	Complete	Unigene0005399	1146.4	810
EOG091G01Z2	Complete	Unigene0015248	573.9	660
EOG091G020E	Complete	Unigene0005427	1021.5	766
EOG091G020Y	Duplicated	Unigene0051662	691.7	414
EOG091G020Y	Duplicated	Unigene0053994	675.2	414
EOG091G023Z	Complete	Unigene0029872	554.5	405
EOG091G024J	Complete	Unigene0016529	747.9	545
EOG091G025T	Complete	Unigene0001223	772.2	863
EOG091G0262	Complete	Unigene0010089	538.9	431
EOG091G026F	Complete	Unigene0004354	913.6	654
EOG091G026I	Complete	Unigene0028858	381.6	471
EOG091G027G	Complete	Unigene0027899	660	514
EOG091G028G	Complete	Unigene0001219	357.1	388
EOG091G0291	Complete	Unigene0014580	898.6	505
EOG091G029K	Complete	Unigene0055609	617.6	639
EOG091G02B4	Complete	Unigene0031473	610.6	540
EOG091G02BK	Complete	Unigene0025483	861.1	595
EOG091G02C8	Complete	Unigene0023746	216.1	548
EOG091G02E4	Complete	Unigene0020847	148.4	378
EOG091G02FR	Complete	Unigene0044662	362	367
EOG091G02HY	Fragmented	Unigene0018600	278.3	270
EOG091G02IP	Complete	Unigene0013773	574.8	458
EOG091G02LY	Complete	Unigene0014374	420.6	347
EOG091G02MR	Complete	Unigene0050658	1027.4	719
EOG091G02NH	Complete	Unigene0037322	1142.4	756
EOG091G02NO	Complete	Unigene0027605	377.9	288
EOG091G02O5	Fragmented	Unigene0015429	84.7	60
EOG091G02O6	Complete	Unigene0020736	295.7	280
EOG091G02OE	Complete	Unigene0054947	138.4	552
EOG091G02P2	Complete	Unigene0051883	493.6	577
EOG091G02UC	Complete	Unigene0052058	359.4	390
EOG091G02V5	Complete	Unigene0047075	690.3	545
EOG091G02VO	Complete	Unigene0003768	300.7	448
EOG091G02WU	Complete	Unigene0038796	419.9	474
EOG091G02ZI	Fragmented	Unigene0004180	145	100
EOG091G0307	Duplicated	Unigene0014645	409.6	439
EOG091G0307	Duplicated	Unigene0025804	385.8	406
EOG091G0307	Duplicated	Unigene0050961	426.9	422
EOG091G031X	Complete	Unigene0016941	463.8	516
EOG091G0321	Complete	Unigene0022438	506.4	587
EOG091G0349	Complete	Unigene0038604	521.5	559
EOG091G036A	Complete	Unigene0009625	983.9	710
EOG091G036C	Complete	Unigene0053116	181.7	283
EOG091G036T	Complete	Unigene0035882	456.7	606
EOG091G038T	Complete	Unigene0002766	460.5	342
EOG091G038X	Complete	Unigene0021680	272.9	385
EOG091G03AN	Complete	Unigene0002753	442.3	523
EOG091G03B9	Complete	Unigene0038956	341.7	265
EOG091G03BV	Complete	Unigene0008793	809.7	504
EOG091G03C0	Missing
EOG091G03C7	Complete	Unigene0036903	819.4	489
EOG091G03D7	Complete	Unigene0009318	638.3	410
EOG091G03DT	Complete	Unigene0051622	451.7	410
EOG091G03FL	Complete	Unigene0048851	562.1	540
EOG091G03G3	Complete	Unigene0036583	486.9	389
EOG091G03H4	Missing
EOG091G03I1	Complete	Unigene0049777	406.8	299
EOG091G03JF	Complete	Unigene0015833	259	322
EOG091G03JG	Missing
EOG091G03JX	Complete	Unigene0029233	176.7	334
EOG091G03LI	Complete	Unigene0053229	307.5	291
EOG091G03M4	Complete	Unigene0045924	747	483
EOG091G03O0	Complete	Unigene0028992	611	525
EOG091G03OT	Complete	Unigene0005466	542.8	334
EOG091G03P0	Complete	Unigene0014175	614.4	537
EOG091G03PD	Complete	Unigene0049368	568.3	491
EOG091G03QC	Complete	Unigene0034948	545.2	493
EOG091G03RW	Complete	Unigene0034380	480.2	576
EOG091G03SE	Complete	Unigene0003059	470	348
EOG091G03TX	Complete	Unigene0002718	576.4	320
EOG091G03TZ	Complete	Unigene0048582	338	378
EOG091G03X8	Missing
EOG091G03XO	Complete	Unigene0049340	669.9	413
EOG091G03XS	Duplicated	Unigene0001121	321.1	428
EOG091G03XS	Duplicated	Unigene0020790	297.1	452
EOG091G03XS	Duplicated	Unigene0049643	299.7	451
EOG091G03Y8	Complete	Unigene0004625	469.5	404
EOG091G03Z1	Complete	Unigene0024148	462.6	515
EOG091G03ZS	Complete	Unigene0033056	847.5	417
EOG091G040D	Complete	Unigene0055470	485.2	499
EOG091G040G	Complete	Unigene0046304	911.6	571
EOG091G040L	Complete	Unigene0057781	512.6	351
EOG091G046H	Complete	Unigene0057543	716	667
EOG091G046Y	Complete	Unigene0046850	524.1	474
EOG091G048B	Complete	Unigene0045488	215.5	219
EOG091G0495	Complete	Unigene0012282	505.6	443
EOG091G049W	Complete	Unigene0046877	277.6	347
EOG091G04CK	Complete	Unigene0051887	685	597
EOG091G04D1	Complete	Unigene0005456	609.8	686
EOG091G04EX	Complete	Unigene0009363	342.5	206
EOG091G04FV	Missing
EOG091G04GK	Complete	Unigene0052932	367.8	554
EOG091G04GW	Complete	Unigene0037314	645.6	418
EOG091G04IK	Complete	Unigene0009394	302.9	462
EOG091G04JK	Complete	Unigene0006729	321.9	586
EOG091G04LC	Complete	Unigene0007764	320.5	500
EOG091G04MA	Complete	Unigene0056150	317.6	385
EOG091G04RS	Complete	Unigene0056265	601	416
EOG091G04WH	Complete	Unigene0002092	445.1	474
EOG091G050A	Complete	Unigene0013993	91.2	199
EOG091G050Q	Complete	Unigene0052232	502.6	274
EOG091G0525	Missing
EOG091G0530	Fragmented	Unigene0000685	315.1	216
EOG091G053A	Complete	Unigene0011537	858	438
EOG091G053D	Complete	Unigene0039642	172.3	177
EOG091G053R	Complete	Unigene0004385	375.8	528
EOG091G054P	Complete	Unigene0001490	81.3	99
EOG091G0554	Fragmented	Unigene0031911	357.8	270
EOG091G057L	Complete	Unigene0001224	303.1	236
EOG091G059G	Complete	Unigene0035505	619	435
EOG091G05AA	Complete	Unigene0051980	643.1	399
EOG091G05AH	Complete	Unigene0051535	690.2	430
EOG091G05CI	Complete	Unigene0051591	500.8	493
EOG091G05D7	Complete	Unigene0000472	303.2	316
EOG091G05EU	Fragmented	Unigene0001419	207.8	194
EOG091G05FE	Complete	Unigene0002890	537	545
EOG091G05GZ	Missing
EOG091G05IH	Complete	Unigene0001803	382.4	467
EOG091G05IK	Complete	Unigene0008135	317.9	337
EOG091G05K5	Complete	Unigene0034508	618.8	494
EOG091G05K7	Complete	Unigene0050248	84.5	356
EOG091G05KR	Complete	Unigene0049537	610.5	385
EOG091G05LX	Duplicated	Unigene0016374	243.2	219
EOG091G05LX	Duplicated	Unigene0017244	216.6	207
EOG091G05N4	Complete	Unigene0038299	446	573
EOG091G05NK	Complete	Unigene0054535	396.5	491
EOG091G05NZ	Complete	Unigene0003185	721.7	483
EOG091G05OR	Complete	Unigene0010220	634.5	487
EOG091G05OW	Complete	Unigene0051617	867.2	453
EOG091G05Q0	Complete	Unigene0003801	228.6	195
EOG091G05Q6	Complete	Unigene0007100	472.7	394
EOG091G05RA	Complete	Unigene0056705	97	253
EOG091G05SE	Complete	Unigene0054597	611.9	452
EOG091G05T4	Complete	Unigene0033153	634.3	466
EOG091G05TG	Complete	Unigene0057266	696	514
EOG091G05UF	Complete	Unigene0001170	280.8	292
EOG091G05X1	Complete	Unigene0015634	413.6	493
EOG091G05XY	Complete	Unigene0043019	448.2	361
EOG091G05YC	Complete	Unigene0052732	317.7	358
EOG091G05ZE	Complete	Unigene0013500	504.5	393
EOG091G05ZJ	Complete	Unigene0033556	253.6	325
EOG091G060D	Complete	Unigene0005738	301.3	239
EOG091G0627	Fragmented	Unigene0053773	127.7	149
EOG091G0628	Complete	Unigene0032410	546.3	355
EOG091G062X	Complete	Unigene0006634	72.1	286
EOG091G065D	Complete	Unigene0014681	547.9	423
EOG091G066W	Complete	Unigene0036591	332.9	404
EOG091G069C	Complete	Unigene0037364	241.1	241
EOG091G06CB	Complete	Unigene0027728	475.5	370
EOG091G06DH	Complete	Unigene0007528	388.1	405
EOG091G06EF	Duplicated	Unigene0004937	262.9	260
EOG091G06EF	Duplicated	Unigene0026804	281.2	215
EOG091G06HP	Complete	Unigene0034200	541.3	386
EOG091G06I3	Duplicated	Unigene0057080	460.5	450
EOG091G06I3	Duplicated	Unigene0057080	460.5	450
EOG091G06I8	Complete	Unigene0040372	310.4	187
EOG091G06J6	Complete	Unigene0054173	165.5	182
EOG091G06JJ	Complete	Unigene0043268	131.2	171
EOG091G06LW	Complete	Unigene0018559	373.4	257
EOG091G06M8	Complete	Unigene0012785	656.1	468
EOG091G06MR	Complete	Unigene0049041	53.1	165
EOG091G06OM	Complete	Unigene0001572	568.3	366
EOG091G06ON	Complete	Unigene0051379	259.3	232
EOG091G06OP	Complete	Unigene0036670	269.3	225
EOG091G06P4	Complete	Unigene0014449	496.5	403
EOG091G06QP	Complete	Unigene0043768	436.8	500
EOG091G06S3	Complete	Unigene0040549	393.2	256
EOG091G06U0	Complete	Unigene0048714	380.8	262
EOG091G06XK	Complete	Unigene0024905	226.4	235
EOG091G06Y3	Complete	Unigene0000448	569.1	582
EOG091G06Y7	Complete	Unigene0055840	442.4	316
EOG091G06YD	Complete	Unigene0020597	185	221
EOG091G0703	Complete	Unigene0053490	333.8	479
EOG091G073F	Complete	Unigene0043118	527.4	340
EOG091G074G	Complete	Unigene0042515	436.8	372
EOG091G074J	Complete	Unigene0053481	122	275
EOG091G074U	Complete	Unigene0041344	186	217
EOG091G075F	Complete	Unigene0039489	152.5	216
EOG091G075K	Complete	Unigene0034140	486	348
EOG091G0769	Duplicated	Unigene0018529	481.2	358
EOG091G0769	Duplicated	Unigene0018904	469.2	360
EOG091G0781	Complete	Unigene0049973	342	472
EOG091G078D	Complete	Unigene0044804	288.9	271
EOG091G079R	Complete	Unigene0002798	624.4	344
EOG091G07CE	Complete	Unigene0050759	816.1	472
EOG091G07D9	Complete	Unigene0019919	450.8	242
EOG091G07DR	Complete	Unigene0034180	774.4	597
EOG091G07EJ	Complete	Unigene0030711	217.7	191
EOG091G07FP	Complete	Unigene0042273	207.3	266
EOG091G07IK	Complete	Unigene0020800	434.7	369
EOG091G07IY	Complete	Unigene0003650	364.4	436
EOG091G07KC	Complete	Unigene0026664	444.4	353
EOG091G07KL	Complete	Unigene0054859	420.6	452
EOG091G07N5	Fragmented	Unigene0043224	99.7	105
EOG091G07N8	Complete	Unigene0002078	476.4	389
EOG091G07NJ	Complete	Unigene0010382	178.3	190
EOG091G07OD	Complete	Unigene0056318	540.4	374
EOG091G07PH	Missing
EOG091G07PR	Complete	Unigene0034983	265	270
EOG091G07PV	Complete	Unigene0043213	696.2	443
EOG091G07Q3	Complete	Unigene0036968	403.3	309
EOG091G07QN	Complete	Unigene0000824	357.1	327
EOG091G07S9	Complete	Unigene0026477	554	404
EOG091G07VQ	Complete	Unigene0038314	167.8	196
EOG091G07Z0	Complete	Unigene0056789	340.3	244
EOG091G07Z1	Complete	Unigene0003347	291.2	272
EOG091G07Z5	Complete	Unigene0038035	583.6	371
EOG091G0803	Complete	Unigene0015323	472.4	380
EOG091G0814	Complete	Unigene0015189	349.1	345
EOG091G081C	Complete	Unigene0007810	145.4	213
EOG091G081H	Complete	Unigene0053891	288.6	394
EOG091G085U	Complete	Unigene0037813	328.1	380
EOG091G087E	Fragmented	Unigene0017098	82.6	130
EOG091G088L	Fragmented	Unigene0045980	252.3	212
EOG091G089T	Complete	Unigene0021810	249.7	405
EOG091G08BK	Complete	Unigene0055102	535.4	380
EOG091G08D1	Complete	Unigene0000283	168.4	325
EOG091G08DN	Missing
EOG091G08FX	Complete	Unigene0051265	221.9	397
EOG091G08IJ	Complete	Unigene0029605	268.4	267
EOG091G08JE	Complete	Unigene0054114	550	345
EOG091G08JG	Complete	Unigene0018292	340.2	296
EOG091G08L8	Fragmented	Unigene0013233	172	155
EOG091G08LT	Complete	Unigene0012973	276.2	260
EOG091G08NN	Complete	Unigene0008931	274.7	188
EOG091G08O3	Complete	Unigene0022850	553.7	354
EOG091G08PW	Complete	Unigene0042237	357.3	359
EOG091G08R8	Complete	Unigene0028348	164.3	191
EOG091G08RU	Complete	Unigene0030881	280.4	203
EOG091G08SM	Complete	Unigene0025494	323	241
EOG091G08UU	Fragmented	Unigene0017341	226	129
EOG091G08V8	Complete	Unigene0040711	221.9	312
EOG091G08VB	Duplicated	Unigene0000228	241.3	213
EOG091G08VB	Duplicated	Unigene0000229	276.9	346
EOG091G08Y9	Complete	Unigene0020346	242.4	201
EOG091G08ZG	Complete	Unigene0039529	140.4	268
EOG091G08ZR	Complete	Unigene0056497	394	325
EOG091G090D	Complete	Unigene0037860	183.7	239
EOG091G095O	Complete	Unigene0040611	280	269
EOG091G096V	Complete	Unigene0050921	402	348
EOG091G0977	Complete	Unigene0051428	396.4	326
EOG091G0990	Complete	Unigene0033403	227.7	294
EOG091G099D	Complete	Unigene0049251	249.5	263
EOG091G09BP	Complete	Unigene0012458	410.9	335
EOG091G09D8	Fragmented	Unigene0020443	122.1	137
EOG091G09FV	Complete	Unigene0055163	515.1	295
EOG091G09GA	Complete	Unigene0030252	137.6	207
EOG091G09GO	Complete	Unigene0056278	487.5	292
EOG091G09HG	Complete	Unigene0018846	447.4	318
EOG091G09HR	Complete	Unigene0015638	339.6	281
EOG091G09IW	Complete	Unigene0011807	259.3	343
EOG091G09J7	Missing
EOG091G09KI	Complete	Unigene0010119	106.6	174
EOG091G09KK	Complete	Unigene0044348	279.8	211
EOG091G09KX	Fragmented	Unigene0056046	181.1	107
EOG091G09L6	Fragmented	Unigene0004908	47.4	50
EOG091G09MD	Complete	Unigene0007370	210.7	151
EOG091G09MU	Complete	Unigene0005247	324.1	286
EOG091G09O7	Complete	Unigene0047461	285.5	267
EOG091G09Q2	Complete	Unigene0006510	301.9	337
EOG091G09QO	Complete	Unigene0049754	205.4	244
EOG091G09R0	Duplicated	Unigene0053282	197.3	180
EOG091G09R0	Duplicated	Unigene0053283	225.6	241
EOG091G09RJ	Complete	Unigene0007079	122.1	123
EOG091G09SS	Complete	Unigene0019472	258	226
EOG091G09T3	Complete	Unigene0033159	345.6	335
EOG091G09T6	Complete	Unigene0036497	314.4	463
EOG091G09U9	Fragmented	Unigene0037266	271.4	155
EOG091G09UA	Complete	Unigene0023337	168.7	170
EOG091G09UB	Complete	Unigene0032718	496.9	384
EOG091G09V2	Complete	Unigene0049638	405.1	332
EOG091G09YB	Missing
EOG091G0A0M	Complete	Unigene0038814	495.8	337
EOG091G0A19	Complete	Unigene0053168	421.7	503
EOG091G0A27	Complete	Unigene0013269	211.4	298
EOG091G0A2I	Duplicated	Unigene0001213	546.8	311
EOG091G0A2I	Duplicated	Unigene0004371	545.5	313
EOG091G0A2I	Duplicated	Unigene0023127	613.7	314
EOG091G0A2L	Duplicated	Unigene0042265	130.3	306
EOG091G0A2L	Duplicated	Unigene0052396	126.9	288
EOG091G0A5N	Complete	Unigene0012926	609.6	399
EOG091G0A79	Complete	Unigene0056343	385.6	301
EOG091G0A98	Complete	Unigene0054808	264.7	264
EOG091G0AE2	Complete	Unigene0054619	410.3	319
EOG091G0AE9	Fragmented	Unigene0000348	219.8	129
EOG091G0AEH	Complete	Unigene0040573	267.1	212
EOG091G0AEL	Complete	Unigene0055953	376.3	280
EOG091G0AFP	Fragmented	Unigene0036566	170.6	76
EOG091G0AGM	Complete	Unigene0025123	168.9	181
EOG091G0AGT	Complete	Unigene0030613	258	269
EOG091G0AHJ	Complete	Unigene0005926	509.3	288
EOG091G0AI5	Complete	Unigene0000373	134.2	324
EOG091G0AJ6	Complete	Unigene0056898	426	235
EOG091G0AKM	Complete	Unigene0049525	239.3	182
EOG091G0AKW	Complete	Unigene0054510	462.1	331
EOG091G0AO6	Complete	Unigene0033749	389.8	251
EOG091G0AOO	Complete	Unigene0055194	214.6	156
EOG091G0AQA	Complete	Unigene0003312	342.5	287
EOG091G0ARE	Complete	Unigene0036958	502.7	439
EOG091G0ARL	Missing
EOG091G0AU6	Complete	Unigene0047175	219.1	236
EOG091G0AVA	Complete	Unigene0053656	211.3	271
EOG091G0AVP	Complete	Unigene0049315	417.1	274
EOG091G0AVW	Complete	Unigene0008326	201	349
EOG091G0AX1	Complete	Unigene0011616	113.2	126
EOG091G0AYM	Complete	Unigene0050134	267.1	324
EOG091G0AZ7	Missing
EOG091G0AZV	Complete	Unigene0027486	199.4	222
EOG091G0B27	Complete	Unigene0024911	379.1	298
EOG091G0B2N	Complete	Unigene0027828	404.2	262
EOG091G0B9B	Complete	Unigene0003755	223.4	245
EOG091G0B9T	Complete	Unigene0008885	282.5	167
EOG091G0BAG	Complete	Unigene0015532	172.9	118
EOG091G0BAM	Fragmented	Unigene0057466	195.3	124
EOG091G0BBO	Complete	Unigene0013560	183.6	279
EOG091G0BCO	Fragmented	Unigene0027190	222.8	159
EOG091G0BDT	Complete	Unigene0035748	238.7	175
EOG091G0BED	Complete	Unigene0040399	196.1	307
EOG091G0BG4	Complete	Unigene0042544	276.2	259
EOG091G0BHP	Fragmented	Unigene0006303	186.6	98
EOG091G0BHV	Fragmented	Unigene0057125	90.5	71
EOG091G0BKI	Fragmented	Unigene0012838	50.6	52
EOG091G0BKR	Complete	Unigene0031969	384.6	284
EOG091G0BKX	Complete	Unigene0028120	409.8	330
EOG091G0BKZ	Fragmented	Unigene0049874	179.6	154
EOG091G0BL9	Complete	Unigene0007784	501.4	272
EOG091G0BN4	Complete	Unigene0055718	79.9	154
EOG091G0BNI	Fragmented	Unigene0025246	231.8	171
EOG091G0BPU	Complete	Unigene0006264	114.7	271
EOG091G0BPX	Missing
EOG091G0BQF	Complete	Unigene0023574	395.5	225
EOG091G0BTX	Complete	Unigene0019414	431.2	237
EOG091G0BUD	Complete	Unigene0008267	129.2	189
EOG091G0BUH	Duplicated	Unigene0024061	319.5	165
EOG091G0BUH	Duplicated	Unigene0050874	327.2	210
EOG091G0BWJ	Missing
EOG091G0BX3	Complete	Unigene0028632	276	395
EOG091G0C2M	Complete	Unigene0017046	326.5	331
EOG091G0C2Z	Complete	Unigene0004477	274.8	229
EOG091G0C6I	Complete	Unigene0031271	218.7	213
EOG091G0C7Y	Complete	Unigene0004627	348.5	251
EOG091G0C84	Duplicated	Unigene0027849	394.9	247
EOG091G0C84	Duplicated	Unigene0049782	398.8	247
EOG091G0C8H	Fragmented	Unigene0055567	83.6	69
EOG091G0C9Y	Complete	Unigene0055395	245.4	251
EOG091G0CAR	Complete	Unigene0016850	432.9	278
EOG091G0CEG	Complete	Unigene0030137	239.1	186
EOG091G0CEK	Fragmented	Unigene0044170	181.5	146
EOG091G0CEW	Complete	Unigene0026096	317.9	239
EOG091G0CF7	Complete	Unigene0056970	499.9	285
EOG091G0CFP	Duplicated	Unigene0021152	87.2	221
EOG091G0CFP	Duplicated	Unigene0021153	87.3	220
EOG091G0CGO	Complete	Unigene0027377	140.6	159
EOG091G0CH6	Duplicated	Unigene0021971	297.6	262
EOG091G0CH6	Duplicated	Unigene0052186	269.9	209
EOG091G0CID	Complete	Unigene0002985	348.9	275
EOG091G0CLR	Complete	Unigene0020529	237.9	221
EOG091G0CMN	Complete	Unigene0037209	154.2	124
EOG091G0CNT	Complete	Unigene0039091	340.8	234
EOG091G0COC	Complete	Unigene0053079	342.1	321
EOG091G0CQ2	Complete	Unigene0053076	330.1	248
EOG091G0CR4	Complete	Unigene0030992	275.9	283
EOG091G0CSZ	Complete	Unigene0037811	52.6	175
EOG091G0CTG	Complete	Unigene0056930	338.6	228
EOG091G0CTU	Complete	Unigene0047525	257.5	271
EOG091G0CW2	Complete	Unigene0020116	296.8	246
EOG091G0CXE	Missing
EOG091G0CZX	Complete	Unigene0003622	273	192
EOG091G0D04	Fragmented	Unigene0045435	163.5	117
EOG091G0D0D	Fragmented	Unigene0022460	99.5	150
EOG091G0D0W	Complete	Unigene0014357	259.1	170
EOG091G0D26	Complete	Unigene0021724	301.4	230
EOG091G0D4N	Complete	Unigene0005278	372.7	343
EOG091G0D7V	Missing
EOG091G0D8I	Complete	Unigene0036166	166.9	230
EOG091G0D8N	Missing
EOG091G0DBF	Complete	Unigene0030451	515.9	397
EOG091G0DLW	Complete	Unigene0016920	301.5	319
EOG091G0DND	Complete	Unigene0002064	226.5	203
EOG091G0DPL	Complete	Unigene0020441	153.7	141
EOG091G0DQ3	Complete	Unigene0016685	187.2	232
EOG091G0DQS	Fragmented	Unigene0021349	182.6	188
EOG091G0DQT	Complete	Unigene0015596	273.2	324
EOG091G0DRZ	Complete	Unigene0010342	195.8	164
EOG091G0DTB	Complete	Unigene0050676	282	227
EOG091G0DTD	Complete	Unigene0022403	138	210
EOG091G0DTE	Complete	Unigene0019686	337.7	246
EOG091G0DTP	Complete	Unigene0015518	275.7	247
EOG091G0DUX	Complete	Unigene0044557	216.3	164
EOG091G0DVQ	Complete	Unigene0043951	333.7	254
EOG091G0DWW	Missing
EOG091G0DXC	Complete	Unigene0051225	286.8	304
EOG091G0DXE	Fragmented	Unigene0025990	153.9	109
EOG091G0DXP	Complete	Unigene0029598	140.3	201
EOG091G0DXV	Complete	Unigene0005276	361.8	319
EOG091G0DYU	Complete	Unigene0053482	205.1	223
EOG091G0DYW	Complete	Unigene0049540	390.4	359
EOG091G0E06	Complete	Unigene0043541	201	157
EOG091G0E11	Complete	Unigene0011335	155.4	182
EOG091G0E2R	Complete	Unigene0012918	341.1	290
EOG091G0E2X	Complete	Unigene0054526	120.7	135
EOG091G0E3F	Complete	Unigene0009762	109.9	229
EOG091G0E3V	Complete	Unigene0013200	359.1	223
EOG091G0E5O	Complete	Unigene0014995	480	285
EOG091G0E5P	Complete	Unigene0057498	196.4	225
EOG091G0E7S	Missing
EOG091G0E8J	Complete	Unigene0009676	273.7	275
EOG091G0EA2	Fragmented	Unigene0023678	76.4	69
EOG091G0EAF	Complete	Unigene0010240	409.9	322
EOG091G0EBA	Complete	Unigene0055581	174.3	371
EOG091G0EH8	Duplicated	Unigene0020126	431.3	229
EOG091G0EH8	Duplicated	Unigene0051393	388.1	204
EOG091G0EHF	Complete	Unigene0038714	283.5	298
EOG091G0EHY	Fragmented	Unigene0042240	175	118
EOG091G0EHZ	Complete	Unigene0032916	276.7	228
EOG091G0EKA	Complete	Unigene0054918	315.1	230
EOG091G0ELO	Complete	Unigene0026125	251.4	280
EOG091G0ELS	Fragmented	Unigene0032084	146.8	125
EOG091G0EM6	Complete	Unigene0028949	149.1	124
EOG091G0EMF	Complete	Unigene0022861	133.8	124
EOG091G0EO4	Missing
EOG091G0EQR	Complete	Unigene0044123	216.3	230
EOG091G0ER1	Complete	Unigene0049329	244	191
EOG091G0ERU	Complete	Unigene0029835	278.9	378
EOG091G0ES6	Complete	Unigene0053047	264.3	235
EOG091G0EUU	Complete	Unigene0003706	406.5	272
EOG091G0EVK	Complete	Unigene0006719	376.3	233
EOG091G0EZ8	Complete	Unigene0006882	212	301
EOG091G0EZO	Complete	Unigene0049988	221.7	184
EOG091G0F0I	Fragmented	Unigene0051250	143.6	130
EOG091G0F70	Complete	Unigene0007984	106.4	129
EOG091G0F93	Complete	Unigene0027192	520	474
EOG091G0FAM	Complete	Unigene0052576	310.1	266
EOG091G0FH3	Complete	Unigene0049054	142.6	130
EOG091G0FIJ	Complete	Unigene0021353	236.7	262
EOG091G0FJB	Complete	Unigene0009011	131.6	154
EOG091G0FOR	Complete	Unigene0034560	136.9	197
EOG091G0FPM	Complete	Unigene0046738	381.8	274
EOG091G0FPV	Complete	Unigene0052522	412.3	309
EOG091G0FQ2	Complete	Unigene0034133	205.8	144
EOG091G0FS8	Complete	Unigene0031042	154.4	205
EOG091G0FSK	Missing
EOG091G0FTU	Complete	Unigene0016021	429.9	273
EOG091G0FWS	Complete	Unigene0026134	277.7	237
EOG091G0FXV	Complete	Unigene0012986	310.9	248
EOG091G0FYA	Fragmented	Unigene0046072	56.2	48
EOG091G0FYY	Complete	Unigene0003446	112.6	112
EOG091G0FZN	Complete	Unigene0033504	205.6	246
EOG091G0G1G	Missing
EOG091G0G3M	Complete	Unigene0003954	385.8	346
EOG091G0G46	Duplicated	Unigene0050539	219.6	203
EOG091G0G46	Duplicated	Unigene0055758	213.8	197
EOG091G0G58	Complete	Unigene0056427	137.2	282
EOG091G0G6C	Complete	Unigene0054800	198	158
EOG091G0G6Z	Complete	Unigene0054590	267.9	177
EOG091G0G71	Complete	Unigene0038036	307.2	248
EOG091G0G88	Complete	Unigene0000391	221.1	191
EOG091G0G8R	Complete	Unigene0054635	197.4	167
EOG091G0G8S	Complete	Unigene0029817	101.2	355
EOG091G0GA7	Complete	Unigene0056604	183.4	197
EOG091G0GA8	Complete	Unigene0029714	156.3	189
EOG091G0GBB	Complete	Unigene0043491	123.4	157
EOG091G0GD0	Complete	Unigene0002843	94	201
EOG091G0GDF	Complete	Unigene0000598	372.1	289
EOG091G0GI9	Complete	Unigene0001076	134.4	104
EOG091G0GIC	Complete	Unigene0030937	58.5	127
EOG091G0GKH	Duplicated	Unigene0024468	139.3	144
EOG091G0GKH	Duplicated	Unigene0050093	136.6	148
EOG091G0GKX	Complete	Unigene0010561	176	311
EOG091G0GMC	Complete	Unigene0013706	279.3	193
EOG091G0GN7	Complete	Unigene0011364	189.7	286
EOG091G0GOU	Complete	Unigene0050033	172.9	156
EOG091G0GQO	Complete	Unigene0027344	228.7	204
EOG091G0GUK	Complete	Unigene0018259	155.1	126
EOG091G0GVZ	Complete	Unigene0003127	351.2	226
EOG091G0GWF	Complete	Unigene0047854	174.6	298
EOG091G0GWO	Complete	Unigene0002765	304.6	214
EOG091G0GY1	Complete	Unigene0005532	287.8	260
EOG091G0GZ4	Complete	Unigene0052918	119.7	218
EOG091G0H07	Fragmented	Unigene0046391	133.9	122
EOG091G0H0S	Complete	Unigene0051756	160	166
EOG091G0H14	Complete	Unigene0032472	174.8	181
EOG091G0H3D	Complete	Unigene0013838	260.2	316
EOG091G0H3U	Complete	Unigene0055193	355	375
EOG091G0H5Q	Complete	Unigene0012682	286.4	229
EOG091G0H62	Complete	Unigene0057238	292.3	209
EOG091G0H64	Fragmented	Unigene0051374	153.6	156
EOG091G0H6A	Missing
EOG091G0H6J	Complete	Unigene0002488	259	254
EOG091G0H8F	Complete	Unigene0051138	273.7	218
EOG091G0HAI	Complete	Unigene0034100	357.7	195
EOG091G0HAT	Complete	Unigene0030551	211	218
EOG091G0HBC	Fragmented	Unigene0054043	93.7	109
EOG091G0HC5	Complete	Unigene0049991	191.4	214
EOG091G0HDF	Missing
EOG091G0HJH	Complete	Unigene0003953	348	241
EOG091G0HML	Complete	Unigene0028477	188.3	250
EOG091G0HMT	Complete	Unigene0042838	33.1	53
EOG091G0HOK	Complete	Unigene0051105	276.3	260
EOG091G0HP9	Complete	Unigene0011914	185.2	195
EOG091G0HQ3	Complete	Unigene0057136	156.4	210
EOG091G0HS4	Complete	Unigene0026755	65.5	128
EOG091G0HS8	Missing
EOG091G0HSB	Complete	Unigene0014287	301.7	230
EOG091G0HT4	Complete	Unigene0015940	269.1	266
EOG091G0HTU	Complete	Unigene0051474	435.9	237
EOG091G0HXI	Complete	Unigene0049636	198.5	318
EOG091G0HXJ	Complete	Unigene0036569	159.9	212
EOG091G0HYF	Fragmented	Unigene0049186	196.7	111
EOG091G0HZK	Complete	Unigene0006679	321.8	259
EOG091G0I1O	Complete	Unigene0051765	151.2	209
EOG091G0I2X	Complete	Unigene0021956	223	202
EOG091G0I2Z	Complete	Unigene0030406	173.7	182
EOG091G0I5H	Complete	Unigene0042971	101	193
EOG091G0I7M	Complete	Unigene0040530	117.5	295
EOG091G0I85	Complete	Unigene0045471	268.8	441
EOG091G0I8J	Complete	Unigene0031084	239	215
EOG091G0ID9	Complete	Unigene0021930	352	287
EOG091G0IDE	Complete	Unigene0034881	287.3	369
EOG091G0IDG	Complete	Unigene0006263	424.2	238
EOG091G0IDP	Complete	Unigene0031450	340.2	192
EOG091G0IDS	Complete	Unigene0000432	169.4	218
EOG091G0IF3	Fragmented	Unigene0022398	89.3	85
EOG091G0IGG	Complete	Unigene0054201	344.9	188
EOG091G0IHL	Complete	Unigene0004987	62.4	86
EOG091G0II3	Complete	Unigene0001370	230.6	195
EOG091G0ILG	Complete	Unigene0003912	201.8	138
EOG091G0ILS	Complete	Unigene0023105	328.8	296
EOG091G0IMB	Complete	Unigene0016415	129.9	155
EOG091G0IMD	Complete	Unigene0055664	262.4	196
EOG091G0IMI	Complete	Unigene0017336	166.3	241
EOG091G0IQ7	Complete	Unigene0008177	310.3	201
EOG091G0IQD	Complete	Unigene0004958	332.8	265
EOG091G0IRO	Complete	Unigene0028036	196.8	169
EOG091G0IS6	Fragmented	Unigene0038894	139.7	167
EOG091G0ITS	Complete	Unigene0005553	318	238
EOG091G0IUT	Complete	Unigene0011808	186.2	111
EOG091G0IVB	Complete	Unigene0024489	267.2	174
EOG091G0IWR	Fragmented	Unigene0008492	79.2	83
EOG091G0IX8	Complete	Unigene0056058	122.4	180
EOG091G0IXA	Complete	Unigene0004998	181.1	225
EOG091G0IXT	Complete	Unigene0012812	174	186
EOG091G0IXY	Complete	Unigene0029583	141.4	161
EOG091G0IYB	Complete	Unigene0057318	310.5	352
EOG091G0IZD	Missing
EOG091G0IZX	Complete	Unigene0038004	360.6	205
EOG091G0J09	Complete	Unigene0037358	125.9	156
EOG091G0J14	Complete	Unigene0024950	247.6	151
EOG091G0J2W	Complete	Unigene0022877	171.9	167
EOG091G0J56	Complete	Unigene0048561	252.2	370
EOG091G0J61	Complete	Unigene0028378	121.3	132
EOG091G0J69	Fragmented	Unigene0011346	232.4	142
EOG091G0J7A	Complete	Unigene0034832	155.2	474
EOG091G0J98	Fragmented	Unigene0026042	188.6	205
EOG091G0JBM	Missing
EOG091G0JBZ	Complete	Unigene0054935	147.1	142
EOG091G0JC7	Complete	Unigene0008225	91.8	140
EOG091G0JEC	Complete	Unigene0026356	112.2	112
EOG091G0JGU	Complete	Unigene0003473	135.4	146
EOG091G0JHN	Fragmented	Unigene0010940	128.8	107
EOG091G0JHQ	Fragmented	Unigene0017516	136.7	77
EOG091G0JI0	Complete	Unigene0013661	384	195
EOG091G0JI1	Complete	Unigene0003737	242.1	127
EOG091G0JIA	Fragmented	Unigene0034063	53.7	103
EOG091G0JMY	Complete	Unigene0004051	173.3	176
EOG091G0JTG	Complete	Unigene0000106	131.4	173
EOG091G0JTR	Fragmented	Unigene0050965	79.3	122
EOG091G0JU7	Complete	Unigene0050165	255.8	225
EOG091G0JUY	Complete	Unigene0055533	347.8	185
EOG091G0JWC	Complete	Unigene0015165	207.4	164
EOG091G0JWK	Complete	Unigene0023488	58.8	114
EOG091G0JYQ	Complete	Unigene0040576	148.7	113
EOG091G0JZV	Fragmented	Unigene0027072	77.7	121
EOG091G0K0D	Fragmented	Unigene0021024	108.3	119
EOG091G0K0H	Complete	Unigene0054167	193.9	152
EOG091G0K1G	Duplicated	Unigene0018305	460.6	234
EOG091G0K1G	Duplicated	Unigene0025233	434.7	234
EOG091G0K1G	Duplicated	Unigene0048646	406.7	230
EOG091G0K1H	Missing
EOG091G0K1Z	Complete	Unigene0021581	114.1	113
EOG091G0K2R	Complete	Unigene0050993	241.1	179
EOG091G0K6O	Complete	Unigene0042172	150.6	107
EOG091G0K82	Complete	Unigene0056154	334.3	237
EOG091G0K92	Complete	Unigene0049811	113.5	153
EOG091G0K95	Complete	Unigene0017806	228.2	222
EOG091G0K98	Complete	Unigene0019116	224.8	264
EOG091G0K9M	Complete	Unigene0051650	224.9	179
EOG091G0KC3	Missing
EOG091G0KEQ	Complete	Unigene0054324	218	197
EOG091G0KGO	Duplicated	Unigene0033440	269.9	184
EOG091G0KGO	Duplicated	Unigene0034027	307.9	184
EOG091G0KGX	Complete	Unigene0016289	222.3	203
EOG091G0KHF	Fragmented	Unigene0018794	228.1	148
EOG091G0KJA	Complete	Unigene0012238	242	254
EOG091G0KM6	Complete	Unigene0010602	234.9	161
EOG091G0KNT	Fragmented	Unigene0033112	134.7	114
EOG091G0KPB	Complete	Unigene0009909	48.1	155
EOG091G0KR3	Missing
EOG091G0KRB	Complete	Unigene0030119	207	146
EOG091G0KRZ	Complete	Unigene0012233	280.6	149
EOG091G0KS8	Complete	Unigene0042366	136	165
EOG091G0KSQ	Complete	Unigene0051792	345.9	202
EOG091G0KSX	Complete	Unigene0014010	135.4	111
EOG091G0KUR	Complete	Unigene0055369	188.5	200
EOG091G0KVW	Complete	Unigene0048242	274.3	177
EOG091G0L2T	Missing
EOG091G0L3L	Complete	Unigene0016283	134.8	178
EOG091G0L4M	Complete	Unigene0047822	169.4	136
EOG091G0L4Z	Complete	Unigene0042304	123	178
EOG091G0L5D	Complete	Unigene0031517	277.5	163
EOG091G0L5H	Complete	Unigene0022890	139.7	140
EOG091G0L5I	Complete	Unigene0057221	286.2	162
EOG091G0L5X	Complete	Unigene0041686	184.5	129
EOG091G0L5Z	Fragmented	Unigene0030406	147.4	122
EOG091G0L66	Complete	Unigene0018059	242.4	165
EOG091G0L84	Complete	Unigene0007782	309.1	220
EOG091G0LAR	Complete	Unigene0053471	172.7	180
EOG091G0LB8	Complete	Unigene0001499	140.2	165
EOG091G0LBN	Missing
EOG091G0LCK	Complete	Unigene0051091	65	74
EOG091G0LCT	Complete	Unigene0031985	198.2	221
EOG091G0LFF	Duplicated	Unigene0022299	296.4	177
EOG091G0LFF	Duplicated	Unigene0032162	320.5	177
EOG091G0LFF	Duplicated	Unigene0032163	306.9	168
EOG091G0LIN	Complete	Unigene0048125	125.2	162
EOG091G0LKE	Complete	Unigene0049133	188.5	174
EOG091G0LMQ	Missing
EOG091G0LMX	Missing
EOG091G0LMY	Complete	Unigene0000345	162.2	198
EOG091G0LO1	Complete	Unigene0046566	189.2	158
EOG091G0LP5	Complete	Unigene0047799	121	138
EOG091G0LPW	Missing
EOG091G0LRI	Complete	Unigene0008552	237.6	173
EOG091G0LS0	Complete	Unigene0053756	130.4	121
EOG091G0LT0	Complete	Unigene0007083	276.7	182
EOG091G0LT1	Complete	Unigene0056509	134.8	101
EOG091G0LT7	Fragmented	Unigene0026362	74.9	144
EOG091G0LTE	Fragmented	Unigene0040770	37.8	56
EOG091G0LVQ	Complete	Unigene0001782	184	165
EOG091G0LZ0	Fragmented	Unigene0025973	133.4	102
EOG091G0M04	Complete	Unigene0041451	141.7	150
EOG091G0M09	Missing
EOG091G0M0J	Complete	Unigene0053447	76	184
EOG091G0M0S	Fragmented	Unigene0055998	62.6	55
EOG091G0M0T	Complete	Unigene0015012	275.2	168
EOG091G0M12	Complete	Unigene0056640	131.1	138
EOG091G0M22	Complete	Unigene0043475	199.1	213
EOG091G0M24	Fragmented	Unigene0037177	81.5	74
EOG091G0M3C	Complete	Unigene0036146	209.8	159
EOG091G0M4K	Fragmented	Unigene0019459	105.5	121
EOG091G0M4Q	Complete	Unigene0045656	79.4	129
EOG091G0M8S	Complete	Unigene0011731	143.8	160
EOG091G0MB2	Complete	Unigene0011107	100	120
EOG091G0MBG	Complete	Unigene0052351	170.2	228
EOG091G0MBX	Complete	Unigene0014711	72.2	100
EOG091G0MCM	Complete	Unigene0018125	129.7	100
EOG091G0MCZ	Complete	Unigene0009481	190.3	201
EOG091G0MDD	Complete	Unigene0009871	272.3	199
EOG091G0MDG	Complete	Unigene0007352	165.5	138
EOG091G0MDT	Complete	Unigene0033658	197.1	171
EOG091G0MF6	Fragmented	Unigene0027118	200.1	126
EOG091G0MG7	Fragmented	Unigene0050018	37.7	65
EOG091G0MHM	Complete	Unigene0033101	124.7	116
EOG091G0MI7	Complete	Unigene0042780	91.4	135
EOG091G0MJA	Complete	Unigene0043871	260.3	162
EOG091G0MKY	Duplicated	Unigene0046386	316.6	168
EOG091G0MKY	Duplicated	Unigene0046387	318.7	169
EOG091G0MKY	Duplicated	Unigene0046388	318.1	169
EOG091G0MLD	Fragmented	Unigene0032185	67.1	61
EOG091G0MLX	Complete	Unigene0043391	196.8	152
EOG091G0MMY	Complete	Unigene0013365	182.3	154
EOG091G0MP6	Fragmented	Unigene0052141	133.7	82
EOG091G0MRS	Duplicated	Unigene0020714	211	154
EOG091G0MRS	Duplicated	Unigene0025685	204.8	155
EOG091G0MRS	Duplicated	Unigene0053849	210.6	155
EOG091G0MS7	Complete	Unigene0054032	171	192
EOG091G0MSB	Complete	Unigene0055333	446.3	267
EOG091G0MSR	Complete	Unigene0024822	144.6	111
EOG091G0MUD	Fragmented	Unigene0022463	89.4	68
EOG091G0MVL	Complete	Unigene0003969	276.5	168
EOG091G0MVR	Complete	Unigene0044152	180.8	202
EOG091G0MY0	Fragmented	Unigene0023970	107	66
EOG091G0MY8	Complete	Unigene0055793	144.2	181
EOG091G0MZC	Complete	Unigene0036586	138.3	150
EOG091G0N0A	Complete	Unigene0035640	148.4	92
EOG091G0N0R	Complete	Unigene0031404	186.2	154
EOG091G0N0U	Complete	Unigene0038284	104.8	177
EOG091G0N2F	Missing
EOG091G0N9D	Fragmented	Unigene0009633	171.5	122
EOG091G0N9Z	Complete	Unigene0052203	151.7	122
EOG091G0NH9	Complete	Unigene0028441	227.9	157
EOG091G0NIU	Complete	Unigene0056316	89.6	70
EOG091G0NIY	Complete	Unigene0000330	225.4	153
EOG091G0NK3	Complete	Unigene0000742	244.6	161
EOG091G0NKD	Complete	Unigene0051091	261.9	193
EOG091G0NM1	Missing
EOG091G0NMJ	Missing
EOG091G0NNO	Complete	Unigene0001245	421.3	389
EOG091G0NOA	Complete	Unigene0053412	152.6	202
EOG091G0NP6	Complete	Unigene0041610	117.1	130
EOG091G0NP7	Fragmented	Unigene0050792	44.7	76
EOG091G0NQW	Complete	Unigene0011469	487.3	367
EOG091G0NRN	Fragmented	Unigene0056157	136.8	105
EOG091G0NTO	Complete	Unigene0025683	206.5	162
EOG091G0NTZ	Complete	Unigene0023270	123.6	167
EOG091G0NVA	Complete	Unigene0031788	207.9	166
EOG091G0O40	Complete	Unigene0015784	150.7	131
EOG091G0O4W	Fragmented	Unigene0007616	41.4	64
EOG091G0O5A	Fragmented	Unigene0032896	85.2	78
EOG091G0O6E	Fragmented	Unigene0002528	119.7	92
EOG091G0O7O	Fragmented	Unigene0044754	63.5	60
EOG091G0O97	Complete	Unigene0000804	232.4	344
EOG091G0O9D	Complete	Unigene0036441	218.8	150
EOG091G0OFC	Complete	Unigene0020961	95.1	105
EOG091G0OHF	Complete	Unigene0003655	653.9	427
EOG091G0OI8	Complete	Unigene0050510	311.5	157
EOG091G0OM4	Duplicated	Unigene0018819	200.2	155
EOG091G0OM4	Duplicated	Unigene0047920	207.5	125
EOG091G0ONT	Duplicated	Unigene0044790	82.7	144
EOG091G0ONT	Duplicated	Unigene0044790	85.4	164
EOG091G0OPI	Missing
EOG091G0OTI	Fragmented	Unigene0002736	91.4	72
EOG091G0OUM	Complete	Unigene0012465	216.9	141
EOG091G0OWC	Complete	Unigene0024988	125.3	167
EOG091G0OWI	Fragmented	Unigene0042146	132.8	104
EOG091G0OY0	Missing
EOG091G0P4K	Complete	Unigene0056520	350.1	362
EOG091G0P5H	Complete	Unigene0017188	66.7	137
EOG091G0P5N	Complete	Unigene0001217	164	133
EOG091G0P9B	Complete	Unigene0056076	81.3	115
EOG091G0PAG	Complete	Unigene0056288	145.5	115
EOG091G0PD3	Fragmented	Unigene0057573	66.4	76
EOG091G0PEI	Complete	Unigene0026466	255.8	126
EOG091G0PGM	Missing
EOG091G0PHL	Complete	Unigene0002060	214.2	192
EOG091G0PIU	Fragmented	Unigene0034918	83.7	88
EOG091G0PL0	Complete	Unigene0032288	281	273
EOG091G0PNO	Fragmented	Unigene0037232	141.4	104
EOG091G0PNP	Fragmented	Unigene0056859	118.1	88
EOG091G0PUZ	Duplicated	Unigene0052196	307.2	161
EOG091G0PUZ	Duplicated	Unigene0052197	310.8	161
EOG091G0PUZ	Duplicated	Unigene0056704	289.8	161
EOG091G0PVT	Complete	Unigene0042309	63.1	76
EOG091G0PXB	Complete	Unigene0057498	293.5	184
EOG091G0Q02	Complete	Unigene0044395	188.8	172
EOG091G0Q05	Complete	Unigene0037061	122.6	209
EOG091G0Q1X	Complete	Unigene0003189	136.4	97
EOG091G0Q27	Complete	Unigene0056066	137	144
EOG091G0Q58	Complete	Unigene0031427	179.1	180
EOG091G0Q7M	Complete	Unigene0049668	131	126
EOG091G0QBN	Complete	Unigene0050869	104.7	72
EOG091G0QCX	Complete	Unigene0009716	152	139
EOG091G0QE1	Complete	Unigene0053961	117.1	109
EOG091G0QEQ	Fragmented	Unigene0032143	144	117
EOG091G0QGZ	Duplicated	Unigene0049104	251	124
EOG091G0QGZ	Duplicated	Unigene0049105	250.9	124
EOG091G0QGZ	Duplicated	Unigene0050154	234.1	123
EOG091G0QIP	Complete	Unigene0006029	142	135
EOG091G0QJA	Complete	Unigene0021104	133.8	97
EOG091G0QKK	Complete	Unigene0002252	212.6	150
EOG091G0QNR	Complete	Unigene0055514	130.2	145
EOG091G0QNW	Complete	Unigene0015783	76.4	88
EOG091G0QPG	Complete	Unigene0040191	219	176
EOG091G0QRW	Duplicated	Unigene0015442	260.9	131
EOG091G0QRW	Duplicated	Unigene0015443	260.7	131
EOG091G0QRW	Duplicated	Unigene0039248	242.2	131
EOG091G0QS4	Complete	Unigene0045612	149.2	134
EOG091G0QS6	Complete	Unigene0008208	77.9	80
EOG091G0QUH	Fragmented	Unigene0023793	72.9	70
EOG091G0QW9	Complete	Unigene0000559	221.6	198
EOG091G0QZ2	Complete	Unigene0042592	131.8	100
EOG091G0R04	Complete	Unigene0026500	111.1	125
EOG091G0R0A	Complete	Unigene0022068	90	162
EOG091G0R21	Complete	Unigene0038430	110.5	159
EOG091G0R3S	Missing
EOG091G0R6Z	Duplicated	Unigene0006754	303.4	173
EOG091G0R6Z	Duplicated	Unigene0006755	302.1	173
EOG091G0R9X	Missing
EOG091G0RA2	Duplicated	Unigene0006703	209.1	117
EOG091G0RA2	Duplicated	Unigene0052370	231.2	117
EOG091G0RCI	Missing
EOG091G0RHX	Fragmented	Unigene0027699	58	50
EOG091G0RI9	Complete	Unigene0057342	82.4	141
EOG091G0RKU	Complete	Unigene0004438	110.6	112
EOG091G0RM8	Complete	Unigene0038829	71.5	134
EOG091G0RPE	Complete	Unigene0042222	96.7	85
EOG091G0RR3	Complete	Unigene0035021	202.7	162
EOG091G0RRA	Complete	Unigene0041540	96.6	131
EOG091G0RRE	Complete	Unigene0004628	111.1	106
EOG091G0RRN	Duplicated	Unigene0018421	109.6	93
EOG091G0RRN	Duplicated	Unigene0048601	101.4	122
EOG091G0RRT	Complete	Unigene0001662	166.6	121
EOG091G0RT1	Complete	Unigene0051897	293.2	190
EOG091G0RTI	Missing
EOG091G0RTZ	Complete	Unigene0010299	168.4	83
EOG091G0RVD	Fragmented	Unigene0027382	133.7	89
EOG091G0RWI	Missing
EOG091G0RWW	Fragmented	Unigene0040981	38.5	29
EOG091G0S0I	Complete	Unigene0002278	120.9	129
EOG091G0S2R	Complete	Unigene0046798	149.4	186
EOG091G0S5L	Complete	Unigene0011124	386.3	303
EOG091G0S8Y	Complete	Unigene0052681	109.8	86
EOG091G0SAU	Complete	Unigene0032066	82.8	114
EOG091G0SB2	Missing
EOG091G0SBR	Complete	Unigene0048976	88.9	149
EOG091G0SCV	Complete	Unigene0050728	51.6	57
EOG091G0SGH	Complete	Unigene0050283	156.1	115
EOG091G0SGT	Complete	Unigene0015999	80.4	98
EOG091G0SM9	Fragmented	Unigene0050192	99.9	90
EOG091G0SNM	Duplicated	Unigene0006957	227.1	130
EOG091G0SNM	Duplicated	Unigene0006958	225	135
EOG091G0SNM	Duplicated	Unigene0055991	206	122
EOG091G0SOZ	Fragmented	Unigene0049055	62.6	189
EOG091G0SQV	Complete	Unigene0003598	127.6	108
EOG091G0SRJ	Complete	Unigene0051197	133	129
EOG091G0SRZ	Complete	Unigene0020342	210.8	125
EOG091G0SU6	Complete	Unigene0024789	183.7	168
EOG091G0SV1	Fragmented	Unigene0003989	100.6	74
EOG091G0T3D	Complete	Unigene0049447	183.5	288
EOG091G0T3X	Missing
EOG091G0T5O	Complete	Unigene0004839	99.3	181
EOG091G0T79	Complete	Unigene0036351	118.9	146
EOG091G0TA6	Complete	Unigene0024934	228	170
EOG091G0TAC	Missing
EOG091G0TAU	Duplicated	Unigene0048939	110.1	270
EOG091G0TAU	Duplicated	Unigene0057731	121.6	160
EOG091G0TCJ	Complete	Unigene0026169	98.1	122
EOG091G0TKH	Complete	Unigene0029360	121.8	104
EOG091G0TM2	Missing
EOG091G0TN4	Complete	Unigene0041541	134.9	104
EOG091G0TNU	Duplicated	Unigene0002393	189.3	101
EOG091G0TNU	Duplicated	Unigene0050420	192.3	101
EOG091G0TNU	Duplicated	Unigene0050422	192.8	101
EOG091G0TQF	Duplicated	Unigene0023687	224.7	125
EOG091G0TQF	Duplicated	Unigene0023688	226.4	125
EOG091G0TQF	Duplicated	Unigene0023689	195.7	123
EOG091G0TRW	Complete	Unigene0045771	158.7	102
EOG091G0TSE	Duplicated	Unigene0008063	168.7	104
EOG091G0TSE	Duplicated	Unigene0037708	190.8	108
EOG091G0TSE	Duplicated	Unigene0047347	190.4	108
EOG091G0TVG	Fragmented	Unigene0050404	50.8	74
EOG091G0TWR	Complete	Unigene0052007	150.2	94
EOG091G0TZ2	Complete	Unigene0055896	81.1	111
EOG091G0TZU	Missing
EOG091G0TZX	Duplicated	Unigene0011310	259.8	134
EOG091G0TZX	Duplicated	Unigene0011311	259.4	134
EOG091G0TZX	Duplicated	Unigene0047664	238.9	124
EOG091G0U2U	Fragmented	Unigene0052374	100.4	108
EOG091G0U3W	Complete	Unigene0011486	127.9	144
EOG091G0U4B	Complete	Unigene0006162	115.8	181
EOG091G0U75	Complete	Unigene0048992	266.6	180
EOG091G0UB5	Complete	Unigene0014338	200.8	110
EOG091G0UE6	Complete	Unigene0036186	162.8	114
EOG091G0UKA	Complete	Unigene0018460	199.4	137
EOG091G0UKP	Complete	Unigene0039323	176.5	112
EOG091G0ULR	Missing
EOG091G0UOM	Complete	Unigene0027788	96	115
EOG091G0UQ0	Complete	Unigene0053548	50.8	79
EOG091G0UQZ	Fragmented	Unigene0001116	148.2	85
EOG091G0UTL	Complete	Unigene0048297	105.1	114
EOG091G0UUT	Complete	Unigene0025189	136.5	156
EOG091G0UXY	Fragmented	Unigene0032563	81.3	88
EOG091G0UYL	Duplicated	Unigene0010688	186.2	122
EOG091G0UYL	Duplicated	Unigene0034873	211.2	113
EOG091G0UYL	Duplicated	Unigene0034874	217.8	116
EOG091G0UZ0	Missing
EOG091G0V3C	Fragmented	Unigene0004796	78.5	63
EOG091G0VGJ	Complete	Unigene0000192	159.2	107
EOG091G0VIF	Complete	Unigene0019825	133.3	103
EOG091G0VMU	Fragmented	Unigene0000778	161	130
EOG091G0VNB	Duplicated	Unigene0000456	180.8	95
EOG091G0VNB	Duplicated	Unigene0051302	189.2	92
EOG091G0VNB	Duplicated	Unigene0051304	194.9	95
EOG091G0VQK	Fragmented	Unigene0005207	88.4	105
EOG091G0VSN	Complete	Unigene0001222	121.6	99
EOG091G0VSZ	Complete	Unigene0051057	114.1	76
EOG091G0VTN	Duplicated	Unigene0024431	191	112
EOG091G0VTN	Duplicated	Unigene0024433	191.9	119
EOG091G0VVZ	Complete	Unigene0008451	137	204
EOG091G0VWO	Complete	Unigene0011890	122.1	97
EOG091G0VZF	Complete	Unigene0048604	153.2	96
EOG091G0W0U	Complete	Unigene0051709	75.7	74
EOG091G0W1S	Fragmented	Unigene0054419	68.3	67
EOG091G0W26	Duplicated	Unigene0006216	159.1	102
EOG091G0W26	Duplicated	Unigene0006217	175.5	95
EOG091G0W2D	Complete	Unigene0052674	119.8	95
EOG091G0W5M	Complete	Unigene0050092	200	203
EOG091G0W6G	Duplicated	Unigene0002059	202.7	103
EOG091G0W6G	Duplicated	Unigene0014764	221	104
EOG091G0W6G	Duplicated	Unigene0024665	201.8	104
EOG091G0W86	Missing
EOG091G0W8V	Complete	Unigene0006574	117.6	96
EOG091G0W96	Complete	Unigene0008178	106.6	82
EOG091G0WAL	Complete	Unigene0051641	249.3	160
EOG091G0WCB	Missing
EOG091G0WLL	Duplicated	Unigene0002479	174.2	110
EOG091G0WLL	Duplicated	Unigene0004156	201.2	111
EOG091G0WLL	Duplicated	Unigene0004157	201.3	111
EOG091G0WPV	Fragmented	Unigene0012199	63.5	48
EOG091G0WT4	Complete	Unigene0008956	169.4	89
EOG091G0WUF	Fragmented	Unigene0018896	43.7	43
EOG091G0WZ0	Complete	Unigene0019451	189	205
EOG091G0X1V	Complete	Unigene0022458	96.2	96
EOG091G0X1Z	Complete	Unigene0027656	90.6	64
EOG091G0X3B	Complete	Unigene0001137	125.4	92
EOG091G0X8F	Duplicated	Unigene0002373	226.2	121
EOG091G0X8F	Duplicated	Unigene0024485	223.3	126
EOG091G0X8F	Duplicated	Unigene0052595	218.7	125
EOG091G0XHF	Complete	Unigene0028943	153.3	192
EOG091G0XKP	Fragmented	Unigene0007996	46.2	151
EOG091G0XN1	Duplicated	Unigene0053554	87.4	76
EOG091G0XN1	Duplicated	Unigene0053555	88	76
EOG091G0XQ3	Complete	Unigene0037590	96.6	127
EOG091G0XRQ	Missing
EOG091G0XVD	Complete	Unigene0053668	135	93
EOG091G0XXE	Complete	Unigene0029628	156.7	143
EOG091G0XXM	Complete	Unigene0053368	102.9	82
EOG091G0XYP	Fragmented	Unigene0054036	93.9	78
EOG091G0XZC	Complete	Unigene0051728	99.6	104
EOG091G0Y05	Complete	Unigene0003384	106	95
EOG091G0Y09	Complete	Unigene0010915	140.4	119
EOG091G0Y35	Missing
EOG091G0Y6M	Complete	Unigene0027321	98.4	103
EOG091G0Y96	Complete	Unigene0034769	58.9	72
EOG091G0YBP	Complete	Unigene0005635	71.1	94
EOG091G0YCT	Complete	Unigene0050553	128	88
EOG091G0YHX	Duplicated	Unigene0048607	174.8	99
EOG091G0YHX	Duplicated	Unigene0057048	200.1	99
EOG091G0YHX	Duplicated	Unigene0057049	199.8	99
EOG091G0YK9	Complete	Unigene0052615	45.9	83
EOG091G0YP6	Duplicated	Unigene0041172	137.8	77
EOG091G0YP6	Duplicated	Unigene0041173	160.8	90
EOG091G0YU6	Complete	Unigene0014662	160.5	86
EOG091G0YUO	Complete	Unigene0005819	54.2	89
EOG091G0YVI	Complete	Unigene0028991	210.3	115
EOG091G0YY3	Missing
EOG091G0YYA	Complete	Unigene0046827	123.4	248
EOG091G0YZ0	Complete	Unigene0052428	86.6	79
EOG091G0Z43	Complete	Unigene0040190	46.6	45
EOG091G0Z4E	Fragmented	Unigene0052835	79.6	52
EOG091G0Z6N	Complete	Unigene0043804	159.4	84
EOG091G0Z6Z	Missing
EOG091G0Z7J	Complete	Unigene0037432	119.8	209
EOG091G0ZDR	Complete	Unigene0035791	97.6	105
EOG091G0ZEJ	Complete	Unigene0031548	108.8	129
EOG091G0ZLI	Fragmented	Unigene0003855	78.2	40
EOG091G0ZLQ	Complete	Unigene0050557	127.7	110
EOG091G0ZNH	Complete	Unigene0008041	84.2	66
EOG091G0ZRG	Complete	Unigene0008031	240.2	125
EOG091G0ZTA	Complete	Unigene0027644	173	190
EOG091G0ZUA	Fragmented	Unigene0038567	93.7	62
EOG091G0ZWE	Complete	Unigene0038064	161.1	110
EOG091G105E	Complete	Unigene0054168	112.6	99
EOG091G107U	Duplicated	Unigene0024429	143.6	79
EOG091G107U	Duplicated	Unigene0038189	144.3	78
EOG091G107U	Duplicated	Unigene0038190	146.9	79
EOG091G1081	Complete	Unigene0000043	122.5	89
EOG091G10CG	Complete	Unigene0008868	115.6	79
EOG091G10FG	Duplicated	Unigene0019049	130.2	74
EOG091G10FG	Duplicated	Unigene0056339	131.8	79
EOG091G10FG	Duplicated	Unigene0056340	133.3	74
EOG091G10IX	Complete	Unigene0009466	143.4	121
EOG091G10MO	Complete	Unigene0018926	82.6	111
EOG091G10O5	Complete	Unigene0051256	508.2	329
EOG091G10SA	Missing
EOG091G10SJ	Complete	Unigene0027183	69.5	61
EOG091G112U	Complete	Unigene0041729	130.3	77
EOG091G113O	Complete	Unigene0023669	139.6	73
EOG091G1144	Fragmented	Unigene0051241	62.5	56
EOG091G114S	Complete	Unigene0049115	92.3	55
EOG091G115J	Complete	Unigene0054664	234.2	179
EOG091G116R	Fragmented	Unigene0033141	37.6	44
EOG091G11CG	Complete	Unigene0030898	135.4	100
EOG091G11CO	Complete	Unigene0000316	530.9	315
EOG091G11IM	Missing
EOG091G11O6	Fragmented	Unigene0004692	83.4	53
EOG091G11OU	Complete	Unigene0006133	145.4	104
EOG091G11PB	Complete	Unigene0051850	253.6	352
EOG091G11QL	Complete	Unigene0010517	95.7	66
EOG091G126L	Fragmented	Unigene0045516	77.3	44
EOG091G126R	Complete	Unigene0005879	153.4	106
EOG091G1285	Complete	Unigene0021053	90.4	99
EOG091G12A5	Complete	Unigene0027267	99	67
EOG091G1311	Complete	Unigene0050630	96.8	53
EOG091G132G	Complete	Unigene0005121	328.9	272
EOG091G134K	Duplicated	Unigene0052102	183.4	108
EOG091G134K	Duplicated	Unigene0052103	183.4	108
EOG091G134K	Duplicated	Unigene0052104	183.9	108
EOG091G13IJ	Complete	Unigene0050038	478.8	327
EOG091G13NA	Complete	Unigene0034970	151.7	102
EOG091G13P1	Complete	Unigene0044879	132.1	149
EOG091G13XF	Complete	Unigene0019044	83.9	54
EOG091G141O	Complete	Unigene0007319	165.2	247
EOG091G1422	Complete	Unigene0051966	189.5	114
EOG091G1467	Complete	Unigene0054109	316.8	268
EOG091G146E	Complete	Unigene0024319	81.8	62
EOG091G14DH	Complete	Unigene0043124	109.8	93
EOG091G1549	Complete	Unigene0000073	49.2	79
EOG091G15HS	Missing
EOG091G15HV	Complete	Unigene0005816	74.7	86
EOG091G15KV	Missing
EOG091G15N9	Complete	Unigene0034044	126	86
EOG091G15XS	Complete	Unigene0027377	47	87
EOG091G15XZ	Complete	Unigene0013054	140.7	74
EOG091G167Y	Missing
EOG091G16EY	Complete	Unigene0052241	97.5	98
EOG091G1757	Missing
EOG091G17I3	Complete	Unigene0050726	100.4	99
EOG091G17J4	Complete	Unigene0041423	94.6	64
EOG091G17K3	Complete	Unigene0006528	92.6	57
EOG091G1817	Fragmented	Unigene0048391	265.5	232
EOG091G184V	Complete	Unigene0042168	114.2	133
EOG091G18B1	Missing
EOG091G18BK	Complete	Unigene0047337	100.2	139
EOG091G18YA	Duplicated	Unigene0001385	51.5	103
EOG091G18YA	Duplicated	Unigene0039368	50.1	104
EOG091G18Z5	Missing
EOG091G197A	Duplicated	Unigene0021214	170.6	97
EOG091G197A	Duplicated	Unigene0021215	171	97
EOG091G19WY	Duplicated	Unigene0017582	178.5	95
EOG091G19WY	Duplicated	Unigene0025665	186.1	95
EOG091G19WY	Duplicated	Unigene0034966	165.3	93
EOG091G19Y2	Complete	Unigene0003706	86.2	110
EOG091G1A1V	Fragmented	Unigene0028263	28.4	20
EOG091G1A3H	Complete	Unigene0008038	175.6	193
EOG091G1AP6	Complete	Unigene0000193	185.8	124
EOG091G1BQN	Fragmented	Unigene0017848	53	71
EOG091G1CLN	Complete	Unigene0015279	70.1	38
