# Supplementary material for: Divergent dynamics in whole-body regeneration and larval development of sponge Haliclonasimulans: cytobiology, microbiome, and transcriptomics
Source: iScience. 2026 Mar 13;29(4):115344. doi: 10.1016/j.isci.2026.115344 (PMC13058987; doi:10.1016/j.isci.2026.115344)
Supplement: Table S11. 34 genes specifically expressed in primmorphs with high level of expression (TPM >50), relevant to Figure 4 [file mmc5.xlsx]

## Sheet: Primmorph_specific_genes_TPM>50
Table S13. 34 genes specifically expressed in primmorphs with high level of expression (TPM > 50), relevant to Figure 4.
id	PP-1_tpm	PP-2_tpm	PP-3_tpm	SP-1_tpm	SP-2_tpm	SP-3_tpm	MP-1_tpm	MP-2_tpm	MP-3_tpm	PL-1_tpm	PL-2_tpm	PL-3_tpm	SL-1_tpm	SL-2_tpm	SL-3_tpm	ML-1_tpm	ML-2_tpm	ML-3_tpm	Symbol	Description	KEGG_A_class	KEGG_B_class	Pathway	K_ID	GO Component	GO Function	GO Process
Unigene0000096	530.197	475.781	498.996	807.282	867.028	582.178	584.006	476.503	473.445	0	0	0.327	0.245	0.936	1.257	1.576	0.221	0.746	--	XP_011405904.1 PREDICTED: immune-associated nucleotide-binding protein 13-like [Amphimedon queenslandica]	-	-	-	-	GO:0005737//cytoplasm;GO:0016020//membrane	GO:0000166//nucleotide binding;GO:0003677//DNA binding;GO:0003924//GTPase activity;GO:0005524//ATP binding;GO:0005525//GTP binding;GO:0019843//rRNA binding;GO:0043022//ribosome binding;GO:0051539//4 iron, 4 sulfur cluster binding	GO:0006400//tRNA modification;GO:0042254//ribosome biogenesis
Unigene0000199	324.032	327.551	337.019	474.252	431.777	478.771	287.995	280.17	251.645	0.186	0	0	0.181	0.792	0.186	0	0.328	0.158	--	-	-	-	-	-	-	-	-
Unigene0001484	40.811	45.204	44.686	46.415	44.24	68.905	46.423	60.51	59.916	0	0	0	0	0	0.558	0	0	0	--	XP_011402901.2 PREDICTED: sacsin-like [Amphimedon queenslandica]	-	-	-	-	GO:0005575//cellular_component;GO:0005622//intracellular anatomical structure;GO:0005634//nucleus;GO:0043226//organelle;GO:0043227//membrane-bounded organelle;GO:0043229//intracellular organelle;GO:0043231//intracellular membrane-bounded organelle	GO:0001067//transcription regulatory region nucleic acid binding;GO:0003674//molecular_function;GO:0003676//nucleic acid binding;GO:0003677//DNA binding;GO:0003824//catalytic activity;GO:0003950//NAD+ ADP-ribosyltransferase activity;GO:0005488//binding;GO:0016740//transferase activity;GO:0016757//glycosyltransferase activity;GO:0016763//pentosyltransferase activity;GO:0043167//ion binding;GO:0043…	GO:0000003//reproduction;GO:0001501//skeletal system development;GO:0001568//blood vessel development;GO:0001570//vasculogenesis;GO:0001655//urogenital system development;GO:0001822//kidney development;GO:0001944//vasculature development;GO:0002376//immune system process;GO:0002520//immune system development;GO:0003006//developmental process involved in reproduction;GO:0006464//cellular protein m…
Unigene0001601	70.725	79.119	59.338	46.14	42.416	84.472	52.632	37.47	57.433	1.247	0	1.081	0.91	0	0.312	0	0	0	--	-	-	-	-	-	GO:0005730//nucleolus	GO:0003677//DNA binding;GO:0008134//transcription factor binding	GO:0006355//regulation of transcription, DNA-templated
Unigene0001602	710.416	679.018	548.116	474.548	429.902	526.583	397.852	320.276	350.628	0.25	0	0	0.243	1.063	0.999	0	0	0	--	XP_019854185.1 PREDICTED: uncharacterized protein LOC109583334 isoform X2 [Amphimedon queenslandica]	-	-	-	-	-	-	-
Unigene0003442	107.663	129.712	129.023	104.611	101.833	69.884	238.823	341.983	270.849	0.875	0.2	0.19	0.426	0	0	0.731	1.155	0.371	--	XP_019854645.1 PREDICTED: uncharacterized protein LOC109583652 isoform X1 [Amphimedon queenslandica]	-	-	-	-	-	GO:0004222//metalloendopeptidase activity	-
Unigene0009597	74.304	93.594	110.714	59.96	62.274	38.425	27.467	35.221	32.294	0	0	0	0	0	0.572	0	0	0	--	XP_019856494.1 PREDICTED: sushi domain-containing protein 2-like, partial [Amphimedon queenslandica]	-	-	-	-	-	-	-
Unigene0009921	132.786	142.785	123.828	123.901	114.523	211.837	194.464	185.253	203.676	0.18	0	0	0	0	0	0	0	0	--	-	-	-	-	-	GO:0019028//viral capsid	GO:0005198//structural molecule activity	-
Unigene0013871	38.838	44.112	46.687	46.166	42.757	36.475	200.495	300.866	265.665	0.387	0	0	0	0	1.161	0	0	0	--	-	-	-	-	-	-	-	-
Unigene0015080	65.507	76.563	76.016	59.879	70.333	43.232	156.4	230.863	193.763	0	1.476	0.467	0	1.718	1.077	0	0.948	0	--	XP_019854634.1 PREDICTED: uncharacterized protein LOC105313503 isoform X1 [Amphimedon queenslandica]	-	-	-	-	-	GO:0004222//metalloendopeptidase activity	-
Unigene0015380	691.704	589.175	532.115	534.357	504.063	736.504	636.389	519.107	548.349	0	0	0	0	0	0	0	0	0	--	-	-	-	-	-	GO:0019028//viral capsid	GO:0003723//RNA binding;GO:0003724//RNA helicase activity;GO:0003968//RNA-directed 5'-3' RNA polymerase activity;GO:0004197//cysteine-type endopeptidase activity;GO:0005198//structural molecule activity	GO:0006351//transcription, DNA-templated;GO:0006508//proteolysis
Unigene0015383	780.644	680.099	620.017	590.677	544.554	722.565	603.453	514.937	542.081	0	0	0	0.023	0	0	0	0	0	--	-	-	-	-	-	GO:0019028//viral capsid	GO:0003723//RNA binding;GO:0003724//RNA helicase activity;GO:0003968//RNA-directed 5'-3' RNA polymerase activity;GO:0005198//structural molecule activity	GO:0006351//transcription, DNA-templated
Unigene0015460	330.03	321.396	323.979	1047.75	938.462	1117.99	508.24	524.275	454.687	0.159	0	0.138	0.31	0	0.159	0.133	0.14	0	--	XP_003383998.1 PREDICTED: calponin homology domain-containing protein DDB_G0272472-like [Amphimedon queenslandica]	-	-	-	-	-	-	-
Unigene0020461	90.82	78.094	69.501	56.763	56.775	66.23	17.685	16.244	15.424	0	0	0	0	0	0	0	0	0	--	AYV88988.1 polyprotein-3 [Tetranychus truncatus]	-	-	-	-	GO:0019028//viral capsid	GO:0003723//RNA binding;GO:0003724//RNA helicase activity;GO:0003968//RNA-directed 5'-3' RNA polymerase activity;GO:0005198//structural molecule activity;GO:0005524//ATP binding;GO:0016887//ATP hydrolysis activity	GO:0006351//transcription, DNA-templated
Unigene0022830	241.414	267.589	274.842	144.704	135.561	102.186	213.566	237.796	242.071	0	0	0	0.47	0.128	0.482	0.504	0.212	0.204	fibcd1-a	XP_019851746.1 PREDICTED: ficolin-1-like isoform X2 [Amphimedon queenslandica]	-	-	-	-	-	-	-
Unigene0034336	224.365	250.962	294.027	181.753	192.484	149.364	420.162	586.108	511.481	1.665	0	0.361	0.405	0.885	0	0.348	0.366	0	eprA1	XP_019854634.1 PREDICTED: uncharacterized protein LOC105313503 isoform X1 [Amphimedon queenslandica]	-	-	-	-	-	GO:0004222//metalloendopeptidase activity	-
Unigene0034529	67.408	53.584	50.272	42.825	45.45	55.592	70.218	52.375	68.69	0	0	0	0.133	0.146	0.137	0.343	0.12	0.696	--	-	-	-	-	-	-	-	-
Unigene0034656	45.666	45.502	53.502	56.747	42.808	52.461	113.512	139.96	137.66	0	0	0	0	0	0	0	0	0	--	-	-	-	-	-	-	-	-
Unigene0035282	140.05	128.304	131.528	64.74	62.076	48.667	6.613	8.868	6.988	0.432	0.444	0.14	0.473	0.402	0.648	1.31	0.761	0.458	--	XP_019852893.1 PREDICTED: uncharacterized protein LOC109582575 [Amphimedon queenslandica]	-	-	-	-	-	-	-
Unigene0035428	87.454	90.772	103.717	63.078	52.684	57.445	103.119	127.173	120.645	0.317	0	0	0.308	1.01	0.317	0.794	0.557	0	--	XP_019863769.1 PREDICTED: uncharacterized protein LOC109592891 [Amphimedon queenslandica]	-	-	-	-	-	GO:0004222//metalloendopeptidase activity	-
Unigene0036805	18.25	17.723	18.153	80.4	82.336	79.175	82.456	80.997	75.783	0.197	0	0	0.478	0.209	0	0.246	0.519	0.333	--	XP_019852982.1 PREDICTED: uncharacterized protein LOC109582604 isoform X1 [Amphimedon queenslandica]	-	-	-	-	-	GO:0003674//molecular_function;GO:0005524//ATP binding	GO:0007059//chromosome segregation;GO:0030261//chromosome condensation;GO:0033103//protein secretion by the type VI secretion system
Unigene0038207	91.458	80.19	71.636	77.533	74.749	111.214	102.945	89.299	91.789	0	0	0	0	0	0.02	0	0	0	ORF1	AYV89132.1 polyprotein-4 [Tetranychus truncatus]	-	-	-	-	GO:0019028//viral capsid	GO:0003723//RNA binding;GO:0003724//RNA helicase activity;GO:0003968//RNA-directed 5'-3' RNA polymerase activity;GO:0004197//cysteine-type endopeptidase activity;GO:0005198//structural molecule activity	GO:0006351//transcription, DNA-templated;GO:0006508//proteolysis
Unigene0039356	77.644	71.849	66.145	50.725	50.302	62.75	39.155	32.157	31.631	0	0	0	0.343	0	0.235	0	0.207	0.598	--	-	-	-	-	-	-	-	-
Unigene0042233	139.198	156.924	154.607	11.626	15.932	8.262	2.433	3.476	3.099	0.487	0.222	0.264	0.414	0	0.182	0	0.054	0.412	--	XP_019856258.1 PREDICTED: uncharacterized protein LOC109584822 [Amphimedon queenslandica]	-	-	-	-	-	-	-
Unigene0043330	478.162	456.723	464.221	220.479	245.988	176.656	59.97	93.25	63.094	0	0	0	0.207	0.226	0.532	0.889	0.796	0.946	--	XP_019857325.1 PREDICTED: uncharacterized protein LOC109585632 [Amphimedon queenslandica]	-	-	-	-	-	-	-
Unigene0046263	165.807	162.596	160.759	118.229	135.099	100.544	42.892	36.583	34.892	0.164	0.075	0.071	0.239	0.174	0	0.206	0.072	0.208	--	XP_019854731.1 PREDICTED: uncharacterized protein LOC109583727 [Amphimedon queenslandica]	-	-	-	-	GO:0005737//cytoplasm;GO:0009898//cytoplasmic side of plasma membrane;GO:0055052//ATP-binding cassette (ABC) transporter complex, substrate-binding subunit-containing	GO:0000166//nucleotide binding;GO:0003677//DNA binding;GO:0003924//GTPase activity;GO:0003993//acid phosphatase activity;GO:0004386//helicase activity;GO:0005515//protein binding;GO:0005524//ATP binding;GO:0005525//GTP binding;GO:0018835//carbon phosphorus lyase activity;GO:0033221//ATPase-coupled urea transmembrane transporter activity;GO:0043022//ribosome binding;GO:0046872//metal ion binding	GO:0006412//translation;GO:0015840//urea transport;GO:0019634//organic phosphonate metabolic process;GO:0042254//ribosome biogenesis;GO:0043107//type IV pilus-dependent motility
Unigene0047199	143.964	145.409	140.436	148.096	138.634	156.452	135.252	142.637	132.032	0.425	0.53	0.402	0.15	0.206	0.193	0.291	0.374	0.196	--	XP_019853244.1 PREDICTED: uncharacterized protein LOC109582765 [Amphimedon queenslandica]	-	-	-	-	-	GO:0003950//NAD+ ADP-ribosyltransferase activity	-
Unigene0047362	64.963	62.222	66.428	135.067	136.774	124.86	35.926	40.026	38.492	0	0	0	0.256	0.279	0.525	0	0	0	--	-	-	-	-	-	-	-	-
Unigene0048411	16.747	12.28	12.74	94.663	119.716	94.672	92.169	104.809	99.827	0	0	0	0	0	0	0	0	0	--	XP_019850596.1 PREDICTED: uncharacterized protein LOC109581175 [Amphimedon queenslandica]	-	-	-	-	-	-	-
Unigene0050113	46.181	41.053	41.773	76.013	79.974	82.756	47.929	52.528	42.911	0	0	0	0	0	0	0	0.182	0	--	-	-	-	-	-	-	-	-
Unigene0051030	91.104	101.311	117.825	76.595	76.271	94.664	164.159	219.145	247.729	0	0	0	0	0	0	0	0	0	--	-	-	-	-	-	-	-	-
Unigene0052822	509.738	594.928	642.142	409.791	423.073	273.36	965.809	1260.21	1099.51	0.258	0	0	0.752	0.548	0	0	0.227	0.436	--	XP_011405300.2 PREDICTED: uncharacterized protein LOC105313508 [Amphimedon queenslandica]	-	-	-	-	-	GO:0004222//metalloendopeptidase activity	-
Unigene0053152	93.914	101.435	90.899	107.892	102.322	106.622	75.652	71.942	78.657	0	0.826	0	0.176	0.577	0.361	1.058	0	0.766	--	XP_003386441.1 PREDICTED: eukaryotic translation initiation factor 4 gamma-like [Amphimedon queenslandica]	-	-	-	-	-	-	-
Unigene0056401	35.766	37.976	35.247	82.372	76.976	82.449	62.65	60.624	68.223	0.116	0.106	0.303	0.453	0.124	1.047	0.292	0.205	1.479	--	-	-	-	-	-	GO:0000775//chromosome, centromeric region	GO:0003677//DNA binding;GO:0003682//chromatin binding	-
