# Supplementary material for: Divergent dynamics in whole-body regeneration and larval development of sponge Haliclonasimulans: cytobiology, microbiome, and transcriptomics
Source: iScience. 2026 Mar 13;29(4):115344. doi: 10.1016/j.isci.2026.115344 (PMC13058987; doi:10.1016/j.isci.2026.115344)
Supplement: Table S13. Detailed data on KEGG enrichment analysis of DEGs in PP vs. PL, SP vs. SL, MP vs. ML [file mmc6.xlsx]

## Sheet: Description
Table S13. Detailed data on KEGG enrichment analysis of DEGs in PP vs. PL, SP vs. SL, MP vs. ML comparison.
PP-vs-PL: KEGG enrichment analysis of DEGs in PP vs. PL comparison
SP-vs-SL: KEGG enrichment analysis of DEGs in SP vs. SL comparison
MP-vs-ML: KEGG enrichment analysis of DEGs in MP vs. ML comparison

## Sheet: PP-vs-PL
KEGG_A_class	KEGG_B_class	Pathway	PL-vs-PP (2348)	All (6693)	Pvalue	Qvalue	Pathway ID	Genes	K_IDs
Environmental Information Processing	Signal transduction	Wnt signaling pathway	115	214	1.07985e-08	1.51179e-06	ko04310	Unigene0000346(nlk.2);Unigene0000640(INSRR);Unigene0000865(MYC);Unigene0003060(rho1);Unigene0003283(csnk2a1);Unigene0003439(TBL1XR1);Unigene0003467(RHO);Unigene0003468(RHO);Unigene0003681(--);Unigene0004290(PRKCB);Unigene0004291(Prkcg);Unigene0004325(WNT5);Unigene0004965(--);Unigene0004966(--);Unigene0004968(--);Unigene0005046(sconB);Unigene0005213(RAC1);Unigene0005457(RAC1);Unigene0005735(RAC1);…	K04468+K05128+K04377+K04513+K03097+K04508+K04513+K04513+K04498+K02677+K02677+K00444+K04498+K04498+K04498+K03362+K04392+K04392+K04392+K04427+K19882+K19882+K04345+K05122+K04385+K19882+K19882+K04427+K04512+K04501+K04498+K04498+K03345+K04448+K23605+K00408+K23605+K04513+K03068+K04345+K04498+K04499+K02235+K04498+K03083+K04498+K04498+K04498+K08399+K08399+K04348+K03094+K04498+K04498+K04498+K04498+K04498+…
Environmental Information Processing	Signal transduction	MAPK signaling pathway	180	381	3.24668e-07	2.27268e-05	ko04010	Unigene0000127(bs);Unigene0000346(nlk.2);Unigene0000563(Egfr);Unigene0000566(Egfr);Unigene0000865(MYC);Unigene0000974(HSPA8);Unigene0001707(--);Unigene0001911(--);Unigene0002435(FLNA);Unigene0003039(MET);Unigene0003108(Fgfr4);Unigene0003273(DUSP7);Unigene0003274(DUSP7);Unigene0003348(gefJ);Unigene0004193(SRF);Unigene0004276(EPHA5);Unigene0004290(PRKCB);Unigene0004291(Prkcg);Unigene0004413(cher);U…	K04378+K04468+K04361+K04361+K04377+K03283+K05103+K04437+K04437+K05095+K04362+K21946+K21946+K03099+K04378+K05103+K02677+K02677+K04437+K04674+K03173+K04392+K04392+K04392+K04427+K05095+K05095+K03283+K04393+K05099+K04345+K05103+K03173+K03173+K03173+K12362+K03283+K03099+K03173+K03173+K03173+K03173+K03175+K04427+K02187+K03283+K05095+K05095+K03173+K03173+K03173+K05095+K04464+K02187+K04448+K04442+K04364+…
Environmental Information Processing	Signaling molecules and interaction	ECM-receptor interaction	49	82	3.96402e-06	0.000177755	ko04512	Unigene0000002(ItgaPS4);Unigene0000328(TAR1-A);Unigene0000979(TAR1-A);Unigene0001144(Lama2);Unigene0001585(mys);Unigene0002333(if);Unigene0003449(Lamc3);Unigene0005392(if);Unigene0007103(VIT);Unigene0007983(Itga5);Unigene0009364(ADGRB3);Unigene0009365(ADGRB3);Unigene0012278(--);Unigene0013006(COLF1);Unigene0014375(THBS1);Unigene0014376(Comp);Unigene0015983(itga5);Unigene0016106(--);Unigene0016107…	K06584+K06236+K06236+K05637+K06589+K06584+K05635+K06584+K06238+K06484+K16857+K16857+K06584+K06236+K16857+K16857+K06584+K16857+K16857+K16857+K19719+K05719+K16857+K06236+K06238+K06589+K05719+K05719+K19719+K06237+K06237+K06258+K05719+K05719+K05636+K06584+K06584+K16857+K05636+K05635+K06238+K06238+K05719+K06265+K06255+K16857+K06240+K05637+K05636
Cellular Processes	Cell growth and death	Apoptosis - multiple species	45	74	5.07871e-06	0.000177755	ko04215	Unigene0000261(BIRC6);Unigene0001224(GPATCH1);Unigene0004610(--);Unigene0004862(BCL2L1);Unigene0010197(--);Unigene0010723(Cyt-c-p);Unigene0011803(Casp8);Unigene0014221(Casp8);Unigene0014223(caspb);Unigene0015002(--);Unigene0016371(CASP3);Unigene0018961(--);Unigene0021999(Cyt-c-p);Unigene0026920(--);Unigene0026921(Bcl2a1);Unigene0029015(Casp8);Unigene0030632(casp3);Unigene0030860(--);Unigene003374…	K10586+K04398+K04398+K04570+K02187+K08738+K02187+K02187+K04398+K04398+K04398+K04398+K08738+K04570+K04570+K02187+K02187+K16060+K04398+K02373+K04725+K04398+K02187+K04398+K02187+K02187+K02187+K08669+K02161+K04399+K08738+K04398+K04440+K02187+K02187+K08731+K02161+K04399+K10586+K02161+K02161+K02159+K04570+K04398+K02084
Environmental Information Processing	Signaling molecules and interaction	Neuroactive ligand-receptor interaction	63	123	0.000153245	0.00429086	ko04080	Unigene0000761(mGluR);Unigene0002268(--);Unigene0002816(Gabbr1);Unigene0002817(GABBR2);Unigene0003636(--);Unigene0003882(GABBR1);Unigene0004356(--);Unigene0004702(GRM7);Unigene0005264(gbb-2);Unigene0005851(GABBR2);Unigene0007363(Grm3);Unigene0007365(mGluR);Unigene0008364(--);Unigene0009957(--);Unigene0011057(LHCGR);Unigene0011805(--);Unigene0012026(Grm8);Unigene0012751(--);Unigene0015665(GABBR2);…	K04606+K04615+K04615+K04615+K04286+K04615+K04231+K04606+K04615+K04615+K04606+K04606+K04615+K04615+K04249+K04286+K04606+K04606+K04615+K04286+K04286+K04615+K04615+K04615+K04150+K04615+K04286+K04615+K04615+K04615+K04615+K04615+K04615+K04615+K04615+K04615+K04615+K04606+K04286+K05052+K05052+K04615+K04615+K04615+K01312+K04232+K04286+K04615+K04232+K04606+K04286+K04606+K04615+K04615+K04615+K04615+K04615+…
Metabolism	Nucleotide metabolism	Purine metabolism	70	142	0.00030242	0.00705648	ko00230	Unigene0000247(--);Unigene0000760(Pde6);Unigene0001054(--);Unigene0001442(nme6);Unigene0002608(XDH);Unigene0003528(Pde8);Unigene0003529(PDE8B);Unigene0003678(Pde9a);Unigene0003746(GUCY2F);Unigene0004328(--);Unigene0004329(Ampd2);Unigene0005743(--);Unigene0006455(Guk1);Unigene0006914(Papss1);Unigene0006915(PAPSS1);Unigene0008174(Pde8a);Unigene0008718(NPR1);Unigene0009372(Impdh2);Unigene0012091(Adc…	K18283+K13763+K08048+K00940+K00106+K18437+K18437+K13761+K12324+K01490+K01490+K22600+K00942+K13811+K13811+K18437+K12323+K00088+K08042+K08048+K19021+K18283+K00106+K00893+K13763+K13763+K00942+K08042+K00088+K18436+K01510+K08042+K13293+K13293+K12319+K12319+K12324+K00760+K15779+K00088+K13763+K12319+K01490+K00106+K13761+K13761+K13987+K13755+K13755+K13761+K11265+K13293+K01522+K18532+K21138+K10807+K10808+…
Environmental Information Processing	Signal transduction	TGF-beta signaling pathway	79	168	0.000821236	0.0152318	ko04350	Unigene0000865(MYC);Unigene0001239(--);Unigene0003060(rho1);Unigene0003467(RHO);Unigene0003468(RHO);Unigene0003681(--);Unigene0004076(--);Unigene0004547(TGFBR1);Unigene0004965(--);Unigene0004966(--);Unigene0004968(--);Unigene0008188(DMBT1);Unigene0008978(--);Unigene0009364(ADGRB3);Unigene0009365(ADGRB3);Unigene0010902(MEGF6);Unigene0010945(RPS6KB1);Unigene0011272(SMAD4);Unigene0011956(--);Unigene…	K04377+K04688+K04513+K04513+K04513+K04498+K06825+K04674+K04498+K04498+K04498+K06825+K06825+K16857+K16857+K06825+K04688+K04501+K04498+K04498+K06766+K06825+K23605+K16857+K16857+K23605+K04513+K16857+K16857+K16857+K04498+K04371+K04498+K04498+K04498+K04498+K03094+K06825+K16857+K04498+K04498+K04498+K04498+K04498+K06825+K04498+K04501+K04382+K06825+K04371+K04371+K04675+K04501+K04498+K04498+K04498+K16620+…
Cellular Processes	Transport and catabolism	Lysosome	129	294	0.000881423	0.0152318	ko04142	Unigene0000361(Arsb);Unigene0000400(LAMP1);Unigene0001606(Lamp1);Unigene0002054(Gaa);Unigene0002094(ARSA);Unigene0002772(Cp1);Unigene0003049(Arsj);Unigene0003069(CTSL);Unigene0003119(--);Unigene0003178(Ctsl);Unigene0003408(acp2);Unigene0003455(ppt2-a);Unigene0003570(Ctsh);Unigene0003858(MIMI_L477);Unigene0003953(PPT1);Unigene0004207(Ctsl);Unigene0004743(gba-3);Unigene0004912(Gusb);Unigene0005184(…	K01135+K06528+K06528+K12316+K01134+K01365+K01135+K01365+K01125+K01365+K14410+K01074+K01366+K01373+K01074+K01365+K01201+K01195+K12350+K01379+K01136+K06528+K01125+K01374+K03662+K02155+K12384+K12382+K21398+K01206+K04646+K02154+K01125+K01125+K01125+K10089+K01192+K13443+K12393+K12373+K12307+K01132+K01365+K01192+K02154+K12382+K01125+K01365+K01135+K12385+K01365+K12307+K12350+K12350+K12311+K01363+K12396+…
Organismal Systems	Immune system	Toll and Imd signaling pathway	42	80	0.00097919	0.0152318	ko04624	Unigene0001224(GPATCH1);Unigene0004610(--);Unigene0005046(sconB);Unigene0005757(Tak1);Unigene0010001(MAP3K7);Unigene0010288(eff);Unigene0012740(Jun);Unigene0014223(caspb);Unigene0015002(--);Unigene0016371(CASP3);Unigene0018961(--);Unigene0020278(DUOX1);Unigene0020559(Efhc1);Unigene0022101(RLK10);Unigene0025774(Faf1);Unigene0026066(UBC28);Unigene0030860(--);Unigene0031265(eff);Unigene0031500(--);U…	K04398+K04398+K03362+K04427+K04427+K06689+K04448+K04398+K04398+K04398+K04398+K13411+K04441+K04733+K20703+K06689+K16060+K06689+K03362+K04734+K04733+K04398+K02373+K04398+K04450+K06689+K10704+K04398+K04733+K13411+K04428+K04398+K03362+K04440+K04733+K04733+K04733+K04733+K04428+K04428+K04398+K04448
Genetic Information Processing	Folding, sorting and degradation	Protein processing in endoplasmic reticulum	139	323	0.00147008	0.0205811	ko04141	Unigene0000419(DNAJ1);Unigene0000635(BIRC6);Unigene0000700(--);Unigene0000788(YOD1);Unigene0000974(HSPA8);Unigene0002073(--);Unigene0002110(--);Unigene0002663(EIF2S1);Unigene0003366(DNAJA1);Unigene0004248(--);Unigene0004249(ire-1);Unigene0004777(--);Unigene0004779(--);Unigene0005020(TRAF2);Unigene0005088(apr);Unigene0005792(HSC80);Unigene0006622(hsp70);Unigene0007514(--);Unigene0007515(--);Unigen…	K09503+K10597+K04571+K13719+K03283+K16196+K09555+K03237+K09502+K08852+K08852+K08852+K08852+K03173+K08653+K04079+K03283+K03173+K03173+K03173+K14020+K03283+K08057+K08057+K08852+K08852+K03173+K03173+K03173+K03173+K03283+K06689+K07953+K07953+K14012+K03173+K03173+K04079+K03173+K24348+K09487+K09487+K13525+K09517+K09540+K07953+K13525+K09555+K16196+K03173+K09503+K13525+K09502+K09502+K10080+K10080+K03094+…
Environmental Information Processing	Signal transduction	Calcium signaling pathway	86	197	0.00707564	0.0900535	ko04020	Unigene0000481(PLCG2);Unigene0000563(Egfr);Unigene0000566(Egfr);Unigene0001054(--);Unigene0003039(MET);Unigene0003108(Fgfr4);Unigene0003980(Pm20d2);Unigene0003981(--);Unigene0004290(PRKCB);Unigene0004291(Prkcg);Unigene0004418(--);Unigene0004790(AAC3);Unigene0004791(AAC3);Unigene0004803(CRB1);Unigene0004805(STIM2);Unigene0005100(cam);Unigene0005589(mcu);Unigene0005957(AXL);Unigene0005958(--);Unige…	K05860+K04361+K04361+K08048+K05095+K04362+K16896+K16896+K02677+K02677+K15040+K05863+K05863+K05126+K16059+K02183+K20858+K05095+K05095+K05099+K04345+K14077+K01116+K05095+K05095+K05095+K08042+K08048+K04361+K04632+K04345+K04348+K20858+K04515+K04150+K02183+K02183+K04361+K08042+K04994+K05858+K05126+K08042+K04348+K04361+K05126+K02183+K16896+K00911+K01116+K06268+K04632+K05849+K05126+K04361+K00907+K02183+…
Metabolism	Amino acid metabolism	Arginine biosynthesis	17	29	0.00799854	0.0933164	ko00220	Unigene0005489(GOT1);Unigene0005978(At4g17830);Unigene0009839(Gs2);Unigene0009840(glul);Unigene0019530(glud1);Unigene0021225(ACY1);Unigene0021917(At4g17830);Unigene0022869(GLUD2);Unigene0027077(Glul);Unigene0034767(--);Unigene0040710(NOS1);Unigene0041343(NOS3);Unigene0043421(GOT2);Unigene0046991(NOS1);Unigene0052990(aatA);Unigene0055034(GLS2);Unigene0055035(Gls)	K14454+K01438+K01915+K01915+K00261+K14677+K01438+K00261+K01915+K00818+K13240+K13240+K14455+K13240+K14455+K01425+K01425
Environmental Information Processing	Signal transduction	Notch signaling pathway	51	110	0.00905171	0.0969201	ko04330	Unigene0000458(hey1);Unigene0003681(--);Unigene0004965(--);Unigene0004966(--);Unigene0004968(--);Unigene0009390(HEY1);Unigene0009391(hey2);Unigene0011460(RFNG);Unigene0011956(--);Unigene0011957(--);Unigene0012446(DTX3L);Unigene0012675(SNW1);Unigene0016137(--);Unigene0017180(--);Unigene0017713(--);Unigene0017752(--);Unigene0017754(--);Unigene0019461(--);Unigene0020287(--);Unigene0020288(--);Unigen…	K09091+K04498+K04498+K04498+K04498+K09091+K09091+K05948+K04498+K04498+K06058+K06063+K04498+K04498+K04498+K04498+K04498+K06051+K04498+K04498+K04498+K04498+K04498+K06059+K04498+K05948+K04498+K04498+K04498+K04498+K04498+K20995+K04498+K06051+K06051+K06052+K05948+K04498+K06051+K05948+K04498+K05948+K04498+K06051+K06051+K04496+K05948+K04498+K02599+K06053+K06051
Cellular Processes	Transport and catabolism	Autophagy - animal	121	290	0.00969201	0.0969201	ko04140	Unigene0000400(LAMP1);Unigene0000548(--);Unigene0000832(MTOR);Unigene0001099(HMGB3);Unigene0001239(--);Unigene0001606(Lamp1);Unigene0002073(--);Unigene0002663(EIF2S1);Unigene0002772(Cp1);Unigene0003069(CTSL);Unigene0003178(Ctsl);Unigene0004145(WIPI2);Unigene0004207(Ctsl);Unigene0004248(--);Unigene0004249(ire-1);Unigene0004777(--);Unigene0004779(--);Unigene0004862(BCL2L1);Unigene0005277(Ctsd);Unig…	K06528+K02649+K07203+K10802+K04688+K06528+K16196+K03237+K01365+K01365+K01365+K17908+K01365+K08852+K08852+K08852+K08852+K04570+K01379+K06528+K04427+K23609+K02649+K04345+K08341+K02649+K08852+K08852+K03175+K04427+K19330+K14381+K04688+K07874+K01365+K07874+K07206+K16196+K04345+K04371+K07827+K01365+K08803+K07874+K00922+K08341+K07830+K01365+K07207+K20402+K01363+K08333+K00914+K08509+K04382+K07920+K17907+…
Cellular Processes	Cell growth and death	Apoptosis - fly	43	93	0.016574	0.154691	ko04214	Unigene0000261(BIRC6);Unigene0000563(Egfr);Unigene0000566(Egfr);Unigene0001224(GPATCH1);Unigene0001686(EIF5);Unigene0004610(--);Unigene0005757(Tak1);Unigene0009986(--);Unigene0010001(MAP3K7);Unigene0010723(Cyt-c-p);Unigene0012740(Jun);Unigene0013517(--);Unigene0014223(caspb);Unigene0015002(--);Unigene0016244(mapk1);Unigene0016371(CASP3);Unigene0017308(Kras);Unigene0018961(--);Unigene0021670(--);U…	K10586+K04361+K04361+K04398+K03262+K04398+K04427+K03175+K04427+K08738+K04448+K04361+K04398+K04398+K04371+K04398+K07827+K04398+K10149+K08738+K04374+K04361+K04371+K04371+K03175+K08791+K04361+K04398+K04361+K04725+K04398+K04398+K04361+K08669+K08738+K04398+K04440+K10586+K08860+K04374+K04398+K04448+K02084
Metabolism	Lipid metabolism	Linoleic acid metabolism	6	8	0.025551	0.223571	ko00591	Unigene0004245(PLB1);Unigene0008744(Plb1);Unigene0015603(--);Unigene0033795(Pnpla8);Unigene0043183(PLB1);Unigene0053509(PLB1)	K14621+K14621+K07424+K16343+K14621+K14621
Metabolism	Lipid metabolism	Sphingolipid metabolism	32	69	0.0339082	0.279244	ko00600	Unigene0000842(melA);Unigene0002094(ARSA);Unigene0003954(Ugcg);Unigene0004743(gba-3);Unigene0005184(--);Unigene0007909(Sgpl1);Unigene0010063(Psap);Unigene0013577(--);Unigene0014422(--);Unigene0022623(asm-2);Unigene0023215(SMPD1);Unigene0024365(SCD);Unigene0024366(--);Unigene0024367(--);Unigene0025056(CERS1);Unigene0025719(galc);Unigene0026730(ARSA);Unigene0028140(SPL);Unigene0031443(--);Unigene00…	K07407+K01134+K00720+K01201+K12350+K01634+K12382+K17108+K12382+K12350+K12350+K04716+K04716+K04716+K04710+K01202+K01134+K01634+K12350+K12349+K00654+K04712+K12382+K12353+K00654+K01134+K12382+K04712+K04718+K04712+K04628+K12382
Environmental Information Processing	Signal transduction	Hippo signaling pathway - multiple species	22	45	0.038728	0.301218	ko04392	Unigene0000118(--);Unigene0004971(Fat4);Unigene0009541(--);Unigene0010318(ds);Unigene0014780(Fat4);Unigene0018246(FAT4);Unigene0025428(TEAD4);Unigene0025457(FAT4);Unigene0026699(--);Unigene0027812(TMEM132E);Unigene0038931(Fat4);Unigene0041273(FAT4);Unigene0041279(FAT1);Unigene0046486(ft);Unigene0046487(--);Unigene0049159(FAT4);Unigene0049354(Fat4);Unigene0050711(--);Unigene0050742(Fat4);Unigene00…	K16669+K16669+K16669+K16507+K16669+K16669+K09448+K16669+K08791+K16669+K16507+K16669+K16669+K16669+K16669+K16669+K16507+K16669+K16669+K09448+K16669+K16669
Metabolism	Global and overview maps	2-Oxocarboxylic acid metabolism	16	31	0.0428943	0.316063	ko01210	Unigene0005489(GOT1);Unigene0005978(At4g17830);Unigene0009044(--);Unigene0012911(v1g246094);Unigene0021225(ACY1);Unigene0021917(At4g17830);Unigene0024193(ACO1);Unigene0034767(--);Unigene0041737(ACO2);Unigene0041740(ACO2);Unigene0041741(ACO2);Unigene0041742(Aco2);Unigene0042270(Aco2);Unigene0043421(GOT2);Unigene0051561(aco-2);Unigene0052990(aatA)	K14454+K01438+K01681+K00826+K14677+K01438+K01681+K00818+K01681+K01681+K01681+K01681+K01681+K14455+K01681+K14455
Environmental Information Processing	Membrane transport	ABC transporters	55	130	0.0507391	0.355174	ko02010	Unigene0000512(--);Unigene0001893(ABCA3);Unigene0002426(Abcc4);Unigene0004350(ABCB11);Unigene0005129(--);Unigene0005144(ABCB1);Unigene0008829(abcB3);Unigene0009278(Abca2);Unigene0009919(ABCB1);Unigene0010319(ABCD3);Unigene0010346(Abcb5);Unigene0011212(Abcb1);Unigene0012252(Abcc4);Unigene0013419(Abcb5);Unigene0013959(ABCC1);Unigene0014309(ABCA2);Unigene0016047(ABCC1);Unigene0016948(Abcc2);Unigene0…	K05658+K05643+K05673+K05658+K05667+K05658+K05658+K05643+K05658+K05677+K05658+K05658+K05673+K05658+K05665+K05643+K05667+K05667+K05673+K05673+K05667+K05681+K05665+K05667+K05667+K05667+K05673+K05643+K05667+K05643+K05643+K05658+K05673+K05667+K05667+K05667+K05667+K05658+K05658+K05673+K05673+K05673+K05643+K05665+K05667+K05674+K05658+K05665+K05677+K05667+K05665+K05665+K05667+K05667+K05676
Metabolism	Metabolism of other amino acids	beta-Alanine metabolism	32	73	0.0746844	0.497896	ko00410	Unigene0000255(ACOX1);Unigene0001727(--);Unigene0005297(--);Unigene0005793(--);Unigene0005835(hibch);Unigene0006854(AAEL001134);Unigene0008053(ALDH7A1);Unigene0010061(--);Unigene0011483(ALDH2);Unigene0012269(ABAT);Unigene0013482(AFDN);Unigene0016415(Pde9a);Unigene0020914(--);Unigene0021325(--);Unigene0021631(--);Unigene0024673(--);Unigene0025196(--);Unigene0026643(NDUFAF1);Unigene0029525(ACOX1);U…	K00232+K05605+K13366+K05605+K05605+K00140+K14085+K05605+K00128+K13524+K01578+K13366+K05605+K05605+K05605+K05605+K05605+K05605+K00232+K05605+K05605+K05605+K13366+K13366+K13524+K13366+K00207+K05605+K05605+K05605+K05605+K00128
Environmental Information Processing	Signal transduction	MAPK signaling pathway - fly	102	259	0.0796537	0.506887	ko04013	Unigene0000563(Egfr);Unigene0000566(Egfr);Unigene0003348(gefJ);Unigene0003439(TBL1XR1);Unigene0005213(RAC1);Unigene0005457(RAC1);Unigene0005735(RAC1);Unigene0005757(Tak1);Unigene0006497(Shark);Unigene0006515(--);Unigene0006519(--);Unigene0006706(--);Unigene0009362(--);Unigene0009986(--);Unigene0010001(MAP3K7);Unigene0010288(eff);Unigene0010311(pnt);Unigene0010341(PRO5);Unigene0011039(splA);Unigen…	K04361+K04361+K03099+K04508+K04392+K04392+K04392+K04427+K17512+K08601+K08601+K08601+K03099+K03175+K04427+K06689+K02678+K05759+K08601+K05704+K07293+K08601+K04448+K04364+K04361+K08601+K08601+K04430+K08601+K08601+K18529+K04371+K08601+K07827+K08601+K08601+K08601+K13411+K08601+K04441+K04361+K02678+K04382+K04364+K04364+K04371+K04371+K17608+K06689+K03175+K16197+K16197+K08601+K03099+K20225+K08892+K04361+…
Cellular Processes	Transport and catabolism	Phagosome	107	274	0.0905962	0.551455	ko04145	Unigene0000400(LAMP1);Unigene0001606(Lamp1);Unigene0001982(DYNC1H1);Unigene0002439(Dync1h1);Unigene0002772(Cp1);Unigene0002886(Act5C);Unigene0003069(CTSL);Unigene0003178(Ctsl);Unigene0003519(Dync1h1);Unigene0003602(Dync1h1);Unigene0003848(TUBA1C);Unigene0004077(DYH1B);Unigene0004207(Ctsl);Unigene0005213(RAC1);Unigene0005252(TUBA);Unigene0005457(RAC1);Unigene0005735(RAC1);Unigene0005745(--);Unigen…	K06528+K06528+K10413+K10413+K01365+K05692+K01365+K01365+K10413+K10413+K07374+K10414+K01365+K04392+K07374+K04392+K04392+K06528+K10413+K06484+K03662+K02155+K08057+K08057+K08012+K05692+K16857+K16857+K02154+K10089+K08488+K07375+K07374+K05692+K08009+K13505+K01365+K02154+K16857+K16857+K02145+K21421+K16857+K16857+K16857+K05719+K07375+K13505+K01365+K08012+K16857+K01365+K10413+K10413+K00914+K06751+K05719+…
Metabolism	Amino acid metabolism	Phenylalanine, tyrosine and tryptophan biosynthesis	5	8	0.106899	0.598635	ko00400	Unigene0005489(GOT1);Unigene0011461(Hn);Unigene0030942(TAT);Unigene0043421(GOT2);Unigene0052990(aatA)	K14454+K00500+K00815+K14455+K14455
Metabolism	Glycan biosynthesis and metabolism	Mucin type O-glycan biosynthesis	5	8	0.106899	0.598635	ko00512	Unigene0024844(--);Unigene0026083(GALNT13);Unigene0046768(Gcnt2);Unigene0047253(GCNT3);Unigene0049658(GCNT3)	K09662+K00710+K09662+K09662+K09662
Metabolism	Glycan biosynthesis and metabolism	Glycosphingolipid biosynthesis - ganglio series	4	6	0.118209	0.635806	ko00604	Unigene0010757(Slc33a1);Unigene0012209(Hexa);Unigene0024452(Hexa);Unigene0055840(Slc33a1)	K03372+K12373+K12373+K03372
Environmental Information Processing	Signal transduction	ErbB signaling pathway	55	137	0.12262	0.635806	ko04012	Unigene0000548(--);Unigene0000563(Egfr);Unigene0000566(Egfr);Unigene0000832(MTOR);Unigene0000865(MYC);Unigene0001239(--);Unigene0003348(gefJ);Unigene0004290(PRKCB);Unigene0004291(Prkcg);Unigene0007035(pik3r1-a);Unigene0007542(lrrc59);Unigene0008935(--);Unigene0009362(--);Unigene0010945(RPS6KB1);Unigene0011362(V-SRC);Unigene0012740(Jun);Unigene0013390(sem-5);Unigene0013517(--);Unigene0015507(map2k…	K02649+K04361+K04361+K07203+K04377+K04688+K03099+K02677+K02677+K02649+K01116+K02649+K03099+K04688+K05704+K04448+K04364+K04361+K04430+K04371+K07827+K03083+K00922+K04515+K07365+K07365+K04361+K04364+K04364+K04371+K04371+K05725+K06619+K03099+K04707+K04688+K04361+K02649+K01116+K04361+K06619+K06619+K02649+K02649+K05725+K04361+K01116+K05084+K04440+K03099+K03099+K02649+K03099+K04448+K05736
Metabolism	Lipid metabolism	alpha-Linolenic acid metabolism	9	18	0.140418	0.673692	ko00592	Unigene0000255(ACOX1);Unigene0004196(FADS2);Unigene0004245(PLB1);Unigene0008744(Plb1);Unigene0026016(fads2);Unigene0029525(ACOX1);Unigene0033795(Pnpla8);Unigene0043183(PLB1);Unigene0053509(PLB1)	K00232+K10226+K14621+K14621+K10226+K00232+K16343+K14621+K14621
Metabolism	Metabolism of cofactors and vitamins	Porphyrin metabolism	15	33	0.142921	0.673692	ko00860	Unigene0004912(Gusb);Unigene0007984(rsph1);Unigene0008981(Coprox);Unigene0022010(--);Unigene0026976(FUT4);Unigene0027348(--);Unigene0030807(ALAS2);Unigene0033282(UGT2B23);Unigene0033283(--);Unigene0038929(EPRS1);Unigene0039911(UROD);Unigene0041235(FECH);Unigene0044031(HMBS);Unigene0046466(--);Unigene0048707(ALAD)	K01195+K01719+K00228+K00699+K00699+K02257+K00643+K00699+K00699+K14163+K01599+K01772+K01749+K00699+K01698
Metabolism	Lipid metabolism	Ether lipid metabolism	13	28	0.144363	0.673692	ko00565	Unigene0001262(Pld2);Unigene0004245(PLB1);Unigene0008744(Plb1);Unigene0013310(PLA2G7);Unigene0015897(PLD);Unigene0017760(PLA2G7);Unigene0023837(PLA2G7);Unigene0026303(PLD2);Unigene0033795(Pnpla8);Unigene0043183(PLB1);Unigene0053509(PLB1);Unigene0054454(gtaA);Unigene0056632(Pld2)	K01115+K14621+K14621+K01062+K01115+K01062+K01062+K01115+K16343+K14621+K14621+K04628+K01115
Metabolism	Lipid metabolism	Glycerophospholipid metabolism	37	91	0.155768	0.691274	ko00564	Unigene0000486(Crls1);Unigene0001262(Pld2);Unigene0002437(etnk);Unigene0002438(ETNK1);Unigene0002741(AGPAT4);Unigene0004245(PLB1);Unigene0004658(oys);Unigene0006014(mboat2);Unigene0008744(Plb1);Unigene0011078(LPIN2);Unigene0014389(LCLAT1);Unigene0014390(--);Unigene0015514(gpd1l);Unigene0015897(PLD);Unigene0017179(PLA2G15);Unigene0020438(CG34384);Unigene0021466(PLA2G15);Unigene0024700(Dgkq);Unigen…	K08744+K01115+K00894+K00894+K13523+K14621+K13517+K13517+K14621+K15728+K13513+K13513+K00006+K01115+K00650+K00901+K00650+K00901+K01115+K00901+K15728+K16343+K06130+K14286+K01613+K01613+K14621+K13517+K00901+K13517+K13513+K00901+K00894+K00649+K14621+K15728+K01115
Organismal Systems	Development and regeneration	Dorso-ventral axis formation	26	62	0.158005	0.691274	ko04320	Unigene0000563(Egfr);Unigene0000566(Egfr);Unigene0001617(CPEB1);Unigene0003348(gefJ);Unigene0009362(--);Unigene0010311(pnt);Unigene0013390(sem-5);Unigene0013517(--);Unigene0016244(mapk1);Unigene0017308(Kras);Unigene0017375(orb2);Unigene0023849(--);Unigene0024263(ETS1);Unigene0025012(GRB2);Unigene0025013(GRB2);Unigene0025676(MAPK1);Unigene0025677(MAPK1);Unigene0028544(rasgrf2);Unigene0029940(--);U…	K04361+K04361+K02602+K03099+K03099+K02678+K04364+K04361+K04371+K07827+K02602+K04361+K02678+K04364+K04364+K04371+K04371+K03099+K04361+K04361+K04361+K03099+K03099+K02599+K03099+K02156
Metabolism	Lipid metabolism	Fatty acid biosynthesis	17	39	0.171	0.704119	ko00061	Unigene0000320(acsbg2);Unigene0002683(acsbg2);Unigene0012116(--);Unigene0014895(ACSL5);Unigene0014897(Acsl5);Unigene0014898(Acsl5);Unigene0021166(acsf3);Unigene0022918(ACSBG2);Unigene0024183(bgm);Unigene0025461(acsbg2);Unigene0029967(--);Unigene0029968(--);Unigene0032789(acsbg2);Unigene0043267(LACS7);Unigene0048740(LRA5);Unigene0049754(Mcat);Unigene0050870(lvr)	K15013+K15013+K15013+K01897+K01897+K01897+K18660+K15013+K15013+K15013+K15013+K15013+K15013+K01897+K13370+K00645+K13370
Metabolism	Lipid metabolism	Arachidonic acid metabolism	17	39	0.171	0.704119	ko00590	Unigene0004245(PLB1);Unigene0008744(Plb1);Unigene0018065(prxl2b);Unigene0018426(prxl2b);Unigene0018427(Prxl2b);Unigene0020517(phlp1);Unigene0027517(LTA4H);Unigene0027550(prxl2b);Unigene0029414(HPGDS);Unigene0033795(Pnpla8);Unigene0038563(GST1);Unigene0043183(PLB1);Unigene0044420(GST1);Unigene0044421(GST2);Unigene0046856(GST2);Unigene0050645(ALOX5);Unigene0053509(PLB1)	K14621+K14621+K15717+K15717+K15717+K00509+K01254+K15717+K04097+K16343+K04097+K14621+K04097+K04097+K04097+K00461+K14621
Genetic Information Processing	Folding, sorting and degradation	RNA degradation	48	122	0.183597	0.715632	ko03018	Unigene0003671(HSPD1);Unigene0004476(rrp42);Unigene0004799(Btg2);Unigene0007084(--);Unigene0008868(LSM5);Unigene0009666(--);Unigene0013002(edc4);Unigene0013540(--);Unigene0015518(Dcps);Unigene0017498(cnot7);Unigene0017520(--);Unigene0018026(Pabpc1);Unigene0018986(TENT4B);Unigene0018987(--);Unigene0019478(Recql);Unigene0019479(recQ);Unigene0019837(recQ);Unigene0021303(recQ);Unigene0021648(Hsp60A);…	K04077+K12586+K14443+K03654+K12624+K12600+K12616+K12590+K12584+K12581+K12605+K13126+K03514+K03514+K03654+K03654+K03654+K03654+K04077+K04077+K13126+K03654+K03654+K03654+K04077+K03654+K12599+K03654+K01148+K12591+K04043+K04043+K12602+K10643+K03654+K03654+K03514+K03654+K18681+K03514+K03654+K03654+K03654+K03654+K12592+K03654+K12597+K12606
Metabolism	Metabolism of cofactors and vitamins	Nicotinate and nicotinamide metabolism	18	42	0.18402	0.715632	ko00760	Unigene0001451(NAMPT);Unigene0002154(--);Unigene0002362(Sirt2);Unigene0002881(SRT1);Unigene0011616(NADK2);Unigene0012997(--);Unigene0024732(NAMPT);Unigene0025874(Nadk);Unigene0031174(--);Unigene0037241(--);Unigene0037242(--);Unigene0037243(SRT1);Unigene0038922(Nadk);Unigene0040265(Sirt2);Unigene0045989(sirt2);Unigene0050498(--);Unigene0054097(--);Unigene0055284(NT5C2)	K03462+K00541+K11413+K11416+K00858+K11416+K03462+K00858+K00541+K11416+K11416+K11416+K00858+K11412+K11412+K00541+K00541+K01081
Metabolism	Amino acid metabolism	Tyrosine metabolism	14	32	0.197857	0.740819	ko00350	Unigene0005489(GOT1);Unigene0020790(Moxd1);Unigene0024201(--);Unigene0030942(TAT);Unigene0037955(MOXD2P);Unigene0043421(GOT2);Unigene0045790(FAH);Unigene0052990(aatA);Unigene0054443(Gstz1);Unigene0054598(hpd-1);Unigene0056376(ADH5);Unigene0056440(FAHD1);Unigene0056441(FAHD1);Unigene0057339(asqI)	K14454+K00503+K00503+K00815+K00503+K14455+K01555+K14455+K01800+K00457+K00121+K01557+K01557+K00505
Metabolism	Glycan biosynthesis and metabolism	Mannose type O-glycan biosynthesis	4	7	0.201079	0.740819	ko00515	Unigene0011966(--);Unigene0012093(pomt2);Unigene0051011(large2);Unigene0051036(tw)	K09666+K00728+K09668+K00728
Metabolism	Metabolism of other amino acids	D-Amino acid metabolism	6	12	0.214339	0.769422	ko00470	Unigene0011418(DCD);Unigene0018042(DGLUCY);Unigene0039484(srr);Unigene0046855(DCD);Unigene0055034(GLS2);Unigene0055035(Gls)	K05396+K22210+K12235+K05396+K01425+K01425
Metabolism	Global and overview maps	Fatty acid metabolism	42	108	0.230082	0.805288	ko01212	Unigene0000255(ACOX1);Unigene0000320(acsbg2);Unigene0002102(--);Unigene0002103(Hadh);Unigene0002683(acsbg2);Unigene0002797(ACADVL);Unigene0003455(ppt2-a);Unigene0003953(PPT1);Unigene0004196(FADS2);Unigene0010241(Scp2);Unigene0012116(--);Unigene0013450(HADHB);Unigene0014895(ACSL5);Unigene0014897(Acsl5);Unigene0014898(Acsl5);Unigene0017031(Baldspot);Unigene0018876(Baldspot);Unigene0019044(HACD3);Un…	K00232+K15013+K00022+K00022+K15013+K09479+K01074+K01074+K10226+K08764+K15013+K07509+K01897+K01897+K01897+K10203+K10203+K10703+K18660+K15013+K15013+K15013+K10226+K10703+K00232+K15013+K15013+K08765+K08765+K08764+K15013+K10249+K09479+K01897+K09479+K10203+K13370+K00645+K13370+K08765+K10205+K09479
Metabolism	Metabolism of other amino acids	Selenocompound metabolism	12	28	0.249641	0.849471	ko00450	Unigene0004186(Scly);Unigene0004260(SelD);Unigene0006914(Papss1);Unigene0006915(PAPSS1);Unigene0008544(Txnrd3);Unigene0026313(TXNRD1);Unigene0026315(TXNRD3);Unigene0029144(perA);Unigene0032800(CTH);Unigene0051932(mars1);Unigene0053994(mars1);Unigene0055525(TXNRD3)	K01763+K01008+K13811+K13811+K22182+K22182+K22182+K00816+K01758+K01874+K01874+K22182
Metabolism	Glycan biosynthesis and metabolism	Glycosaminoglycan degradation	23	58	0.273198	0.849471	ko00531	Unigene0000361(Arsb);Unigene0003049(Arsj);Unigene0004912(Gusb);Unigene0005491(--);Unigene0012209(Hexa);Unigene0013340(Galns);Unigene0019793(ARSB);Unigene0024452(Hexa);Unigene0024666(Arsb);Unigene0030887(ARSB);Unigene0033348(Ids);Unigene0034353(CPE0231);Unigene0036520(--);Unigene0036521(--);Unigene0036523(--);Unigene0036525(--);Unigene0040035(--);Unigene0046125(--);Unigene0052431(SGSH);Unigene0053…	K01135+K01135+K01195+K01136+K12373+K01132+K01135+K12373+K01135+K01135+K01136+K01136+K01136+K01136+K01136+K01136+K01136+K01136+K01565+K01136+K01136+K01136+K01135
Metabolism	Amino acid metabolism	Arginine and proline metabolism	28	72	0.286218	0.849471	ko00330	Unigene0002061(P4HA2);Unigene0005297(--);Unigene0005489(GOT1);Unigene0008053(ALDH7A1);Unigene0008114(SRM);Unigene0009624(ats1);Unigene0011483(ALDH2);Unigene0013929(LAP3);Unigene0014732(GATM);Unigene0015265(tck1);Unigene0015266(CKM);Unigene0016415(Pde9a);Unigene0017324(slgA);Unigene0018068(PRODH);Unigene0035976(gbuA);Unigene0036957(MPAO1);Unigene0038195(ODC1);Unigene0038583(Ckm);Unigene0040109(--)…	K00472+K13366+K14454+K14085+K00797+K00657+K00128+K11142+K00613+K00933+K00933+K13366+K00318+K00318+K01480+K13366+K01581+K00933+K13366+K13240+K13240+K14455+K13366+K13240+K01259+K00472+K14455+K00128
Metabolism	Lipid metabolism	Glycerolipid metabolism	29	75	0.294346	0.849471	ko00561	Unigene0000842(melA);Unigene0002741(AGPAT4);Unigene0004658(oys);Unigene0006014(mboat2);Unigene0006171(TKFC);Unigene0006172(--);Unigene0008053(ALDH7A1);Unigene0009885(--);Unigene0011078(LPIN2);Unigene0011483(ALDH2);Unigene0012225(Akr1b1);Unigene0012777(AKR4C10);Unigene0014389(LCLAT1);Unigene0014390(--);Unigene0020438(CG34384);Unigene0024700(Dgkq);Unigene0029831(Pnpla2);Unigene0030733(--);Unigene00…	K07407+K13523+K13517+K13517+K00863+K00863+K14085+K16816+K15728+K00128+K00002+K00002+K13513+K13513+K00901+K00901+K16816+K00901+K00002+K15728+K13517+K00901+K13517+K13513+K00901+K16816+K15728+K16816+K00128
Metabolism	Glycan biosynthesis and metabolism	Glycosphingolipid biosynthesis - globo and isoglobo series	4	8	0.29526	0.849471	ko00603	Unigene0000842(melA);Unigene0012209(Hexa);Unigene0024452(Hexa);Unigene0057026(NAGA)	K07407+K12373+K12373+K01204
Genetic Information Processing	Folding, sorting and degradation	Sulfur relay system	4	8	0.29526	0.849471	ko04122	Unigene0004409(DR_0217);Unigene0009452(MOCS2);Unigene0052848(TST);Unigene0054391(NFS1)	K01011+K03635+K01011+K04487
Environmental Information Processing	Signal transduction	Hedgehog signaling pathway - fly	15	37	0.295764	0.849471	ko04341	Unigene0005046(sconB);Unigene0005481(cul3a);Unigene0007198(Pka-C1);Unigene0009573(klhl3);Unigene0014622(Grk4);Unigene0016038(PRKACB);Unigene0017330(gsk3b);Unigene0018400(SKP1);Unigene0019922(STK36);Unigene0031500(--);Unigene0033630(Grk5);Unigene0037134(smurf2);Unigene0039127(--);Unigene0044036(cul3a);Unigene0049918(fbxw1)	K03362+K03869+K04345+K10523+K08291+K04345+K03083+K03094+K06228+K03362+K08291+K04678+K08291+K03869+K03362
Metabolism	Glycan biosynthesis and metabolism	Other types of O-glycan biosynthesis	12	29	0.297909	0.849471	ko00514	Unigene0011460(RFNG);Unigene0012093(pomt2);Unigene0019101(COLGALT2);Unigene0023302(rfng);Unigene0026083(GALNT13);Unigene0037417(--);Unigene0041413(LFNG);Unigene0044481(--);Unigene0045488(Pofut1);Unigene0048944(COLGALT1);Unigene0050340(lfng);Unigene0051036(tw)	K05948+K00728+K11703+K05948+K00710+K05948+K05948+K05948+K03691+K11703+K05948+K00728
Metabolism	Global and overview maps	Metabolic pathways	728	2047	0.300706	0.849471	ko01100	Unigene0000193(Atp5f1d);Unigene0000247(--);Unigene0000255(ACOX1);Unigene0000320(acsbg2);Unigene0000361(Arsb);Unigene0000449(GGCT);Unigene0000481(PLCG2);Unigene0000486(Crls1);Unigene0000760(Pde6);Unigene0000842(melA);Unigene0000845(NPL);Unigene0001006(UPP2);Unigene0001026(--);Unigene0001054(--);Unigene0001120(Aasdhppt);Unigene0001205(sqv-5);Unigene0001206(sqv-5);Unigene0001262(Pld2);Unigene0001442…	K02134+K18283+K00232+K15013+K01135+K00682+K05860+K08744+K13763+K07407+K01639+K00757+K00920+K08048+K06133+K00746+K13499+K01115+K00940+K03462+K00600+K00306+K16904+K05605+K22207+K06041+K12316+K00472+K01134+K00022+K00022+K00541+K00281+K11413+K00306+K02261+K00894+K00894+K20279+K00106+K15013+K13523+K09479+K09188+K11416+K00889+K19787+K01135+K14410+K01074+K18437+K18437+K13761+K12324+K01074+K00720+K00789+…
Metabolism	Amino acid metabolism	Alanine, aspartate and glutamate metabolism	19	48	0.303383	0.849471	ko00250	Unigene0005489(GOT1);Unigene0009839(Gs2);Unigene0009840(glul);Unigene0012269(ABAT);Unigene0016109(--);Unigene0017105(GFPT1);Unigene0018559(AGXT2);Unigene0019530(glud1);Unigene0022869(GLUD2);Unigene0027077(Glul);Unigene0028499(ASNS);Unigene0028501(ASNS);Unigene0033452(CAD);Unigene0042015(gta-1);Unigene0043421(GOT2);Unigene0049727(Agxt);Unigene0052990(aatA);Unigene0055034(GLS2);Unigene0055035(Gls)	K14454+K01915+K01915+K13524+K13566+K00820+K00827+K00261+K00261+K01915+K01953+K01953+K11540+K13524+K14455+K00830+K14455+K01425+K01425
Metabolism	Energy metabolism	Sulfur metabolism	7	16	0.314171	0.858724	ko00920	Unigene0004409(DR_0217);Unigene0006914(Papss1);Unigene0006915(PAPSS1);Unigene0014409(selenbp1);Unigene0021152(CG15743);Unigene0030881(Sqor);Unigene0052848(TST)	K01011+K13811+K13811+K17285+K15759+K22470+K01011
Metabolism	Biosynthesis of other secondary metabolites	Caffeine metabolism	5	11	0.333723	0.858724	ko00232	Unigene0002608(XDH);Unigene0013552(XDH);Unigene0037797(XDH);Unigene0057597(Os03g0790900);Unigene0057598(Os03g0790900)	K00106+K00106+K00106+K00106+K00106
Metabolism	Biosynthesis of other secondary metabolites	Neomycin, kanamycin and gentamicin biosynthesis	1	1	0.350814	0.858724	ko00524	Unigene0034905(HK3)	K00844
Metabolism	Metabolism of cofactors and vitamins	Lipoic acid metabolism	1	1	0.350814	0.858724	ko00785	Unigene0019472(LIPT1)	K10105
Organismal Systems	Environmental adaptation	Circadian rhythm - fly	3	6	0.354522	0.858724	ko04711	Unigene0017330(gsk3b);Unigene0039182(--);Unigene0041540(--)	K03083+K09057+K23643
Metabolism	Amino acid metabolism	Phenylalanine metabolism	6	14	0.361852	0.858724	ko00360	Unigene0005489(GOT1);Unigene0011461(Hn);Unigene0030942(TAT);Unigene0043421(GOT2);Unigene0052990(aatA);Unigene0054598(hpd-1)	K14454+K00500+K00815+K14455+K14455+K00457
Metabolism	Metabolism of cofactors and vitamins	Riboflavin metabolism	6	14	0.361852	0.858724	ko00740	Unigene0003408(acp2);Unigene0027429(acp2);Unigene0027430(Acp3);Unigene0031223(RFK);Unigene0049235(ACP5);Unigene0053924(ybiA)	K14410+K14410+K14410+K00861+K14379+K11752
Metabolism	Carbohydrate metabolism	Pentose and glucuronate interconversions	17	44	0.362943	0.858724	ko00040	Unigene0004912(Gusb);Unigene0007535(GLCAK1);Unigene0008510(Sord);Unigene0009094(CRYL1);Unigene0011876(UGP2);Unigene0011877(UGP2);Unigene0012225(Akr1b1);Unigene0012777(AKR4C10);Unigene0022010(--);Unigene0026976(FUT4);Unigene0033102(--);Unigene0033282(UGT2B23);Unigene0033283(--);Unigene0036970(Xylb);Unigene0038217(Ugdh);Unigene0046466(--);Unigene0055780(SORD)	K01195+K16190+K00008+K13247+K00963+K00963+K00002+K00002+K00699+K00699+K00002+K00699+K00699+K00854+K00012+K00699+K00008
Environmental Information Processing	Signal transduction	Hippo signaling pathway - fly	49	133	0.36482	0.858724	ko04391	Unigene0000118(--);Unigene0000865(MYC);Unigene0002886(Act5C);Unigene0004971(Fat4);Unigene0009213(ACTB);Unigene0009541(--);Unigene0010318(ds);Unigene0012083(CNAG_00483);Unigene0013410(Scrib);Unigene0014780(Fat4);Unigene0018246(FAT4);Unigene0018841(LLGL2);Unigene0021670(--);Unigene0024488(PPP2CA);Unigene0024968(Pard6b);Unigene0025428(TEAD4);Unigene0025457(FAT4);Unigene0026699(--);Unigene0026743(ftt…	K16669+K04377+K05692+K16669+K05692+K16669+K16507+K05692+K16175+K16669+K16669+K06094+K10149+K04382+K06093+K09448+K16669+K08791+K16197+K16197+K16669+K06095+K16197+K16197+K05628+K06630+K12076+K16507+K16669+K16669+K16197+K06094+K16197+K05628+K04676+K04676+K16669+K16669+K16197+K16669+K16507+K04440+K16669+K16669+K09448+K12076+K16669+K16669+K05692
Environmental Information Processing	Signal transduction	mTOR signaling pathway	75	206	0.368024	0.858724	ko04150	Unigene0000548(--);Unigene0000832(MTOR);Unigene0000921(RPS6);Unigene0001239(--);Unigene0001794(CASTOR1);Unigene0002629(eif4e);Unigene0002972(RpS6);Unigene0003060(rho1);Unigene0003348(gefJ);Unigene0003467(RHO);Unigene0003468(RHO);Unigene0004290(PRKCB);Unigene0004291(Prkcg);Unigene0004325(WNT5);Unigene0004630(--);Unigene0007035(pik3r1-a);Unigene0008299(castor2);Unigene0008935(--);Unigene0009362(--)…	K02649+K07203+K02991+K04688+K23081+K03259+K02991+K04513+K03099+K04513+K04513+K02677+K02677+K00444+K20401+K02649+K23081+K02649+K03099+K04688+K15728+K04364+K00408+K02145+K04513+K03068+K07206+K04371+K02235+K07827+K03083+K00922+K10421+K20398+K08271+K07207+K20402+K04364+K04364+K04371+K04371+K08267+K02147+K03099+K04688+K02649+K15728+K20407+K08266+K02649+K02649+K07207+K07207+K02991+K23081+K04513+K10421+…
Metabolism	Glycan biosynthesis and metabolism	Other glycan degradation	14	36	0.374474	0.859448	ko00511	Unigene0004743(gba-3);Unigene0010244(BRAFLDRAFT_56888);Unigene0011547(MANBA);Unigene0012209(Hexa);Unigene0013568(MANBA);Unigene0013577(--);Unigene0015389(manF);Unigene0023321(--);Unigene0024452(Hexa);Unigene0038988(MANBA);Unigene0041755(MAN2B1);Unigene0041756(MAN2B1);Unigene0044527(ENGASE);Unigene0054965(MAN2B1)	K01201+K01206+K01192+K12373+K01192+K17108+K12312+K12311+K12373+K01192+K12311+K12311+K01227+K12311
Metabolism	Xenobiotics biodegradation and metabolism	Drug metabolism - cytochrome P450	16	42	0.396278	0.89308	ko00982	Unigene0009650(GSTO1);Unigene0017446(GST);Unigene0022010(--);Unigene0026976(FUT4);Unigene0029414(HPGDS);Unigene0033282(UGT2B23);Unigene0033283(--);Unigene0038563(GST1);Unigene0040491(--);Unigene0044420(GST1);Unigene0044421(GST2);Unigene0044945(Gstt2);Unigene0046466(--);Unigene0046856(GST2);Unigene0055471(tycC);Unigene0056376(ADH5)	K00799+K00799+K00699+K00699+K04097+K00699+K00699+K04097+K00799+K04097+K04097+K00799+K00699+K04097+K00799+K00121
Metabolism	Energy metabolism	Nitrogen metabolism	8	20	0.401886	0.89308	ko00910	Unigene0007296(BCA2);Unigene0009839(Gs2);Unigene0009840(glul);Unigene0019530(glud1);Unigene0022869(GLUD2);Unigene0027077(Glul);Unigene0047676(--);Unigene0053510(CA1)	K01673+K01915+K01915+K00261+K00261+K01915+K18245+K01672
Metabolism	Carbohydrate metabolism	Ascorbate and aldarate metabolism	23	62	0.415769	0.904354	ko00053	Unigene0004912(Gusb);Unigene0006551(AAO);Unigene0007535(GLCAK1);Unigene0008053(ALDH7A1);Unigene0009495(Gulo);Unigene0011483(ALDH2);Unigene0012225(Akr1b1);Unigene0012777(AKR4C10);Unigene0022010(--);Unigene0023773(AO);Unigene0026976(FUT4);Unigene0033102(--);Unigene0033282(UGT2B23);Unigene0033283(--);Unigene0036751(RGN);Unigene0038217(Ugdh);Unigene0044522(--);Unigene0046466(--);Unigene0047977(MJ1055…	K01195+K00423+K16190+K14085+K00103+K00128+K00002+K00002+K00699+K00423+K00699+K00002+K00699+K00699+K01053+K00012+K08679+K00699+K08679+K00423+K17744+K00128+K08679
Cellular Processes	Transport and catabolism	Endocytosis	125	350	0.419878	0.904354	ko04144	Unigene0000563(Egfr);Unigene0000566(Egfr);Unigene0000974(HSPA8);Unigene0001262(Pld2);Unigene0002968(PIP5K1B);Unigene0003039(MET);Unigene0003060(rho1);Unigene0003467(RHO);Unigene0003468(RHO);Unigene0004547(TGFBR1);Unigene0004827(--);Unigene0004928(chmp4c);Unigene0005056(VPS4B);Unigene0005957(AXL);Unigene0005958(--);Unigene0006622(hsp70);Unigene0006759(--);Unigene0006950(CDC42);Unigene0007083(Vps28…	K04361+K04361+K03283+K01115+K00889+K05095+K04513+K04513+K04513+K04674+K12471+K12194+K12196+K05095+K05095+K03283+K12489+K04393+K12184+K06643+K11247+K18439+K03283+K07905+K03175+K12191+K12472+K12472+K03283+K04646+K05095+K05095+K05704+K05095+K05758+K07904+K10364+K04361+K23605+K05757+K11839+K08291+K23605+K04513+K01115+K12486+K19367+K05757+K03283+K18439+K10365+K12473+K07876+K18439+K04361+K12562+K06093+…
Metabolism	Amino acid metabolism	Lysine degradation	42	116	0.433604	0.919767	ko00310	Unigene0001522(RTase);Unigene0002102(--);Unigene0002103(Hadh);Unigene0002416(RTase);Unigene0002873(--);Unigene0005154(Smyd3);Unigene0007175(--);Unigene0008053(ALDH7A1);Unigene0008321(--);Unigene0008344(RTase);Unigene0011483(ALDH2);Unigene0014144(E(z));Unigene0014881(--);Unigene0016219(--);Unigene0016220(--);Unigene0016461(--);Unigene0019101(COLGALT2);Unigene0023271(RTase);Unigene0027859(RTase);Un…	K00306+K00022+K00022+K00306+K09188+K11426+K00306+K14085+K09188+K00306+K00128+K11430+K11427+K09189+K09189+K00306+K11703+K00306+K00306+K11427+K00306+K11427+K15791+K09189+K11427+K11427+K00306+K20795+K11431+K11427+K11428+K11703+K11427+K09189+K11430+K11427+K18826+K00474+K18201+K11433+K00128+K11430
Environmental Information Processing	Signal transduction	FoxO signaling pathway	97	273	0.460143	0.958877	ko04068	Unigene0000346(nlk.2);Unigene0000548(--);Unigene0000563(Egfr);Unigene0000566(Egfr);Unigene0001369(Prkag2);Unigene0002557(--);Unigene0003348(gefJ);Unigene0003681(--);Unigene0003793(--);Unigene0004547(TGFBR1);Unigene0004965(--);Unigene0004966(--);Unigene0004968(--);Unigene0006427(Rbl1);Unigene0007035(pik3r1-a);Unigene0007344(--);Unigene0007782(CCNB3);Unigene0007922(--);Unigene0008935(--);Unigene000…	K04468+K02649+K04361+K04361+K07200+K09408+K03099+K04498+K09408+K04674+K04498+K04498+K04498+K16332+K02649+K06643+K21771+K08341+K02649+K03099+K04501+K04498+K04498+K09408+K04364+K04361+K23605+K23605+K10628+K09408+K04498+K04371+K09408+K04498+K07827+K04498+K04498+K04498+K00922+K07199+K09408+K08341+K04498+K04498+K04498+K04498+K04441+K04498+K10628+K04498+K04501+K04361+K09385+K04364+K04364+K04371+K04371+…
Metabolism	Lipid metabolism	Fatty acid degradation	31	86	0.46574	0.958877	ko00071	Unigene0000255(ACOX1);Unigene0000320(acsbg2);Unigene0002102(--);Unigene0002103(Hadh);Unigene0002683(acsbg2);Unigene0002797(ACADVL);Unigene0008053(ALDH7A1);Unigene0011215(Eci2);Unigene0011483(ALDH2);Unigene0012116(--);Unigene0013450(HADHB);Unigene0014895(ACSL5);Unigene0014897(Acsl5);Unigene0014898(Acsl5);Unigene0016716(ECI1);Unigene0022918(ACSBG2);Unigene0024183(bgm);Unigene0025461(acsbg2);Unigene…	K00232+K15013+K00022+K00022+K15013+K09479+K14085+K13239+K00128+K15013+K07509+K01897+K01897+K01897+K07517+K15013+K15013+K15013+K00232+K15013+K15013+K08765+K08765+K15013+K09479+K01897+K09479+K08765+K00128+K00121+K09479
Metabolism	Amino acid metabolism	Cysteine and methionine metabolism	31	87	0.497484	0.970292	ko00270	Unigene0001980(Os01g0290100);Unigene0004053(Mat1a);Unigene0004409(DR_0217);Unigene0005489(GOT1);Unigene0008114(SRM);Unigene0011418(DCD);Unigene0012911(v1g246094);Unigene0015086(DNMT3A);Unigene0016119(ybgG);Unigene0018198(SAHH);Unigene0018559(AGXT2);Unigene0018819(IscW_ISCW007295);Unigene0022506(--);Unigene0023806(Dnmt1);Unigene0023863(GCLC);Unigene0029144(perA);Unigene0030942(TAT);Unigene0032031(…	K22207+K00789+K01011+K14454+K00797+K05396+K00826+K17398+K00547+K01251+K00827+K08967+K00899+K00558+K11204+K00816+K00815+K00025+K00544+K01758+K00558+K17989+K09880+K14455+K05396+K00016+K01011+K14455+K00456+K00058+K01697
Metabolism	Lipid metabolism	Fatty acid elongation	12	33	0.503897	0.970292	ko00062	Unigene0002102(--);Unigene0002103(Hadh);Unigene0003455(ppt2-a);Unigene0003953(PPT1);Unigene0013450(HADHB);Unigene0017031(Baldspot);Unigene0018876(Baldspot);Unigene0019044(HACD3);Unigene0029007(HACD2);Unigene0035221(--);Unigene0047613(Baldspot);Unigene0055391(ELOVL2)	K00022+K00022+K01074+K01074+K07509+K10203+K10203+K10703+K10703+K10249+K10203+K10205
Metabolism	Glycan biosynthesis and metabolism	Various types of N-glycan biosynthesis	12	33	0.503897	0.970292	ko00513	Unigene0012209(Hexa);Unigene0020237(Rbp6);Unigene0020705(ALG1);Unigene0021215(DAD1);Unigene0024452(Hexa);Unigene0026134(Alg3);Unigene0044737(ALG2);Unigene0045575(alg1);Unigene0049605(B4GALNT4);Unigene0054619(ALG2);Unigene0055192(RPN2);Unigene0055859(MAN1B1)	K12373+K07151+K03842+K12668+K12373+K03845+K03843+K03842+K09657+K03843+K12667+K23741
Genetic Information Processing	Replication and repair	Mismatch repair	12	33	0.503897	0.970292	ko03430	Unigene0000694(mtSSB);Unigene0000695(mtSSB);Unigene0004844(MLH1);Unigene0004845(MLH1);Unigene0020337(Msh2);Unigene0027691(--);Unigene0034478(--);Unigene0035708(MLH1);Unigene0036089(MSH6);Unigene0045177(RFC2);Unigene0045818(Pold1);Unigene0049335(RFC4)	K03111+K03111+K08734+K08734+K08735+K03504+K03111+K08734+K08737+K10755+K02327+K10755
Metabolism	Carbohydrate metabolism	Propanoate metabolism	26	73	0.505938	0.970292	ko00640	Unigene0000255(ACOX1);Unigene0001727(--);Unigene0005793(--);Unigene0005835(hibch);Unigene0006854(AAEL001134);Unigene0009778(Pccb);Unigene0010061(--);Unigene0012269(ABAT);Unigene0013482(AFDN);Unigene0020080(--);Unigene0020914(--);Unigene0021325(--);Unigene0021631(--);Unigene0024673(--);Unigene0025196(--);Unigene0026643(NDUFAF1);Unigene0029525(ACOX1);Unigene0034716(--);Unigene0035379(RTase);Unigene…	K00232+K05605+K05605+K05605+K00140+K01966+K05605+K13524+K01578+K01966+K05605+K05605+K05605+K05605+K05605+K05605+K00232+K05605+K05605+K05605+K13524+K00016+K05605+K05605+K05605+K05605
Metabolism	Amino acid metabolism	Valine, leucine and isoleucine degradation	35	99	0.515403	0.975086	ko00280	Unigene0001727(--);Unigene0002102(--);Unigene0002103(Hadh);Unigene0005793(--);Unigene0005835(hibch);Unigene0006854(AAEL001134);Unigene0008053(ALDH7A1);Unigene0009778(Pccb);Unigene0010061(--);Unigene0011483(ALDH2);Unigene0012269(ABAT);Unigene0012911(v1g246094);Unigene0013450(HADHB);Unigene0018559(AGXT2);Unigene0020080(--);Unigene0020914(--);Unigene0021166(acsf3);Unigene0021325(--);Unigene0021631(-…	K05605+K00022+K00022+K05605+K05605+K00140+K14085+K01966+K05605+K00128+K13524+K00826+K07509+K00827+K01966+K05605+K18660+K05605+K05605+K05605+K05605+K05605+K01969+K05605+K05605+K05605+K13524+K01968+K05605+K05605+K05605+K01907+K01027+K05605+K00128
Environmental Information Processing	Signal transduction	Phosphatidylinositol signaling system	52	148	0.525888	0.981658	ko04070	Unigene0000481(PLCG2);Unigene0000548(--);Unigene0001026(--);Unigene0002488(SYNJ1);Unigene0002968(PIP5K1B);Unigene0004290(PRKCB);Unigene0004291(Prkcg);Unigene0005100(cam);Unigene0007035(pik3r1-a);Unigene0007542(lrrc59);Unigene0007828(pip4p2);Unigene0008935(--);Unigene0017092(--);Unigene0018168(PIK3CA);Unigene0020438(CG34384);Unigene0021152(CG15743);Unigene0023254(MTM1);Unigene0023594(CML39);Unigen…	K05860+K02649+K00920+K20279+K00889+K02677+K02677+K02183+K02649+K01116+K13084+K02649+K01106+K00922+K00901+K15759+K18081+K02183+K02183+K00914+K00901+K01109+K05858+K02649+K00901+K01106+K02183+K00911+K01116+K07756+K02183+K02183+K02183+K02649+K02649+K01106+K00888+K00911+K01116+K02183+K01099+K18082+K00901+K00911+K02183+K00914+K00914+K21797+K00901+K00914+K02649+K05860
Metabolism	Xenobiotics biodegradation and metabolism	Metabolism of xenobiotics by cytochrome P450	17	48	0.535001	0.985529	ko00980	Unigene0009650(GSTO1);Unigene0017446(GST);Unigene0022010(--);Unigene0026976(FUT4);Unigene0029414(HPGDS);Unigene0033282(UGT2B23);Unigene0033283(--);Unigene0038563(GST1);Unigene0040491(--);Unigene0042645(AKR7A2);Unigene0044420(GST1);Unigene0044421(GST2);Unigene0044945(Gstt2);Unigene0046466(--);Unigene0046856(GST2);Unigene0055471(tycC);Unigene0056376(ADH5)	K00799+K00799+K00699+K00699+K04097+K00699+K00699+K04097+K00799+K15303+K04097+K04097+K00799+K00699+K04097+K00799+K00121
Metabolism	Glycan biosynthesis and metabolism	Glycosylphosphatidylinositol (GPI)-anchor biosynthesis	10	28	0.543026	0.98732	ko00563	Unigene0023601(--);Unigene0026755(--);Unigene0036690(PIGM);Unigene0040711(PIGB);Unigene0040714(--);Unigene0046989(--);Unigene0051943(APTG1);Unigene0051944(--);Unigene0053447(PIGC);Unigene0056066(Pigo)	K03859+K03434+K05284+K05286+K05286+K05286+K05286+K05286+K03859+K05288
Genetic Information Processing	Replication and repair	Base excision repair	15	43	0.568192	0.98784	ko03410	Unigene0001099(HMGB3);Unigene0003933(Poll);Unigene0006892(--);Unigene0007100(POLE2);Unigene0015402(act10);Unigene0026001(apex1);Unigene0027648(Parp4);Unigene0027691(--);Unigene0029755(Pole);Unigene0035318(TDG);Unigene0044519(Mpg);Unigene0045818(Pold1);Unigene0046568(MBD4);Unigene0047091(Parp2);Unigene0047190(NFYC3)	K10802+K03512+K10803+K02325+K10798+K10771+K10798+K03504+K02324+K20813+K03652+K02327+K10801+K10798+K03506
Metabolism	Biosynthesis of other secondary metabolites	Monobactam biosynthesis	2	5	0.573207	0.98784	ko00261	Unigene0006914(Papss1);Unigene0006915(PAPSS1)	K13811+K13811
Metabolism	Amino acid metabolism	Valine, leucine and isoleucine biosynthesis	3	8	0.57421	0.98784	ko00290	Unigene0009726(--);Unigene0012911(v1g246094);Unigene0037138(Sdsl)	K01754+K00826+K17989
Metabolism	Xenobiotics biodegradation and metabolism	Drug metabolism - other enzymes	27	78	0.577175	0.98784	ko00983	Unigene0001006(UPP2);Unigene0001442(nme6);Unigene0002608(XDH);Unigene0004912(Gusb);Unigene0009251(TPMT);Unigene0009372(Impdh2);Unigene0009650(GSTO1);Unigene0013552(XDH);Unigene0017446(GST);Unigene0022010(--);Unigene0025409(impdh1a);Unigene0026976(FUT4);Unigene0030973(HPRT1);Unigene0032119(pxn-1);Unigene0033166(IMPDH2);Unigene0033282(UGT2B23);Unigene0033283(--);Unigene0037797(XDH);Unigene0040491(-…	K00757+K00940+K00106+K01195+K00569+K00088+K00799+K00106+K00799+K00699+K00088+K00699+K00760+K10789+K00088+K00699+K00699+K00106+K00799+K00799+K00699+K00207+K10807+K10808+K00799+K00106+K00106
Metabolism	Metabolism of cofactors and vitamins	Biotin metabolism	1	2	0.578592	0.98784	ko00780	Unigene0054593(HLCS)	K01942
Metabolism	Metabolism of cofactors and vitamins	Retinol metabolism	9	26	0.593079	0.996883	ko00830	Unigene0015603(--);Unigene0022010(--);Unigene0026976(FUT4);Unigene0028989(RDH13);Unigene0033282(UGT2B23);Unigene0033283(--);Unigene0045695(RETSAT);Unigene0046466(--);Unigene0056376(ADH5)	K07424+K00699+K00699+K11153+K00699+K00699+K09516+K00699+K00121
Metabolism	Amino acid metabolism	Glycine, serine and threonine metabolism	35	102	0.602039	0.996883	ko00260	Unigene0001512(SHMT2);Unigene0001522(RTase);Unigene0002246(--);Unigene0002416(RTase);Unigene0007175(--);Unigene0008053(ALDH7A1);Unigene0008344(RTase);Unigene0009726(--);Unigene0011344(GLDC);Unigene0011345(gcvP);Unigene0013313(Gldc);Unigene0014229(GLDC);Unigene0014230(gcvP);Unigene0014732(GATM);Unigene0016461(--);Unigene0018559(AGXT2);Unigene0021223(gcvP);Unigene0021402(Gldc);Unigene0022364(ipgm-1…	K00600+K00306+K00281+K00306+K00306+K14085+K00306+K01754+K00281+K00281+K00281+K00281+K00281+K00613+K00306+K00827+K00281+K00281+K15633+K00306+K00306+K00281+K00281+K00643+K00306+K00544+K01758+K17989+K00306+K12235+K00281+K00830+K01079+K00058+K01697
Metabolism	Lipid metabolism	Biosynthesis of unsaturated fatty acids	13	38	0.60525	0.996883	ko01040	Unigene0000255(ACOX1);Unigene0004196(FADS2);Unigene0010241(Scp2);Unigene0017031(Baldspot);Unigene0018876(Baldspot);Unigene0019044(HACD3);Unigene0026016(fads2);Unigene0029007(HACD2);Unigene0029525(ACOX1);Unigene0031201(Scp2);Unigene0035221(--);Unigene0047613(Baldspot);Unigene0055391(ELOVL2)	K00232+K10226+K08764+K10203+K10203+K10703+K10226+K10703+K00232+K08764+K10249+K10203+K10205
Metabolism	Carbohydrate metabolism	Citrate cycle (TCA cycle)	17	50	0.616273	1	ko00020	Unigene0008089(Pdhb);Unigene0009044(--);Unigene0024193(ACO1);Unigene0032031(MDH1);Unigene0033927(sdha);Unigene0040295(PCK2);Unigene0041737(ACO2);Unigene0041740(ACO2);Unigene0041741(ACO2);Unigene0041742(Aco2);Unigene0042270(Aco2);Unigene0049818(PCK1);Unigene0051265(Dlat);Unigene0051561(aco-2);Unigene0053648(OGDH);Unigene0055436(T05H10.6);Unigene0055437(PDHA1)	K00162+K01681+K01681+K00025+K00234+K01596+K01681+K01681+K01681+K01681+K01681+K01596+K00627+K01681+K00164+K00161+K00161
Organismal Systems	Sensory system	Phototransduction - fly	20	59	0.623905	1	ko04745	Unigene0002886(Act5C);Unigene0004290(PRKCB);Unigene0004291(Prkcg);Unigene0005100(cam);Unigene0009213(ACTB);Unigene0012083(CNAG_00483);Unigene0021650(CAMK2A);Unigene0023594(CML39);Unigene0023595(CML2);Unigene0026952(PLCB4);Unigene0031125(MYO3A);Unigene0031418(CML12);Unigene0037127(CPK7);Unigene0037128(CMD1);Unigene0039285(CML12);Unigene0044501(CML13);Unigene0047086(CALM1);Unigene0048913(Myo3b);Uni…	K05692+K02677+K02677+K02183+K05692+K05692+K04515+K02183+K02183+K05858+K08834+K02183+K02183+K02183+K02183+K02183+K02183+K08834+K04547+K05692
Cellular Processes	Transport and catabolism	Peroxisome	48	141	0.63411	1	ko04146	Unigene0000255(ACOX1);Unigene0000432(pex10);Unigene0001522(RTase);Unigene0002416(RTase);Unigene0002608(XDH);Unigene0007106(SYM1);Unigene0007175(--);Unigene0008344(RTase);Unigene0010241(Scp2);Unigene0010319(ABCD3);Unigene0011215(Eci2);Unigene0011686(HACL1);Unigene0011836(far1);Unigene0013482(AFDN);Unigene0013552(XDH);Unigene0014895(ACSL5);Unigene0014897(Acsl5);Unigene0014898(Acsl5);Unigene0016461(…	K00232+K13346+K00306+K00306+K00106+K13348+K00306+K00306+K08764+K05677+K13239+K12261+K13356+K01578+K00106+K01897+K01897+K01897+K00306+K00624+K00306+K03781+K00306+K13355+K00477+K00232+K08764+K00306+K03781+K00477+K11517+K13273+K00306+K00106+K13348+K13348+K01897+K00830+K00649+K07753+K03781+K05677+K13345+K11187+K00477+K05676+K00106+K00106
Metabolism	Glycan biosynthesis and metabolism	Glycosaminoglycan biosynthesis - chondroitin sulfate / dermatan sulfate	10	30	0.646323	1	ko00532	Unigene0001205(sqv-5);Unigene0001206(sqv-5);Unigene0006671(--);Unigene0006672(CHSY3);Unigene0015984(--);Unigene0022917(B4GALT7);Unigene0035622(B3gat2);Unigene0041404(--);Unigene0049670(CHSY3);Unigene0056543(sqv-5)	K00746+K13499+K13499+K13499+K13499+K00733+K10158+K07779+K13499+K13499
Metabolism	Carbohydrate metabolism	Amino sugar and nucleotide sugar metabolism	47	139	0.655087	1	ko00520	Unigene0000381(cyb5r4);Unigene0000845(NPL);Unigene0005880(--);Unigene0007421(Chia);Unigene0007535(GLCAK1);Unigene0011876(UGP2);Unigene0011877(UGP2);Unigene0012209(Hexa);Unigene0012289(--);Unigene0012292(chs-2);Unigene0012458(Galk2);Unigene0012484(--);Unigene0016374(cyb5r4);Unigene0016376(cyb5r4);Unigene0016483(--);Unigene0017105(GFPT1);Unigene0017244(Cyb5r4);Unigene0017321(--);Unigene0019043(--);…	K00326+K01639+K00884+K01183+K16190+K00963+K00963+K12373+K08678+K00698+K18674+K01809+K00326+K00326+K01809+K00820+K00326+K01809+K01809+K01810+K00884+K12373+K01784+K01809+K01809+K01809+K00698+K15779+K15920+K01809+K00844+K00012+K00326+K00326+K08679+K01809+K01809+K01809+K01809+K08679+K01809+K01809+K15920+K02564+K15920+K08679+K00972
Genetic Information Processing	Transcription	RNA polymerase	11	34	0.691461	1	ko03020	Unigene0012420(--);Unigene0017945(POLR2H);Unigene0018465(POLR3E);Unigene0020560(POLR2B);Unigene0021104(POLR2H);Unigene0022418(rpoC2);Unigene0027696(--);Unigene0041625(POLR3A);Unigene0051908(POLR2A);Unigene0053796(POLR1H);Unigene0054873(POLR3C)	K14721+K03016+K14721+K03010+K03016+K03043+K03005+K03018+K03006+K03000+K03023
Metabolism	Carbohydrate metabolism	Galactose metabolism	8	25	0.697295	1	ko00052	Unigene0000842(melA);Unigene0002054(Gaa);Unigene0011876(UGP2);Unigene0011877(UGP2);Unigene0028723(--);Unigene0031664(Pgm2l1);Unigene0034905(HK3);Unigene0041208(Galm)	K07407+K12316+K00963+K00963+K01784+K15779+K00844+K01785
Metabolism	Metabolism of cofactors and vitamins	Pantothenate and CoA biosynthesis	8	25	0.697295	1	ko00770	Unigene0001120(Aasdhppt);Unigene0011483(ALDH2);Unigene0011788(Pank1);Unigene0011789(--);Unigene0012911(v1g246094);Unigene0049146(Dpyd);Unigene0051268(dcakd);Unigene0056274(ALDH16A1)	K06133+K00128+K09680+K09680+K00826+K00207+K00859+K00128
Metabolism	Lipid metabolism	Steroid biosynthesis	6	19	0.706113	1	ko00100	Unigene0006954(Lbr);Unigene0019188(--);Unigene0041393(3BETAHSD/D2);Unigene0042940(DWF5);Unigene0048990(LIPF);Unigene0048991(Lipa)	K19532+K00637+K07748+K00213+K01052+K01052
Genetic Information Processing	Transcription	Spliceosome	58	175	0.732366	1	ko03040	Unigene0000500(snf);Unigene0000974(HSPA8);Unigene0001792(PUF60);Unigene0004842(PRPF4);Unigene0006002(ddx46);Unigene0006622(hsp70);Unigene0008088(THO2);Unigene0008692(Hsp68);Unigene0008868(LSM5);Unigene0010279(HSPA8);Unigene0012675(SNW1);Unigene0012925(SF3B2);Unigene0012947(PRPF8);Unigene0013277(SNRPA1);Unigene0015101(--);Unigene0016429(--);Unigene0017516(ISY1);Unigene0018460(MAGOHB);Unigene001940…	K11094+K03283+K12838+K12662+K12811+K03283+K12879+K03283+K12624+K03283+K06063+K12829+K12856+K11092+K12879+K12824+K12870+K12877+K03283+K12822+K12838+K12838+K12863+K11098+K12828+K11093+K12741+K03283+K12848+K12892+K12872+K03283+K12828+K12828+K03283+K12828+K12828+K12828+K12867+K03283+K12888+K12842+K12865+K12890+K12879+K12835+K03283+K12812+K03283+K13098+K13098+K12838+K11099+K12822+K12849+K12811+K12844+…
Metabolism	Glycan biosynthesis and metabolism	Glycosaminoglycan biosynthesis - heparan sulfate / heparin	9	29	0.738936	1	ko00534	Unigene0007482(--);Unigene0014329(EXT2);Unigene0015704(--);Unigene0022917(B4GALT7);Unigene0032082(sotv);Unigene0034352(Hs3st1);Unigene0035622(B3gat2);Unigene0053251(Extl2);Unigene0056992(--)	K02369+K02369+K07808+K00733+K02369+K08104+K10158+K02369+K07808
Metabolism	Metabolism of cofactors and vitamins	Ubiquinone and other terpenoid-quinone biosynthesis	3	10	0.740336	1	ko00130	Unigene0030942(TAT);Unigene0051499(4cl2);Unigene0054598(hpd-1)	K00815+K01904+K00457
Genetic Information Processing	Transcription	Basal transcription factors	14	45	0.760649	1	ko03022	Unigene0002665(--);Unigene0003571(TAF1);Unigene0010483(--);Unigene0014530(--);Unigene0017898(GTF2H2);Unigene0019749(GTF2H4);Unigene0027656(TOA2);Unigene0036569(GTF2E2);Unigene0042222(Taf9b);Unigene0042225(--);Unigene0048116(Taf4);Unigene0048118(--);Unigene0056497(Gtf2h2);Unigene0057741(--)	K03133+K03125+K03124+K03144+K03142+K03144+K03123+K03137+K03133+K03133+K03129+K03129+K03142+K03130
Metabolism	Carbohydrate metabolism	Inositol phosphate metabolism	36	112	0.774176	1	ko00562	Unigene0000481(PLCG2);Unigene0001026(--);Unigene0002488(SYNJ1);Unigene0002968(PIP5K1B);Unigene0006854(AAEL001134);Unigene0007542(lrrc59);Unigene0008336(isyna1-a);Unigene0014311(PLCD4);Unigene0017092(--);Unigene0017811(TPI1);Unigene0018168(PIK3CA);Unigene0023254(MTM1);Unigene0024196(pik3c3);Unigene0025079(INPP4A);Unigene0026952(PLCB4);Unigene0029075(PLCB4);Unigene0031031(ceh-9);Unigene0033286(ITPK…	K05860+K00920+K20279+K00889+K00140+K01116+K01858+K19006+K01106+K01803+K00922+K18081+K00914+K01109+K05858+K19006+K01106+K00911+K01116+K21289+K01106+K00010+K19006+K00888+K00911+K01116+K01099+K18082+K00911+K00914+K00914+K21797+K24222+K00914+K05860+K22913
Organismal Systems	Development and regeneration	Axon regeneration	90	273	0.791064	1	ko04361	Unigene0000034(Arhgef12);Unigene0000035(--);Unigene0000832(MTOR);Unigene0001239(--);Unigene0001401(--);Unigene0001430(--);Unigene0002557(--);Unigene0002734(--);Unigene0003060(rho1);Unigene0003467(RHO);Unigene0003468(RHO);Unigene0003688(--);Unigene0003793(--);Unigene0004020(sup-17);Unigene0005213(RAC1);Unigene0005457(RAC1);Unigene0005735(RAC1);Unigene0005967(mycbp2);Unigene0006775(trim33);Unigene0…	K07532+K07532+K07203+K04688+K06704+K12035+K09408+K12035+K04513+K04513+K04513+K12035+K09408+K06704+K04392+K04392+K04392+K10693+K12035+K05099+K10393+K04345+K12035+K06704+K12035+K10693+K12035+K04688+K06704+K12035+K09408+K04632+K12035+K06704+K10693+K04513+K04430+K04345+K09408+K09408+K12035+K00922+K12035+K12035+K12035+K09408+K00901+K04441+K04422+K11593+K12035+K10393+K00901+K05110+K05858+K12035+K10393+…
Metabolism	Amino acid metabolism	Histidine metabolism	7	24	0.792284	1	ko00340	Unigene0002985(CARNMT1);Unigene0004359(--);Unigene0005624(FTCD);Unigene0008053(ALDH7A1);Unigene0011483(ALDH2);Unigene0053939(HAL);Unigene0056274(ALDH16A1)	K19787+K01745+K13990+K14085+K00128+K01745+K00128
Metabolism	Carbohydrate metabolism	Butanoate metabolism	7	24	0.792284	1	ko00650	Unigene0002102(--);Unigene0002103(Hadh);Unigene0006185(BDH2);Unigene0012269(ABAT);Unigene0042015(gta-1);Unigene0052876(AACS);Unigene0053215(OXCT1)	K00022+K00022+K00019+K13524+K13524+K01907+K01027
Metabolism	Metabolism of cofactors and vitamins	Thiamine metabolism	3	11	0.801657	1	ko00730	Unigene0054391(NFS1);Unigene0055684(AK8);Unigene0055686(--)	K04487+K00939+K00939
Genetic Information Processing	Folding, sorting and degradation	SNARE interactions in vesicular transport	11	37	0.802792	1	ko04130	Unigene0011452(--);Unigene0013298(--);Unigene0014754(STX1B);Unigene0017356(--);Unigene0020233(--);Unigene0024468(--);Unigene0037864(STX10);Unigene0042366(Gosr2);Unigene0042397(VTI1A);Unigene0053635(SEC22B);Unigene0055557(VAMP4)	K08488+K13505+K08486+K13505+K08486+K08509+K08498+K08496+K08493+K08517+K08513
Genetic Information Processing	Replication and repair	Non-homologous end-joining	5	18	0.813656	1	ko03450	Unigene0003933(Poll);Unigene0006941(LIG4);Unigene0012823(XRCC6);Unigene0048728(POLM);Unigene0057731(DCLRE1C)	K03512+K10777+K10884+K03513+K10887
Metabolism	Glycan biosynthesis and metabolism	N-Glycan biosynthesis	13	44	0.82336	1	ko00510	Unigene0020237(Rbp6);Unigene0020705(ALG1);Unigene0021215(DAD1);Unigene0026134(Alg3);Unigene0027849(Alg5);Unigene0034180(GCS1);Unigene0038810(Alg8);Unigene0044737(ALG2);Unigene0045575(alg1);Unigene0054201(DPM1);Unigene0054619(ALG2);Unigene0055192(RPN2);Unigene0055859(MAN1B1)	K07151+K03842+K12668+K03845+K00729+K01228+K03849+K03843+K03842+K00721+K03843+K12667+K23741
Metabolism	Metabolism of other amino acids	Taurine and hypotaurine metabolism	2	8	0.832234	1	ko00430	Unigene0053471(cdo-1);Unigene0053961(ADO)	K00456+K10712
Metabolism	Metabolism of cofactors and vitamins	Vitamin B6 metabolism	2	8	0.832234	1	ko00750	Unigene0037054(pdxT);Unigene0038487(pdxH)	K08681+K00275
Metabolism	Metabolism of terpenoids and polyketides	Insect hormone biosynthesis	2	8	0.832234	1	ko00981	Unigene0011483(ALDH2);Unigene0056274(ALDH16A1)	K00128+K00128
Genetic Information Processing	Folding, sorting and degradation	Ubiquitin mediated proteolysis	93	286	0.839381	1	ko04120	Unigene0000261(BIRC6);Unigene0000479(UBE3A);Unigene0000635(BIRC6);Unigene0001904(ago);Unigene0002078(Anapc2);Unigene0003197(--);Unigene0003198(ubc12);Unigene0003977(UBI1);Unigene0004234(UBQ8);Unigene0004920(Fbxw8);Unigene0005046(sconB);Unigene0005271(Herc6);Unigene0005444(Anapc4);Unigene0005481(cul3a);Unigene0005585(UbcE2M);Unigene0006217(ELOC);Unigene0007344(--);Unigene0007808(RpL40);Unigene0008…	K10586+K10587+K10597+K10260+K03349+K10579+K10579+K08770+K08770+K10264+K03362+K10615+K03351+K03869+K10579+K03872+K06643+K02927+K10615+K10594+K03175+K06689+K08770+K10592+K02207+K10585+K08770+K02977+K08770+K10587+K10583+K10582+K03350+K10144+K10144+K04552+K03094+K10577+K08770+K10608+K10608+K08770+K04551+K10615+K08770+K10573+K10582+K04552+K05633+K06689+K03175+K08770+K03364+K10594+K04707+K16060+K04552+…
Cellular Processes	Transport and catabolism	Mitophagy - animal	66	206	0.842251	1	ko04137	Unigene0002557(--);Unigene0003283(csnk2a1);Unigene0003793(--);Unigene0003977(UBI1);Unigene0004234(UBQ8);Unigene0004862(BCL2L1);Unigene0007808(RpL40);Unigene0007922(--);Unigene0008688(drkD);Unigene0008846(--);Unigene0008959(Mitf);Unigene0009221(TBC1D15);Unigene0010734(UBC);Unigene0010868(Sqstm1);Unigene0011362(V-SRC);Unigene0012059(--);Unigene0012712(UBI11);Unigene0012740(Jun);Unigene0012779(--);U…	K09408+K03097+K09408+K08770+K08770+K04570+K02927+K08341+K21343+K17986+K09455+K20168+K08770+K14381+K05704+K17987+K08770+K04448+K09408+K02977+K08770+K11839+K09408+K09408+K07827+K08770+K09408+K17987+K08770+K04551+K08341+K07830+K08770+K04374+K17907+K04570+K04570+K08770+K07830+K03115+K09408+K02977+K07897+K07897+K17987+K08770+K02927+K02977+K08770+K04556+K17987+K10435+K21347+K04440+K08770+K04556+K08770+…
Metabolism	Carbohydrate metabolism	Starch and sucrose metabolism	13	45	0.848836	1	ko00500	Unigene0002054(Gaa);Unigene0006857(Pygl);Unigene0011876(UGP2);Unigene0011877(UGP2);Unigene0013216(Gbe1);Unigene0019943(GPI);Unigene0029474(AGL);Unigene0031664(Pgm2l1);Unigene0034905(HK3);Unigene0039089(cbhB);Unigene0044711(xyl3A);Unigene0054008(BXL2);Unigene0054692(ALP1)	K12316+K00688+K00963+K00963+K00700+K01810+K01196+K15779+K00844+K01225+K05349+K05349+K01176
Metabolism	Nucleotide metabolism	Pyrimidine metabolism	18	61	0.853794	1	ko00240	Unigene0001006(UPP2);Unigene0001442(nme6);Unigene0001580(DCTPP1);Unigene0008490(Dctd);Unigene0016736(DCK2);Unigene0028790(Entpd8);Unigene0033452(CAD);Unigene0035946(--);Unigene0042125(--);Unigene0045079(--);Unigene0049146(Dpyd);Unigene0051366(Rrm1);Unigene0052205(rrm2);Unigene0053564(Dctd);Unigene0053810(--);Unigene0055284(NT5C2);Unigene0056640(DTYMK);Unigene0056942(ENTPD3)	K00757+K00940+K16904+K01493+K00893+K01510+K11540+K01493+K01493+K01493+K00207+K10807+K10808+K01493+K07023+K01081+K00943+K01510
Metabolism	Metabolism of cofactors and vitamins	Folate biosynthesis	7	26	0.860766	1	ko00790	Unigene0007164(GGH3);Unigene0007165(gghA);Unigene0009452(MOCS2);Unigene0011461(Hn);Unigene0017873(gghA);Unigene0020833(DHFR);Unigene0025764(MOCOS)	K01307+K01307+K03635+K00500+K01307+K00287+K15631
Genetic Information Processing	Folding, sorting and degradation	Protein export	7	26	0.860766	1	ko03060	Unigene0000043(SRP14);Unigene0013611(--);Unigene0041423(Sec61b);Unigene0042002(IMMP1L);Unigene0045687(HSPA5);Unigene0052203(spcs2);Unigene0054147(hspa5)	K03104+K09540+K09481+K09647+K09490+K12947+K09490
Metabolism	Global and overview maps	Carbon metabolism	89	277	0.868046	1	ko01200	Unigene0000255(ACOX1);Unigene0001512(SHMT2);Unigene0001727(--);Unigene0002246(--);Unigene0005489(GOT1);Unigene0005793(--);Unigene0005835(hibch);Unigene0006171(TKFC);Unigene0006172(--);Unigene0006854(AAEL001134);Unigene0008089(Pdhb);Unigene0009044(--);Unigene0009726(--);Unigene0009778(Pccb);Unigene0010061(--);Unigene0011344(GLDC);Unigene0011345(gcvP);Unigene0013071(GAPA2);Unigene0013313(Gldc);Unig…	K00232+K00600+K05605+K00281+K14454+K05605+K05605+K00863+K00863+K00140+K00162+K01681+K01754+K01966+K05605+K00281+K00281+K00134+K00281+K01602+K00281+K00281+K01602+K01602+K00616+K00873+K01803+K00261+K01810+K01966+K05605+K00281+K05605+K00281+K00615+K05605+K15633+K00261+K01681+K05605+K05605+K03781+K05605+K00281+K00281+K00851+K00232+K00025+K03781+K13937+K00234+K05605+K00844+K05605+K05605+K11517+K01053+…
Metabolism	Carbohydrate metabolism	Glyoxylate and dicarboxylate metabolism	36	118	0.875126	1	ko00630	Unigene0001512(SHMT2);Unigene0002246(--);Unigene0009044(--);Unigene0009778(Pccb);Unigene0009839(Gs2);Unigene0009840(glul);Unigene0011344(GLDC);Unigene0011345(gcvP);Unigene0013313(Gldc);Unigene0014031(RBCS);Unigene0014229(GLDC);Unigene0014230(gcvP);Unigene0014760(RBCS1);Unigene0014761(RBCS);Unigene0017590(afmid);Unigene0020080(--);Unigene0021223(gcvP);Unigene0021402(Gldc);Unigene0024193(ACO1);Unig…	K00600+K00281+K01681+K01966+K01915+K01915+K00281+K00281+K00281+K01602+K00281+K00281+K01602+K01602+K01432+K01966+K00281+K00281+K01681+K03781+K01915+K00281+K00281+K00025+K03781+K11517+K01681+K01681+K01681+K01681+K01681+K00281+K00830+K01681+K01602+K03781
Organismal Systems	Aging	Longevity regulating pathway - multiple species	48	155	0.879881	1	ko04213	Unigene0000548(--);Unigene0000832(MTOR);Unigene0000974(HSPA8);Unigene0001054(--);Unigene0001239(--);Unigene0001369(Prkag2);Unigene0002215(--);Unigene0002557(--);Unigene0003793(--);Unigene0006622(hsp70);Unigene0007035(pik3r1-a);Unigene0007198(Pka-C1);Unigene0008692(Hsp68);Unigene0008935(--);Unigene0009111(EIF4EBP2);Unigene0009112(EIF4EBP2);Unigene0010279(HSPA8);Unigene0010945(RPS6KB1);Unigene00120…	K02649+K07203+K03283+K08048+K04688+K07200+K18644+K09408+K09408+K03283+K02649+K04345+K03283+K02649+K18644+K18644+K03283+K04688+K08042+K08048+K09408+K04345+K09408+K09408+K07827+K00922+K07199+K03283+K09408+K08042+K03283+K03781+K08042+K04688+K03283+K02649+K09408+K03781+K03283+K03283+K02649+K02649+K03695+K03283+K03283+K02649+K08049+K03781
Genetic Information Processing	Replication and repair	DNA replication	15	53	0.882942	1	ko03030	Unigene0000694(mtSSB);Unigene0000695(mtSSB);Unigene0003005(dna2);Unigene0007100(POLE2);Unigene0027300(--);Unigene0027691(--);Unigene0029755(Pole);Unigene0034478(--);Unigene0043541(Rnaseh2a);Unigene0045177(RFC2);Unigene0045656(RNASEH2B);Unigene0045818(Pold1);Unigene0047190(NFYC3);Unigene0049335(RFC4);Unigene0049613(mcm7)	K03111+K03111+K10742+K02325+K02320+K03504+K02324+K03111+K10743+K10755+K10744+K02327+K03506+K10755+K02210
Metabolism	Global and overview maps	Biosynthesis of amino acids	39	128	0.885343	1	ko01230	Unigene0001512(SHMT2);Unigene0004053(Mat1a);Unigene0005489(GOT1);Unigene0005978(At4g17830);Unigene0009044(--);Unigene0009726(--);Unigene0009839(Gs2);Unigene0009840(glul);Unigene0011461(Hn);Unigene0012911(v1g246094);Unigene0013071(GAPA2);Unigene0016021(Taldo1);Unigene0016468(Pkm);Unigene0017811(TPI1);Unigene0021225(ACY1);Unigene0021541(Tktl2);Unigene0021917(At4g17830);Unigene0022364(ipgm-1);Unigen…	K00600+K00789+K14454+K01438+K01681+K01754+K01915+K01915+K00500+K00826+K00134+K00616+K00873+K01803+K14677+K00615+K01438+K15633+K01681+K01915+K01953+K01953+K01758+K00818+K17989+K01681+K01681+K01681+K01681+K01681+K00615+K14455+K00927+K01681+K14455+K01079+K00058+K00927+K01697
Metabolism	Carbohydrate metabolism	Pentose phosphate pathway	12	44	0.895873	1	ko00030	Unigene0016021(Taldo1);Unigene0019943(GPI);Unigene0021541(Tktl2);Unigene0029375(idnk);Unigene0031664(Pgm2l1);Unigene0033787(H6pd);Unigene0036751(RGN);Unigene0040270(FBP1);Unigene0042385(Tkt);Unigene0043082(RBKS);Unigene0051091(PGLS);Unigene0056267(PGD)	K00616+K01810+K00615+K00851+K15779+K13937+K01053+K03841+K00615+K00852+K01057+K00033
Cellular Processes	Transport and catabolism	Autophagy - other	16	57	0.896688	1	ko04136	Unigene0000832(MTOR);Unigene0004145(WIPI2);Unigene0007922(--);Unigene0020074(GABARAPL2);Unigene0024047(PIK3R4);Unigene0024196(pik3c3);Unigene0024488(PPP2CA);Unigene0025046(ATG9A);Unigene0029961(atg13);Unigene0032410(ATG7);Unigene0034231(mlst8);Unigene0048916(--);Unigene0048917(--);Unigene0051305(--);Unigene0051431(Pik3r4);Unigene0056989(Atg2b)	K07203+K17908+K08341+K08341+K08333+K00914+K04382+K17907+K08331+K08337+K08266+K00914+K00914+K00914+K08333+K17906
Genetic Information Processing	Translation	Aminoacyl-tRNA biosynthesis	21	73	0.897688	1	ko00970	Unigene0009491(Rars1);Unigene0013509(hars1);Unigene0018700(--);Unigene0019114(Sars2);Unigene0020481(--);Unigene0026071(YARS1);Unigene0030264(farsa);Unigene0031942(Farsa);Unigene0032867(--);Unigene0032942(Kars1);Unigene0037266(WARS1);Unigene0037416(--);Unigene0038143(Iars1);Unigene0038929(EPRS1);Unigene0044323(alpha-PheRS);Unigene0044508(Vars1);Unigene0045180(WARS2);Unigene0045643(FARSA);Unigene00…	K01887+K01892+K01872+K01875+K01869+K01866+K01889+K01889+K01892+K04567+K01867+K01866+K01870+K14163+K01889+K01873+K01867+K01889+K01887+K01874+K01874
Metabolism	Metabolism of terpenoids and polyketides	Terpenoid backbone biosynthesis	7	28	0.909567	1	ko00900	Unigene0009869(Pdss1);Unigene0013413(--);Unigene0027470(DHDDS);Unigene0037232(Pmvk);Unigene0037450(FNTB);Unigene0050413(DHDDS);Unigene0052888(Sras)	K12504+K11778+K11778+K13273+K05954+K11778+K08658
Metabolism	Metabolism of other amino acids	Glutathione metabolism	21	74	0.911306	1	ko00480	Unigene0000449(GGCT);Unigene0008114(SRM);Unigene0009650(GSTO1);Unigene0013929(LAP3);Unigene0017446(GST);Unigene0017758(GSR);Unigene0023863(GCLC);Unigene0029414(HPGDS);Unigene0032128(PRDX6);Unigene0033981(PRDX6);Unigene0038195(ODC1);Unigene0038563(GST1);Unigene0040491(--);Unigene0044420(GST1);Unigene0044421(GST2);Unigene0044945(Gstt2);Unigene0046856(GST2);Unigene0051366(Rrm1);Unigene0052205(rrm2);…	K00682+K00797+K00799+K11142+K00799+K00383+K11204+K04097+K11188+K11188+K01581+K04097+K00799+K04097+K04097+K00799+K04097+K10807+K10808+K00799+K00033
Metabolism	Carbohydrate metabolism	Glycolysis / Gluconeogenesis	28	99	0.939519	1	ko00010	Unigene0008053(ALDH7A1);Unigene0008089(Pdhb);Unigene0011483(ALDH2);Unigene0012225(Akr1b1);Unigene0012777(AKR4C10);Unigene0013071(GAPA2);Unigene0016468(Pkm);Unigene0017811(TPI1);Unigene0019943(GPI);Unigene0022364(ipgm-1);Unigene0031664(Pgm2l1);Unigene0033102(--);Unigene0034905(HK3);Unigene0040270(FBP1);Unigene0040295(PCK2);Unigene0041208(Galm);Unigene0044701(PGK);Unigene0048956(C50D2.7);Unigene004…	K14085+K00162+K00128+K00002+K00002+K00134+K00873+K01803+K01810+K15633+K15779+K00002+K00844+K03841+K01596+K01785+K00927+K08074+K08074+K00016+K01792+K01596+K00627+K00161+K00161+K00927+K00128+K00121
Metabolism	Amino acid metabolism	Tryptophan metabolism	17	65	0.952912	1	ko00380	Unigene0002102(--);Unigene0002103(Hadh);Unigene0004984(kmo);Unigene0005439(Acmsd);Unigene0008053(ALDH7A1);Unigene0009485(tpzB);Unigene0009486(--);Unigene0011483(ALDH2);Unigene0017590(afmid);Unigene0026609(CAT);Unigene0029144(perA);Unigene0032398(Dhtkd1);Unigene0032635(Cat);Unigene0043203(v1g178517);Unigene0055168(cat);Unigene0056274(ALDH16A1);Unigene0056483(ACMSD)	K00022+K00022+K00486+K03392+K14085+K00463+K00463+K00128+K01432+K03781+K00816+K15791+K03781+K00452+K03781+K00128+K03392
Genetic Information Processing	Folding, sorting and degradation	Proteasome	15	59	0.958266	1	ko03050	Unigene0000190(psmb3);Unigene0000881(Psmb5);Unigene0001358(psmd11a);Unigene0001373(psme4a);Unigene0007589(psmb1-B);Unigene0009655(PSMD4);Unigene0019821(Psma6);Unigene0021574(adrm1b);Unigene0022162(Psma4);Unigene0025944(PSMD3);Unigene0026638(PSMD3);Unigene0034297(Psmb5);Unigene0050490(adrm1b);Unigene0051649(PBD1);Unigene0056300(psmd11a)	K02735+K02737+K03036+K06699+K02732+K03029+K02730+K06691+K02728+K03033+K03033+K02737+K06691+K02734+K03036
Genetic Information Processing	Replication and repair	Nucleotide excision repair	13	54	0.970615	1	ko03420	Unigene0007100(POLE2);Unigene0014530(--);Unigene0017898(GTF2H2);Unigene0019749(GTF2H4);Unigene0027691(--);Unigene0029755(Pole);Unigene0031911(ERCC4);Unigene0040446(--);Unigene0045177(RFC2);Unigene0045818(Pold1);Unigene0047190(NFYC3);Unigene0049335(RFC4);Unigene0056497(Gtf2h2)	K02325+K03144+K03142+K03144+K03504+K02324+K10848+K10839+K10755+K02327+K03506+K10755+K03142
Genetic Information Processing	Replication and repair	Fanconi anemia pathway	15	61	0.971422	1	ko03460	Unigene0000309(Rev3l);Unigene0001576(CENPS);Unigene0004844(MLH1);Unigene0004845(MLH1);Unigene0009820(--);Unigene0020540(rmi1);Unigene0026061(FANCI);Unigene0026875(--);Unigene0031911(ERCC4);Unigene0033070(--);Unigene0035708(MLH1);Unigene0049383(--);Unigene0054784(--);Unigene0055016(--);Unigene0055564(fan1)	K02350+K11511+K08734+K08734+K10889+K10990+K10895+K10888+K10848+K10888+K08734+K02350+K10888+K10990+K15363
Metabolism	Metabolism of cofactors and vitamins	One carbon pool by folate	4	22	0.976084	1	ko00670	Unigene0001512(SHMT2);Unigene0005624(FTCD);Unigene0020833(DHFR);Unigene0034645(Mthfd2l)	K00600+K13990+K00287+K13403
Metabolism	Carbohydrate metabolism	Pyruvate metabolism	17	69	0.977227	1	ko00620	Unigene0008053(ALDH7A1);Unigene0008089(Pdhb);Unigene0011483(ALDH2);Unigene0012225(Akr1b1);Unigene0012777(AKR4C10);Unigene0016468(Pkm);Unigene0032031(MDH1);Unigene0033102(--);Unigene0040295(PCK2);Unigene0049079(Ldha);Unigene0049818(PCK1);Unigene0051265(Dlat);Unigene0051482(HAGH);Unigene0055436(T05H10.6);Unigene0055437(PDHA1);Unigene0056274(ALDH16A1);Unigene0056376(ADH5)	K14085+K00162+K00128+K00002+K00002+K00873+K00025+K00002+K01596+K00016+K01596+K00627+K01069+K00161+K00161+K00128+K00121
Organismal Systems	Aging	Longevity regulating pathway - worm	47	170	0.985065	1	ko04212	Unigene0000832(MTOR);Unigene0001239(--);Unigene0002557(--);Unigene0003671(HSPD1);Unigene0003793(--);Unigene0007922(--);Unigene0009650(GSTO1);Unigene0010945(RPS6KB1);Unigene0011836(far1);Unigene0012779(--);Unigene0015402(act10);Unigene0016063(--);Unigene0016429(--);Unigene0016700(--);Unigene0017446(GST);Unigene0018168(PIK3CA);Unigene0019587(foxo);Unigene0020074(GABARAPL2);Unigene0020559(Efhc1);Uni…	K07203+K04688+K09408+K04077+K09408+K08341+K00799+K04688+K13356+K09408+K10798+K09408+K12824+K09408+K00799+K00922+K09408+K08341+K04441+K04077+K04077+K04374+K11204+K03781+K16197+K16197+K10798+K04077+K04688+K09408+K03781+K16197+K16197+K04043+K04043+K00799+K16197+K16197+K00799+K05638+K05638+K10798+K16197+K04440+K04374+K03781+K00799
Genetic Information Processing	Translation	Ribosome biogenesis in eukaryotes	34	128	0.985067	1	ko03008	Unigene0002033(X-element\ORF2);Unigene0003283(csnk2a1);Unigene0005396(PWP2);Unigene0005397(--);Unigene0006510(MPHOSPH10);Unigene0015669(--);Unigene0015784(POP4);Unigene0019149(--);Unigene0020242(SPAC57A7.06);Unigene0020784(NAT10);Unigene0021001(EFL1);Unigene0022433(--);Unigene0023124(--);Unigene0027409(--);Unigene0029709(csnk2b);Unigene0031171(--);Unigene0031888(lsg1);Unigene0034859(RTase);Unigen…	K14530+K03097+K14558+K14558+K14559+K14553+K03538+K11883+K14567+K14521+K14536+K14546+K11883+K11883+K03115+K14550+K14539+K14530+K07936+K11129+K14550+K11883+K14530+K14575+K07562+K18532+K03264+K14564+K06943+K14550+K14572+K14569+K14549+K14570
Metabolism	Energy metabolism	Oxidative phosphorylation	64	225	0.98688	1	ko00190	Unigene0000193(Atp5f1d);Unigene0002427(COII);Unigene0004654(--);Unigene0008122(Nurf-38);Unigene0008414(--);Unigene0008507(Atp6v0c);Unigene0010309(nuo-49);Unigene0010723(Cyt-c-p);Unigene0010759(Atp6v0a1);Unigene0013989(UQCRQ);Unigene0014282(ATP6V0A1);Unigene0015247(VhaA);Unigene0016908(--);Unigene0017190(COI);Unigene0019451(Cyp4f4);Unigene0021057(NDUFB9);Unigene0021058(NDUFB9);Unigene0021999(Cyt-c…	K02134+K02261+K02263+K11726+K03662+K02155+K03935+K08738+K02154+K00418+K02154+K02145+K00416+K02256+K03954+K03965+K03965+K08738+K02132+K02257+K02147+K02133+K02256+K00412+K02261+K02126+K02154+K03880+K00412+K11353+K00234+K03946+K03943+K02256+K03881+K03948+K00411+K00412+K02126+K02262+K02256+K03879+K02136+K02131+K03884+K02126+K02262+K03883+K02262+K03881+K02261+K02256+K02266+K08738+K03878+K02132+K03878+…
Metabolism	Carbohydrate metabolism	Fructose and mannose metabolism	22	90	0.989176	1	ko00051	Unigene0006171(TKFC);Unigene0006172(--);Unigene0008510(Sord);Unigene0012484(--);Unigene0016483(--);Unigene0017321(--);Unigene0017811(TPI1);Unigene0019043(--);Unigene0028653(enosf1);Unigene0028827(--);Unigene0028836(--);Unigene0028838(--);Unigene0034067(--);Unigene0034905(HK3);Unigene0040270(FBP1);Unigene0044804(MPI);Unigene0044805(--);Unigene0045799(--);Unigene0045800(--);Unigene0050647(--);Unige…	K00863+K00863+K00008+K01809+K01809+K01809+K01803+K01809+K18334+K01809+K01809+K01809+K01809+K00844+K03841+K01809+K01809+K01809+K01809+K01809+K01809+K00008
Genetic Information Processing	Replication and repair	Homologous recombination	9	46	0.993296	1	ko03440	Unigene0000694(mtSSB);Unigene0000695(mtSSB);Unigene0010720(RAD54B);Unigene0010764(babam1);Unigene0025946(--);Unigene0027691(--);Unigene0034478(--);Unigene0045818(Pold1);Unigene0056585(RAD54L)	K03111+K03111+K10877+K20776+K12173+K03504+K03111+K02327+K10875
Genetic Information Processing	Translation	mRNA surveillance pathway	28	115	0.995313	1	ko03015	Unigene0000960(--);Unigene0002392(ERF1);Unigene0002715(TARDBP);Unigene0004812(PAPOLG);Unigene0005571(--);Unigene0005908(CPSF2);Unigene0011419(PPP2R3B);Unigene0012400(--);Unigene0017937(--);Unigene0018026(Pabpc1);Unigene0018291(--);Unigene0018460(MAGOHB);Unigene0024488(PPP2CA);Unigene0024612(pabpc1a);Unigene0026436(--);Unigene0026438(DAZAP1);Unigene0026439(DAZAP1);Unigene0026440(Hrb27C);Unigene002…	K03267+K03265+K23600+K14376+K13171+K14402+K11583+K23600+K14400+K13126+K08873+K12877+K04382+K13126+K14411+K14411+K14411+K14411+K18723+K18655+K06269+K14376+K14400+K12812+K13098+K13098+K14403+K06269
Genetic Information Processing	Translation	Nucleocytoplasmic transport	45	194	0.999896	1	ko03013	Unigene0000218(SUMO2);Unigene0001543(--);Unigene0002128(Ranbp2);Unigene0004272(Ipo13);Unigene0005571(--);Unigene0008088(THO2);Unigene0008316(--);Unigene0008493(Rangap1);Unigene0009651(xpo6-a);Unigene0010628(Ndc1);Unigene0010717(eef1a);Unigene0010718(eef1a);Unigene0010719(eef1a);Unigene0011152(Tnpo1);Unigene0012191(SENP3);Unigene0012928(--);Unigene0015101(--);Unigene0018460(MAGOHB);Unigene0018469(…	K12160+K14317+K12172+K25202+K13171+K12879+K20724+K14319+K25204+K14315+K03231+K03231+K03231+K18752+K03345+K25204+K12879+K12877+K10577+K14310+K14288+K14297+K15043+K18723+K09291+K14308+K12172+K13151+K03231+K18655+K14296+K07936+K03231+K12172+K14311+K14303+K07562+K14317+K13174+K12879+K12812+K15436+K20222+K20724+K14312
Genetic Information Processing	Translation	Ribosome	115	634	1	1	ko03010	Unigene0000457(rps20);Unigene0000921(RPS6);Unigene0001090(RPL23);Unigene0001213(Rpl4);Unigene0001687(Rplp1);Unigene0001777(RPS15);Unigene0002393(RPS17);Unigene0002479(RPS24);Unigene0002972(RpS6);Unigene0003577(rpl9);Unigene0003748(rpl11);Unigene0003749(rpl11);Unigene0004307(RPL17);Unigene0005811(RpL13);Unigene0005841(rpl7a);Unigene0006540(RPS12);Unigene0007094(rplQ);Unigene0007168(RPL23A);Unigene…	K02969+K02991+K02894+K02930+K02942+K02958+K02962+K02974+K02991+K02940+K02868+K02868+K02880+K02873+K02936+K02951+K02879+K02893+K02934+K02927+K02957+K02882+K02871+K02930+K02942+K02891+K02983+K02898+K02943+K02943+K02923+K02981+K02981+K02977+K02924+K02941+K02973+K02992+K02992+K02888+K02932+K02987+K02976+K02915+K02989+K02900+K02951+K02997+K02865+K02947+K02951+K02875+K02938+K02938+K02921+K02953+K02916+…

## Sheet: SP-vs-SL
KEGG_A_class	KEGG_B_class	Pathway	SL-vs-SP (1285)	All (6693)	Pvalue	Qvalue	Pathway ID	Genes	K_IDs
Environmental Information Processing	Signal transduction	TGF-beta signaling pathway	62	168	4.19231e-08	5.70154e-06	ko04350	Unigene0003060(rho1);Unigene0003681(--);Unigene0004076(--);Unigene0004547(TGFBR1);Unigene0004965(--);Unigene0004968(--);Unigene0008188(DMBT1);Unigene0009364(ADGRB3);Unigene0009365(ADGRB3);Unigene0010902(MEGF6);Unigene0011271(SMAD4);Unigene0011549(BMPR1B);Unigene0011957(--);Unigene0012535(--);Unigene0014376(Comp);Unigene0015432(RHOQ);Unigene0016107(--);Unigene0016137(--);Unigene0016244(mapk1);Unig…	K04513+K04498+K06825+K04674+K04498+K04498+K06825+K16857+K16857+K06825+K04501+K04674+K04498+K06825+K16857+K04513+K16857+K04498+K04371+K04498+K04498+K03094+K06825+K06825+K16857+K04498+K04498+K04498+K04498+K03868+K04498+K04382+K06825+K04498+K04498+K04498+K13596+K04674+K04501+K04498+K04498+K04498+K16620+K04498+K06825+K06825+K04498+K04371+K04498+K13376+K16620+K16857+K04498+K13596+K04685+K04498+K04498+…
Environmental Information Processing	Signaling molecules and interaction	Neuroactive ligand-receptor interaction	48	123	2.0696e-07	1.40733e-05	ko04080	Unigene0002124(--);Unigene0002816(Gabbr1);Unigene0003636(--);Unigene0003882(GABBR1);Unigene0004356(--);Unigene0004701(--);Unigene0005264(gbb-2);Unigene0005851(GABBR2);Unigene0007362(Grm8);Unigene0007363(Grm3);Unigene0007365(mGluR);Unigene0008364(--);Unigene0011805(--);Unigene0013859(--);Unigene0015665(GABBR2);Unigene0018266(--);Unigene0019404(Prss1);Unigene0021564(--);Unigene0021734(--);Unigene00…	K04615+K04615+K04286+K04615+K04231+K04231+K04615+K04615+K04606+K04606+K04606+K04615+K04286+K04231+K04615+K04286+K01312+K04615+K04150+K04286+K04615+K04615+K04615+K04615+K04606+K04286+K05052+K04615+K04615+K01312+K04232+K04615+K04615+K04232+K04286+K04615+K04615+K04615+K04615+K04615+K04615+K04615+K04615+K04615+K04615+K04286+K04615+K04615
Environmental Information Processing	Signal transduction	MAPK signaling pathway	108	381	5.40166e-06	0.000192367	ko04010	Unigene0000127(bs);Unigene0000346(nlk.2);Unigene0000563(Egfr);Unigene0000566(Egfr);Unigene0001707(--);Unigene0002229(ANP1);Unigene0002434(TRAF6);Unigene0003039(MET);Unigene0003108(Fgfr4);Unigene0003348(gefJ);Unigene0004276(EPHA5);Unigene0004547(TGFBR1);Unigene0005213(RAC1);Unigene0005457(RAC1);Unigene0005957(AXL);Unigene0005958(--);Unigene0007302(C3L);Unigene0007514(--);Unigene0008692(Hsp68);Unig…	K04378+K04468+K04361+K04361+K05103+K04466+K03175+K05095+K04362+K03099+K05103+K04674+K04392+K04392+K05095+K05095+K05103+K03173+K03283+K03173+K03173+K03173+K03173+K04427+K02187+K05095+K05095+K03173+K04674+K03173+K05095+K04464+K04527+K04361+K04378+K05466+K04430+K05103+K04371+K04437+K04348+K05103+K04450+K04422+K04361+K04733+K04458+K04730+K05103+K04361+K04674+K03099+K03173+K02187+K07830+K07830+K04445+…
Environmental Information Processing	Signal transduction	Wnt signaling pathway	68	214	5.65784e-06	0.000192367	ko04310	Unigene0000346(nlk.2);Unigene0000640(INSRR);Unigene0001188(notum1');Unigene0003060(rho1);Unigene0003229(INSR);Unigene0003681(--);Unigene0004965(--);Unigene0004968(--);Unigene0005213(RAC1);Unigene0005457(RAC1);Unigene0007143(PAE8);Unigene0007144(PAE8);Unigene0009605(PAE5);Unigene0009606(PAE5);Unigene0010001(MAP3K7);Unigene0011271(SMAD4);Unigene0011957(--);Unigene0012191(SENP3);Unigene0013752(WNT7A…	K04468+K05128+K19882+K04513+K05122+K04498+K04498+K04498+K04392+K04392+K19882+K19882+K19882+K19882+K04427+K04501+K04498+K03345+K00408+K04513+K04498+K02235+K04491+K04498+K04498+K08399+K04348+K03094+K04498+K04498+K04498+K04498+K03868+K03083+K04498+K03097+K04498+K04498+K05128+K04498+K04501+K05858+K04385+K04498+K04498+K04498+K04498+K03097+K23402+K19882+K04392+K04392+K04498+K04511+K04498+K23491+K04495+…
Cellular Processes	Transport and catabolism	Lysosome	85	294	2.52622e-05	0.000687131	ko04142	Unigene0000361(Arsb);Unigene0002094(ARSA);Unigene0002772(Cp1);Unigene0003049(Arsj);Unigene0003069(CTSL);Unigene0003178(Ctsl);Unigene0003408(acp2);Unigene0003455(ppt2-a);Unigene0003570(Ctsh);Unigene0003858(MIMI_L477);Unigene0003953(PPT1);Unigene0004207(Ctsl);Unigene0005277(Ctsd);Unigene0005491(--);Unigene0006173(MAN2B1);Unigene0006426(NAGPA);Unigene0007689(cprA);Unigene0008414(--);Unigene0010092(S…	K01135+K01134+K01365+K01135+K01365+K01365+K14410+K01074+K01366+K01373+K01074+K01365+K01379+K01136+K12311+K01125+K01374+K03662+K21398+K01206+K25442+K01125+K01125+K01125+K13443+K12307+K01132+K01192+K12393+K10089+K01125+K01365+K01135+K01365+K12307+K12350+K12391+K12388+K12350+K12373+K01135+K01202+K12399+K14410+K01363+K01365+K12301+K01135+K12350+K01365+K01136+K10089+K01125+K01136+K01136+K01136+K01136+…
Environmental Information Processing	Signaling molecules and interaction	ECM-receptor interaction	31	82	6.0596e-05	0.00137351	ko04512	Unigene0000328(TAR1-A);Unigene0001144(Lama2);Unigene0001585(mys);Unigene0001597(ITGB2);Unigene0002333(if);Unigene0003449(Lamc3);Unigene0005392(if);Unigene0007103(VIT);Unigene0007662(--);Unigene0007983(Itga5);Unigene0009364(ADGRB3);Unigene0009365(ADGRB3);Unigene0012278(--);Unigene0014376(Comp);Unigene0016107(--);Unigene0020207(--);Unigene0021722(COLF1);Unigene0026868(--);Unigene0029369(--);Unigene…	K06236+K05637+K06589+K05719+K06584+K05635+K06584+K06238+K06238+K06484+K16857+K16857+K06584+K16857+K16857+K16857+K06236+K19719+K06237+K06258+K05719+K05636+K16857+K05636+K06238+K06584+K05719+K06265+K06255+K16857+K05637
Environmental Information Processing	Signal transduction	Notch signaling pathway	38	110	9.45346e-05	0.00183667	ko04330	Unigene0001510(Adam17);Unigene0003681(--);Unigene0004965(--);Unigene0004968(--);Unigene0011957(--);Unigene0012446(DTX3L);Unigene0016137(--);Unigene0017752(--);Unigene0017754(--);Unigene0020287(--);Unigene0020288(--);Unigene0020289(--);Unigene0020291(--);Unigene0021458(--);Unigene0023203(--);Unigene0023204(--);Unigene0025911(CREBBP);Unigene0027199(--);Unigene0027200(--);Unigene0027703(--);Unigene0…	K06059+K04498+K04498+K04498+K04498+K06058+K04498+K04498+K04498+K04498+K04498+K04498+K04498+K04498+K04498+K04498+K04498+K04498+K04498+K04498+K04498+K04498+K06051+K06051+K06052+K05948+K04498+K06051+K05948+K04498+K06051+K05948+K05948+K04498+K04498+K02599+K04498+K06051
Genetic Information Processing	Folding, sorting and degradation	Protein processing in endoplasmic reticulum	89	323	0.000115338	0.00196074	ko04141	Unigene0000788(YOD1);Unigene0002073(--);Unigene0004248(--);Unigene0004249(ire-1);Unigene0004777(--);Unigene0004779(--);Unigene0004989(sec23a);Unigene0005088(apr);Unigene0005840(CNE1);Unigene0006408(TUSC3);Unigene0006812(HSPA5);Unigene0007514(--);Unigene0007852(P4HB);Unigene0008123(ypt2);Unigene0008692(Hsp68);Unigene0009402(--);Unigene0009453(TRAF2);Unigene0009926(--);Unigene0009928(--);Unigene000…	K13719+K16196+K08852+K08852+K08852+K08852+K14006+K08653+K08054+K12669+K09490+K03173+K09580+K14003+K03283+K08852+K03173+K03173+K03173+K03173+K14021+K03173+K04079+K03173+K24348+K09487+K07953+K13525+K14007+K09503+K13525+K10080+K10088+K03094+K03868+K08852+K09580+K06689+K08057+K10956+K09582+K04079+K03173+K08057+K04079+K09490+K14012+K11718+K09490+K01228+K13249+K03283+K08653+K08852+K04556+K12670+K05546+…
Environmental Information Processing	Signal transduction	FoxO signaling pathway	76	273	0.000256036	0.00386899	ko04068	Unigene0000346(nlk.2);Unigene0000548(--);Unigene0000563(Egfr);Unigene0000566(Egfr);Unigene0001913(PRKAA2);Unigene0002557(--);Unigene0003348(gefJ);Unigene0003681(--);Unigene0003793(--);Unigene0004547(TGFBR1);Unigene0004965(--);Unigene0004968(--);Unigene0006427(Rbl1);Unigene0007344(--);Unigene0008935(--);Unigene0011271(SMAD4);Unigene0011466(--);Unigene0011549(BMPR1B);Unigene0011957(--);Unigene00121…	K04468+K02649+K04361+K04361+K07198+K09408+K03099+K04498+K09408+K04674+K04498+K04498+K16332+K06643+K02649+K04501+K10628+K04674+K04498+K04527+K04361+K10628+K09408+K04498+K04371+K09408+K16332+K04498+K04498+K07199+K09408+K04498+K04498+K04498+K04498+K04498+K04361+K10628+K08341+K04498+K04498+K04361+K04498+K04674+K04501+K04498+K04498+K03099+K04498+K04498+K02649+K09408+K03781+K04498+K04371+K04361+K04498+…
Metabolism	Amino acid metabolism	Glycine, serine and threonine metabolism	32	102	0.00210996	0.0286955	ko00260	Unigene0001512(SHMT2);Unigene0001522(RTase);Unigene0002246(--);Unigene0002416(RTase);Unigene0007175(--);Unigene0007775(GDCSP);Unigene0007776(GDCSP);Unigene0008344(RTase);Unigene0010166(Pgam1);Unigene0013250(RTase);Unigene0014229(GLDC);Unigene0014732(GATM);Unigene0018559(AGXT2);Unigene0021402(Gldc);Unigene0021973(merA);Unigene0023271(RTase);Unigene0024675(X-element\ORF2);Unigene0030807(ALAS2);Unig…	K00600+K00306+K00281+K00306+K00306+K00281+K00281+K00306+K01834+K00306+K00281+K00613+K00827+K00281+K00382+K00306+K00306+K00643+K00544+K17989+K00306+K00281+K00830+K00049+K00600+K15918+K15633+K00306+K01079+K00058+K00544+K00831
Metabolism	Amino acid metabolism	Cysteine and methionine metabolism	28	87	0.00257956	0.031327	ko00270	Unigene0001980(Os01g0290100);Unigene0004053(Mat1a);Unigene0004409(DR_0217);Unigene0007134(ahcy-b);Unigene0008114(SRM);Unigene0012911(v1g246094);Unigene0013263(SRM);Unigene0015086(DNMT3A);Unigene0015536(Srm);Unigene0017807(AhcyL1);Unigene0018200(SAHH);Unigene0018559(AGXT2);Unigene0023130(IscW_ISCW007295);Unigene0026170(mri1);Unigene0029144(perA);Unigene0032335(--);Unigene0034527(DNMT1);Unigene0037…	K22207+K00789+K01011+K01251+K00797+K00826+K00797+K17398+K00797+K01251+K01251+K00827+K08967+K08963+K00816+K00544+K00558+K17989+K09880+K14455+K00789+K00816+K00816+K00016+K00456+K00058+K00544+K00831
Environmental Information Processing	Signal transduction	Hippo signaling pathway - multiple species	17	45	0.00276414	0.031327	ko04392	Unigene0000118(--);Unigene0004971(Fat4);Unigene0009541(--);Unigene0010318(ds);Unigene0014780(Fat4);Unigene0018246(FAT4);Unigene0025457(FAT4);Unigene0027712(FAT1);Unigene0038931(Fat4);Unigene0041273(FAT4);Unigene0041279(FAT1);Unigene0044690(--);Unigene0046487(--);Unigene0049354(Fat4);Unigene0050711(--);Unigene0050742(Fat4);Unigene0056604(LATS2)	K16669+K16669+K16669+K16507+K16669+K16669+K16669+K16669+K16507+K16669+K16669+K16669+K16669+K16507+K16669+K16669+K08791
Organismal Systems	Immune system	Toll and Imd signaling pathway	26	80	0.00310649	0.0324987	ko04624	Unigene0001224(GPATCH1);Unigene0004610(--);Unigene0010001(MAP3K7);Unigene0014885(--);Unigene0015002(--);Unigene0016373(Casp8);Unigene0020599(Atf7);Unigene0022101(RLK10);Unigene0022796(--);Unigene0023859(UBC10);Unigene0031903(--);Unigene0031904(--);Unigene0033646(At1g01540);Unigene0039036(Casp3);Unigene0039058(--);Unigene0040855(Casp8);Unigene0041939(IRAK4);Unigene0041970(CASP3);Unigene0045587(MAP…	K04398+K04398+K04427+K04398+K04398+K04398+K04450+K04733+K04730+K06689+K04734+K04734+K04733+K04398+K04450+K04398+K04733+K04398+K04428+K06689+K04440+K04733+K04733+K04733+K04398+K04448
Cellular Processes	Cell growth and death	Apoptosis - fly	27	93	0.0138378	0.134425	ko04214	Unigene0000563(Egfr);Unigene0000566(Egfr);Unigene0001224(GPATCH1);Unigene0002434(TRAF6);Unigene0004610(--);Unigene0010001(MAP3K7);Unigene0013517(--);Unigene0014885(--);Unigene0015002(--);Unigene0016244(mapk1);Unigene0016373(Casp8);Unigene0021660(--);Unigene0022189(Eif5);Unigene0023849(--);Unigene0035750(MMK1);Unigene0037015(--);Unigene0039036(Casp3);Unigene0040855(Casp8);Unigene0041476(adgrg6);Un…	K04361+K04361+K04398+K03175+K04398+K04427+K04361+K04398+K04398+K04371+K04398+K04361+K03262+K04361+K04371+K04361+K04398+K04398+K04361+K04398+K20216+K08738+K04440+K04398+K04448+K08791+K02084
Environmental Information Processing	Signal transduction	MAPK signaling pathway - fly	64	259	0.015223	0.138022	ko04013	Unigene0000563(Egfr);Unigene0000566(Egfr);Unigene0002434(TRAF6);Unigene0003348(gefJ);Unigene0005213(RAC1);Unigene0005457(RAC1);Unigene0006519(--);Unigene0006706(--);Unigene0010001(MAP3K7);Unigene0010311(pnt);Unigene0010341(PRO5);Unigene0011362(V-SRC);Unigene0011814(PTPN11);Unigene0013517(--);Unigene0014128(RLK5);Unigene0015496(DDB_G0283397);Unigene0015507(map2k2);Unigene0015877(--);Unigene0016244…	K04361+K04361+K03175+K03099+K04392+K04392+K08601+K08601+K04427+K02678+K05759+K05704+K07293+K04361+K08601+K08601+K04430+K08601+K04371+K08601+K08601+K08601+K08601+K08601+K04450+K04361+K04382+K04361+K06689+K02678+K17608+K05759+K08601+K03099+K08601+K20225+K08601+K04392+K08601+K04392+K17608+K04371+K04361+K17512+K04450+K18529+K08601+K04361+K08601+K08601+K04428+K08601+K18529+K20216+K06689+K16197+K04440+…
Cellular Processes	Cell growth and death	Apoptosis - multiple species	22	74	0.0188617	0.156559	ko04215	Unigene0001224(GPATCH1);Unigene0004610(--);Unigene0004862(BCL2L1);Unigene0010197(--);Unigene0010788(--);Unigene0014885(--);Unigene0015002(--);Unigene0016373(Casp8);Unigene0029015(Casp8);Unigene0030632(casp3);Unigene0039036(Casp3);Unigene0040855(Casp8);Unigene0041970(CASP3);Unigene0041972(--);Unigene0041973(--);Unigene0044154(Drice);Unigene0048243(Cyt-c-p);Unigene0049941(JNK);Unigene0051383(coq10b…	K04398+K04398+K04570+K02187+K14021+K04398+K04398+K04398+K02187+K02187+K04398+K04398+K04398+K02187+K02187+K04399+K08738+K04440+K02161+K04399+K04398+K02084
Organismal Systems	Development and regeneration	Dorso-ventral axis formation	19	62	0.0203395	0.156559	ko04320	Unigene0000563(Egfr);Unigene0000566(Egfr);Unigene0001617(CPEB1);Unigene0003348(gefJ);Unigene0010311(pnt);Unigene0010952(CPEB3);Unigene0013517(--);Unigene0016244(mapk1);Unigene0017375(orb2);Unigene0021660(--);Unigene0023849(--);Unigene0024263(ETS1);Unigene0027557(lias);Unigene0035750(MMK1);Unigene0037015(--);Unigene0041476(adgrg6);Unigene0051758(Sos1);Unigene0052815(HSPG2);Unigene0053203(ACADSB)	K04361+K04361+K02602+K03099+K02678+K02602+K04361+K04371+K02602+K04361+K04361+K02678+K03099+K04371+K04361+K04361+K03099+K02599+K03099
Metabolism	Glycan biosynthesis and metabolism	Glycosaminoglycan degradation	18	58	0.0207211	0.156559	ko00531	Unigene0000361(Arsb);Unigene0003049(Arsj);Unigene0005491(--);Unigene0013340(Galns);Unigene0019793(ARSB);Unigene0024452(Hexa);Unigene0024666(Arsb);Unigene0030887(ARSB);Unigene0033348(Ids);Unigene0034353(CPE0231);Unigene0036520(--);Unigene0036521(--);Unigene0036523(--);Unigene0036525(--);Unigene0046125(--);Unigene0052431(SGSH);Unigene0055861(--);Unigene0056951(Arsb)	K01135+K01135+K01136+K01132+K01135+K12373+K01135+K01135+K01136+K01136+K01136+K01136+K01136+K01136+K01136+K01565+K01136+K01135
Metabolism	Nucleotide metabolism	Purine metabolism	37	142	0.0264115	0.189051	ko00230	Unigene0000626(Pde7a);Unigene0000760(Pde6);Unigene0001054(--);Unigene0002608(XDH);Unigene0002609(XDH);Unigene0003746(GUCY2F);Unigene0005743(--);Unigene0006371(--);Unigene0006455(Guk1);Unigene0007490(Pde8b);Unigene0008718(NPR1);Unigene0012091(Adcy2);Unigene0012092(ADCY8);Unigene0012537(PDE2A);Unigene0023855(ADCY2);Unigene0025409(impdh1a);Unigene0030215(GUCY2F);Unigene0030973(HPRT1);Unigene0031664(…	K18436+K13763+K08048+K00106+K00106+K12324+K22600+K01587+K00942+K18437+K12323+K08042+K08048+K18283+K08042+K00088+K12324+K00760+K15779+K00106+K00106+K01951+K01587+K13987+K13988+K18533+K13811+K21138+K13755+K01487+K08049+K07023+K00939+K00939+K13988+K01510+K01769
Metabolism	Xenobiotics biodegradation and metabolism	Metabolism of xenobiotics by cytochrome P450	15	48	0.0311045	0.211511	ko00980	Unigene0009650(GSTO1);Unigene0014291(At4g09670);Unigene0022010(--);Unigene0031898(HPGDS);Unigene0033282(UGT2B23);Unigene0033283(--);Unigene0034047(--);Unigene0040491(--);Unigene0042645(AKR7A2);Unigene0043588(Mgst3);Unigene0044420(GST1);Unigene0044421(GST2);Unigene0048139(CAD1);Unigene0055471(tycC);Unigene0056376(ADH5)	K00799+K00078+K00699+K04097+K00699+K00699+K15303+K00799+K15303+K00799+K04097+K04097+K13951+K00799+K00121
Metabolism	Amino acid metabolism	Arginine biosynthesis	10	29	0.0380738	0.246573	ko00220	Unigene0000883(GLN4);Unigene0009287(betA);Unigene0016734(Gs2);Unigene0021917(At4g17830);Unigene0034767(--);Unigene0040710(NOS1);Unigene0043421(GOT2);Unigene0046991(NOS1);Unigene0048037(GLN1);Unigene0055035(Gls)	K01915+K00818+K01915+K01438+K00818+K13240+K14455+K13240+K01915+K01425
Cellular Processes	Transport and catabolism	Phagosome	64	274	0.0463734	0.286672	ko04145	Unigene0001597(ITGB2);Unigene0001982(DYNC1H1);Unigene0002439(Dync1h1);Unigene0002772(Cp1);Unigene0003069(CTSL);Unigene0003178(Ctsl);Unigene0004207(Ctsl);Unigene0005213(RAC1);Unigene0005457(RAC1);Unigene0005840(CNE1);Unigene0006798(Dhc64C);Unigene0007983(Itga5);Unigene0008414(--);Unigene0008856(--);Unigene0009364(ADGRB3);Unigene0009365(ADGRB3);Unigene0012083(CNAG_00483);Unigene0014376(Comp);Unigen…	K05719+K10413+K10413+K01365+K01365+K01365+K01365+K04392+K04392+K08054+K10413+K06484+K03662+K08012+K16857+K16857+K05692+K16857+K10089+K02145+K16857+K13505+K01365+K05692+K16857+K10413+K01365+K10413+K10413+K10413+K06751+K08057+K10956+K08057+K01365+K10413+K08012+K01365+K10413+K07375+K10089+K04392+K04392+K05719+K05692+K13240+K10413+K01365+K16857+K13240+K05692+K07374+K00914+K00914+K05719+K06528+K00914+…
Metabolism	Carbohydrate metabolism	Pentose phosphate pathway	13	44	0.0650379	0.370083	ko00030	Unigene0002637(fba);Unigene0006308(FBPA);Unigene0027428(OsI_04558);Unigene0029375(idnk);Unigene0031664(Pgm2l1);Unigene0033347(Aldoa);Unigene0033787(H6pd);Unigene0036610(TKL-1);Unigene0045899(RGN);Unigene0047945(tal);Unigene0048302(pgdP);Unigene0048572(gsdA);Unigene0051091(PGLS)	K01624+K01623+K03841+K00851+K15779+K01623+K13937+K00615+K01053+K00616+K00033+K00036+K01057
Metabolism	Global and overview maps	Metabolic pathways	416	2047	0.0653087	0.370083	ko01100	Unigene0000208(ND4);Unigene0000320(acsbg2);Unigene0000361(Arsb);Unigene0000481(PLCG2);Unigene0000626(Pde7a);Unigene0000760(Pde6);Unigene0000842(melA);Unigene0000883(GLN4);Unigene0001054(--);Unigene0001060(Gapdh);Unigene0001448(LPEAT1);Unigene0001512(SHMT2);Unigene0001522(RTase);Unigene0001950(--);Unigene0001980(Os01g0290100);Unigene0002061(P4HA2);Unigene0002094(ARSA);Unigene0002103(Hadh);Unigene0…	K03881+K15013+K01135+K05860+K18436+K13763+K07407+K01915+K08048+K00134+K13510+K00600+K00306+K00698+K22207+K00472+K01134+K00022+K00541+K00281+K00306+K00894+K00106+K00106+K01624+K11416+K11416+K19787+K01135+K14410+K01074+K01580+K12324+K03403+K01074+K00789+K05284+K00857+K14621+K01011+K01443+K02263+K13517+K00486+K11426+K05349+K01136+K22600+K05605+K05605+K00505+K00863+K01623+K01587+K12669+K00942+K00423+…
Cellular Processes	Transport and catabolism	Autophagy - animal	66	290	0.069266	0.376807	ko04140	Unigene0000548(--);Unigene0001913(PRKAA2);Unigene0002073(--);Unigene0002434(TRAF6);Unigene0002772(Cp1);Unigene0003069(CTSL);Unigene0003178(Ctsl);Unigene0004207(Ctsl);Unigene0004248(--);Unigene0004249(ire-1);Unigene0004777(--);Unigene0004779(--);Unigene0004862(BCL2L1);Unigene0005277(Ctsd);Unigene0006948(--);Unigene0008935(--);Unigene0009402(--);Unigene0010001(MAP3K7);Unigene0014863(mgsA);Unigene00…	K02649+K07198+K16196+K03175+K01365+K01365+K01365+K01365+K08852+K08852+K08852+K08852+K04570+K01379+K23609+K02649+K08852+K04427+K20402+K07206+K04371+K01365+K07874+K01365+K04382+K07207+K08852+K08341+K08333+K17907+K01363+K07830+K07830+K01365+K08331+K02649+K01365+K04371+K07901+K08852+K08803+K08852+K07874+K23610+K08852+K01365+K16196+K18082+K08852+K00914+K00914+K04440+K08852+K08852+K08509+K06528+K00914+…
Environmental Information Processing	Membrane transport	ABC transporters	32	130	0.0736827	0.385417	ko02010	Unigene0000512(--);Unigene0004350(ABCB11);Unigene0005129(--);Unigene0005144(ABCB1);Unigene0009278(Abca2);Unigene0012252(Abcc4);Unigene0013419(Abcb5);Unigene0013959(ABCC1);Unigene0016047(ABCC1);Unigene0016948(Abcc2);Unigene0016985(Abca1);Unigene0017621(ABCB1);Unigene0020964(PGY2);Unigene0024340(ABCC4);Unigene0025756(ABCG2);Unigene0028726(Abcc1);Unigene0028727(ABCC1);Unigene0028728(ABCC1);Unigene00…	K05658+K05658+K05667+K05658+K05643+K05673+K05658+K05665+K05667+K05667+K05641+K05658+K05659+K05673+K05681+K05665+K05667+K05667+K05643+K05659+K05673+K05667+K05667+K05673+K05661+K05655+K05665+K05673+K05665+K05677+K05665+K05665
Metabolism	Amino acid metabolism	Valine, leucine and isoleucine degradation	25	99	0.082125	0.413667	ko00280	Unigene0002103(Hadh);Unigene0005793(--);Unigene0005837(--);Unigene0008774(Hmgcs2);Unigene0008885(Bckdhb);Unigene0010061(--);Unigene0012105(--);Unigene0012911(v1g246094);Unigene0018559(AGXT2);Unigene0020080(--);Unigene0020914(--);Unigene0021166(acsf3);Unigene0021973(merA);Unigene0024673(--);Unigene0026643(NDUFAF1);Unigene0035379(RTase);Unigene0043118(bckd-1A);Unigene0044649(MCCA);Unigene0044785(AC…	K00022+K05605+K05605+K01641+K00167+K05605+K05605+K00826+K00827+K01966+K05605+K18660+K00382+K05605+K05605+K05605+K00166+K01968+K00249+K05605+K05605+K05605+K01907+K01027+K00128
Metabolism	Xenobiotics biodegradation and metabolism	Drug metabolism - cytochrome P450	12	42	0.0924453	0.44902	ko00982	Unigene0009650(GSTO1);Unigene0022010(--);Unigene0031898(HPGDS);Unigene0033282(UGT2B23);Unigene0033283(--);Unigene0040491(--);Unigene0043588(Mgst3);Unigene0044420(GST1);Unigene0044421(GST2);Unigene0048139(CAD1);Unigene0055471(tycC);Unigene0056376(ADH5)	K00799+K00699+K04097+K00699+K00699+K00799+K00799+K04097+K04097+K13951+K00799+K00121
Metabolism	Lipid metabolism	Sphingolipid metabolism	18	69	0.0986559	0.462662	ko00600	Unigene0000842(melA);Unigene0002094(ARSA);Unigene0013577(--);Unigene0022623(asm-2);Unigene0023215(SMPD1);Unigene0024365(SCD);Unigene0024366(--);Unigene0025719(galc);Unigene0028140(SPL);Unigene0031443(--);Unigene0040509(SPTLC1);Unigene0042816(--);Unigene0045375(SPTLC2);Unigene0050964(PSAP);Unigene0052916(ttm-5);Unigene0053660(ifc);Unigene0054454(gtaA);Unigene0057781(SGPL1)	K07407+K01134+K17108+K12350+K12350+K04716+K04716+K01202+K01634+K12350+K00654+K12382+K00654+K12382+K04712+K04712+K04628+K01634
Metabolism	Metabolism of cofactors and vitamins	Folate biosynthesis	8	26	0.10895	0.465736	ko00790	Unigene0009452(MOCS2);Unigene0017873(gghA);Unigene0020833(DHFR);Unigene0025764(MOCOS);Unigene0026222(gch);Unigene0028178(--);Unigene0040578(Kpol_513p6);Unigene0042633(phoA)	K03635+K01307+K00287+K15631+K01495+K01307+K00072+K01077
Environmental Information Processing	Signal transduction	Calcium signaling pathway	45	197	0.111532	0.465736	ko04020	Unigene0000481(PLCG2);Unigene0000563(Egfr);Unigene0000566(Egfr);Unigene0001054(--);Unigene0003039(MET);Unigene0003108(Fgfr4);Unigene0004805(STIM2);Unigene0005957(AXL);Unigene0005958(--);Unigene0007239(TPCN2);Unigene0010363(--);Unigene0010486(--);Unigene0011688(--);Unigene0012091(Adcy2);Unigene0012092(ADCY8);Unigene0013517(--);Unigene0018138(--);Unigene0020616(ACA1);Unigene0021660(--);Unigene00217…	K05860+K04361+K04361+K08048+K05095+K04362+K16059+K05095+K05095+K14077+K05095+K05095+K05095+K08042+K08048+K04361+K04348+K05850+K04361+K04150+K08794+K04361+K08042+K05858+K02183+K05853+K05095+K16896+K01116+K05126+K05857+K04361+K02183+K13240+K04361+K01116+K05084+K02183+K05126+K13240+K05863+K13755+K05095+K08049+K05860
Metabolism	Lipid metabolism	Arachidonic acid metabolism	11	39	0.1125	0.465736	ko00590	Unigene0004245(PLB1);Unigene0010643(lox);Unigene0018065(prxl2b);Unigene0023742(Gpx7);Unigene0027517(LTA4H);Unigene0027550(prxl2b);Unigene0031898(HPGDS);Unigene0044420(GST1);Unigene0044421(GST2);Unigene0050645(ALOX5);Unigene0053509(PLB1)	K14621+K00461+K15717+K00432+K01254+K15717+K04097+K04097+K04097+K00461+K14621
Metabolism	Metabolism of cofactors and vitamins	Riboflavin metabolism	5	14	0.113009	0.465736	ko00740	Unigene0003408(acp2);Unigene0027429(acp2);Unigene0028253(flad1);Unigene0031223(RFK);Unigene0053924(ybiA)	K14410+K14410+K00953+K00861+K11752
Metabolism	Global and overview maps	Biosynthesis of amino acids	30	128	0.133119	0.532476	ko01230	Unigene0000883(GLN4);Unigene0001060(Gapdh);Unigene0001512(SHMT2);Unigene0002637(fba);Unigene0004053(Mat1a);Unigene0006308(FBPA);Unigene0009044(--);Unigene0009287(betA);Unigene0010166(Pgam1);Unigene0012911(v1g246094);Unigene0016468(Pkm);Unigene0016734(Gs2);Unigene0019927(--);Unigene0021917(At4g17830);Unigene0028450(Tpi1);Unigene0033347(Aldoa);Unigene0034767(--);Unigene0036610(TKL-1);Unigene0037138…	K01915+K00134+K00600+K01624+K00789+K01623+K01681+K00818+K01834+K00826+K00873+K01915+K00873+K01438+K01803+K01623+K00818+K00615+K17989+K14455+K00789+K00600+K00616+K01915+K15633+K01681+K01079+K00058+K00927+K00831
Metabolism	Biosynthesis of other secondary metabolites	Caffeine metabolism	4	11	0.143687	0.558326	ko00232	Unigene0002608(XDH);Unigene0002609(XDH);Unigene0034440(Os10g0138100);Unigene0037797(XDH)	K00106+K00106+K00106+K00106
Metabolism	Carbohydrate metabolism	Propanoate metabolism	18	73	0.1491	0.563266	ko00640	Unigene0005793(--);Unigene0005837(--);Unigene0008885(Bckdhb);Unigene0010061(--);Unigene0012105(--);Unigene0013482(AFDN);Unigene0020080(--);Unigene0020914(--);Unigene0021973(merA);Unigene0024673(--);Unigene0026643(NDUFAF1);Unigene0030197(ACAC);Unigene0035379(RTase);Unigene0043118(bckd-1A);Unigene0049079(Ldha);Unigene0050022(--);Unigene0050288(--);Unigene0051810(--)	K05605+K05605+K00167+K05605+K05605+K01578+K01966+K05605+K00382+K05605+K05605+K11262+K05605+K00166+K00016+K05605+K05605+K05605
Metabolism	Carbohydrate metabolism	Glycolysis / Gluconeogenesis	23	99	0.183151	0.634041	ko00010	Unigene0001060(Gapdh);Unigene0002637(fba);Unigene0006308(FBPA);Unigene0008089(Pdhb);Unigene0010166(Pgam1);Unigene0016468(Pkm);Unigene0019927(--);Unigene0021973(merA);Unigene0027428(OsI_04558);Unigene0028342(Akr1b1);Unigene0028450(Tpi1);Unigene0031664(Pgm2l1);Unigene0033347(Aldoa);Unigene0048139(CAD1);Unigene0048345(gpmI);Unigene0048956(C50D2.7);Unigene0049079(Ldha);Unigene0049818(PCK1);Unigene004…	K00134+K01624+K01623+K00162+K01834+K00873+K00873+K00382+K03841+K00002+K01803+K15779+K01623+K13951+K15633+K08074+K00016+K01596+K01596+K00161+K00927+K00128+K00121
Metabolism	Glycan biosynthesis and metabolism	Glycosphingolipid biosynthesis - globo and isoglobo series	3	8	0.185616	0.634041	ko00603	Unigene0000842(melA);Unigene0024452(Hexa);Unigene0057026(NAGA)	K07407+K12373+K01204
Metabolism	Metabolism of cofactors and vitamins	Vitamin B6 metabolism	3	8	0.185616	0.634041	ko00750	Unigene0037054(pdxT);Unigene0038487(pdxH);Unigene0056135(Psat1)	K08681+K00275+K00831
Environmental Information Processing	Signal transduction	Hippo signaling pathway - fly	30	133	0.187554	0.634041	ko04391	Unigene0000118(--);Unigene0004971(Fat4);Unigene0009541(--);Unigene0010318(ds);Unigene0012083(CNAG_00483);Unigene0014780(Fat4);Unigene0017978(actb);Unigene0018246(FAT4);Unigene0018841(LLGL2);Unigene0019068(TFT2);Unigene0022098(pphA);Unigene0024968(Pard6b);Unigene0025457(FAT4);Unigene0027712(FAT1);Unigene0033413(--);Unigene0033980(YWHAH);Unigene0038931(Fat4);Unigene0039804(AC);Unigene0041273(FAT4);…	K16669+K16669+K16669+K16507+K05692+K16669+K05692+K16669+K06094+K06630+K04382+K06093+K16669+K16669+K05628+K06630+K16507+K05692+K16669+K16669+K16669+K16669+K05692+K06630+K16507+K16197+K04440+K16669+K16669+K08791
Genetic Information Processing	Transcription	RNA polymerase	9	34	0.191145	0.634041	ko03020	Unigene0017945(POLR2H);Unigene0022418(rpoC2);Unigene0027696(--);Unigene0044557(POLR3F);Unigene0046243(rpa1);Unigene0050229(POLR2H);Unigene0051908(POLR2A);Unigene0053796(POLR1H);Unigene0054873(POLR3C)	K03016+K03043+K03005+K03025+K02999+K03016+K03006+K03000+K03023
Metabolism	Metabolism of other amino acids	beta-Alanine metabolism	17	73	0.224845	0.72807	ko00410	Unigene0003621(GAD2);Unigene0005793(--);Unigene0005837(--);Unigene0010061(--);Unigene0012105(--);Unigene0013482(AFDN);Unigene0016415(Pde9a);Unigene0020914(--);Unigene0024673(--);Unigene0026643(NDUFAF1);Unigene0035379(RTase);Unigene0045385(PAO6);Unigene0049146(Dpyd);Unigene0050022(--);Unigene0050288(--);Unigene0051810(--);Unigene0056274(ALDH16A1)	K01580+K05605+K05605+K05605+K05605+K01578+K13366+K05605+K05605+K05605+K05605+K13366+K00207+K05605+K05605+K05605+K00128
Metabolism	Glycan biosynthesis and metabolism	Other glycan degradation	9	36	0.242788	0.767889	ko00511	Unigene0006173(MAN2B1);Unigene0010244(BRAFLDRAFT_56888);Unigene0013568(MANBA);Unigene0013577(--);Unigene0024452(Hexa);Unigene0038988(MANBA);Unigene0041754(MAN2B1);Unigene0041756(MAN2B1);Unigene0054964(MAN2B1)	K12311+K01206+K01192+K17108+K12373+K01192+K12311+K12311+K12311
Metabolism	Metabolism of cofactors and vitamins	Nicotinate and nicotinamide metabolism	10	42	0.277176	0.812652	ko00760	Unigene0002154(--);Unigene0002881(SRT1);Unigene0002882(--);Unigene0020069(--);Unigene0026667(--);Unigene0037242(--);Unigene0037243(SRT1);Unigene0040265(Sirt2);Unigene0049266(SRT1);Unigene0054097(--)	K00541+K11416+K11416+K11416+K10524+K11416+K11416+K11412+K11416+K00541
Genetic Information Processing	Replication and repair	Mismatch repair	8	33	0.291706	0.812652	ko03430	Unigene0000694(mtSSB);Unigene0004844(MLH1);Unigene0004845(MLH1);Unigene0020336(MSH2);Unigene0020337(Msh2);Unigene0034478(--);Unigene0035708(MLH1);Unigene0049335(RFC4)	K03111+K08734+K08734+K08735+K08735+K03111+K08734+K10755
Cellular Processes	Transport and catabolism	Mitophagy - animal	43	206	0.293799	0.812652	ko04137	Unigene0002557(--);Unigene0003793(--);Unigene0003977(UBI1);Unigene0004234(UBQ8);Unigene0004862(BCL2L1);Unigene0008585(--);Unigene0008688(drkD);Unigene0011195(ubq-1);Unigene0011362(V-SRC);Unigene0012713(UBI4);Unigene0016063(--);Unigene0016700(--);Unigene0018670(UBC);Unigene0019587(foxo);Unigene0019669(UBQ8);Unigene0019670(ubi);Unigene0020950(UBI4);Unigene0021251(UBQ8);Unigene0021690(UBI4);Unigene0…	K09408+K09408+K08770+K08770+K04570+K08770+K21343+K04551+K05704+K04551+K09408+K09408+K08770+K09408+K08770+K04551+K08770+K08770+K08770+K02927+K03097+K08341+K17907+K07830+K07830+K03097+K02977+K09408+K02977+K08770+K08770+K04556+K21347+K04440+K08770+K04556+K20168+K04551+K09408+K04448+K05410+K08341+K14381
Metabolism	Lipid metabolism	Steroid biosynthesis	5	19	0.294153	0.812652	ko00100	Unigene0006937(Soat1);Unigene0006954(Lbr);Unigene0021238(Sc5d);Unigene0041393(3BETAHSD/D2);Unigene0048990(LIPF)	K00637+K19532+K00227+K07748+K01052
Cellular Processes	Transport and catabolism	Peroxisome	30	141	0.294544	0.812652	ko04146	Unigene0001522(RTase);Unigene0002416(RTase);Unigene0002608(XDH);Unigene0002609(XDH);Unigene0007175(--);Unigene0008344(RTase);Unigene0009030(PEX11G);Unigene0010241(Scp2);Unigene0011215(Eci2);Unigene0012081(LACS6);Unigene0013250(RTase);Unigene0013482(AFDN);Unigene0021529(CRAT);Unigene0023271(RTase);Unigene0024675(X-element\ORF2);Unigene0031201(Scp2);Unigene0032635(Cat);Unigene0034440(Os10g0138100);…	K00306+K00306+K00106+K00106+K00306+K00306+K13353+K08764+K13239+K01897+K00306+K01578+K00624+K00306+K00306+K08764+K03781+K00106+K11517+K13273+K00306+K00106+K13348+K01897+K00830+K00306+K07753+K05677+K11187+K00477
Metabolism	Global and overview maps	Carbon metabolism	57	277	0.298869	0.812652	ko01200	Unigene0001060(Gapdh);Unigene0001512(SHMT2);Unigene0002246(--);Unigene0002637(fba);Unigene0005793(--);Unigene0005837(--);Unigene0006172(--);Unigene0006308(FBPA);Unigene0007775(GDCSP);Unigene0007776(GDCSP);Unigene0008089(Pdhb);Unigene0009044(--);Unigene0010061(--);Unigene0010166(Pgam1);Unigene0012105(--);Unigene0014229(GLDC);Unigene0016468(Pkm);Unigene0019927(--);Unigene0020080(--);Unigene0020914(…	K00134+K00600+K00281+K01624+K05605+K05605+K00863+K01623+K00281+K00281+K00162+K01681+K05605+K01834+K05605+K00281+K00873+K00873+K01966+K05605+K00281+K00382+K05605+K05605+K03841+K01803+K00851+K03781+K01623+K13937+K05605+K11517+K00615+K17989+K14455+K00281+K01053+K00830+K00600+K00616+K15918+K00033+K15633+K00036+K08074+K05605+K05605+K01057+K01681+K05605+K01602+K01079+K00058+K00161+K00927+K00831+K00121
Metabolism	Glycan biosynthesis and metabolism	Other types of O-glycan biosynthesis	7	29	0.316077	0.812652	ko00514	Unigene0019101(COLGALT2);Unigene0037417(--);Unigene0041413(LFNG);Unigene0048362(SEC);Unigene0048944(COLGALT1);Unigene0050339(lfng);Unigene0050340(lfng)	K11703+K05948+K05948+K09667+K11703+K05948+K05948
Metabolism	Xenobiotics biodegradation and metabolism	Drug metabolism - other enzymes	17	78	0.321352	0.812652	ko00983	Unigene0002608(XDH);Unigene0002609(XDH);Unigene0004205(TK1);Unigene0009650(GSTO1);Unigene0022010(--);Unigene0025409(impdh1a);Unigene0030973(HPRT1);Unigene0033282(UGT2B23);Unigene0033283(--);Unigene0034440(Os10g0138100);Unigene0037797(XDH);Unigene0038291(Gmps);Unigene0040491(--);Unigene0043588(Mgst3);Unigene0049146(Dpyd);Unigene0055471(tycC);Unigene0055835(uck2)	K00106+K00106+K00857+K00799+K00699+K00088+K00760+K00699+K00699+K00106+K00106+K01951+K00799+K00799+K00207+K00799+K00876
Metabolism	Global and overview maps	Fatty acid metabolism	23	108	0.324807	0.812652	ko01212	Unigene0000320(acsbg2);Unigene0002103(Hadh);Unigene0002702(cpt2);Unigene0003455(ppt2-a);Unigene0003953(PPT1);Unigene0010241(Scp2);Unigene0012081(LACS6);Unigene0012116(--);Unigene0021166(acsf3);Unigene0022434(ELOVL6);Unigene0022435(ELOVL6);Unigene0022918(ACSBG2);Unigene0026016(fads2);Unigene0029967(--);Unigene0030197(ACAC);Unigene0031201(Scp2);Unigene0043267(LACS7);Unigene0044785(ACADM);Unigene004…	K15013+K00022+K08766+K01074+K01074+K08764+K01897+K15013+K18660+K10203+K10203+K15013+K10226+K15013+K11262+K08764+K01897+K00249+K10203+K13370+K08765+K10203+K09479
Metabolism	Glycan biosynthesis and metabolism	Glycosphingolipid biosynthesis - ganglio series	2	6	0.324958	0.812652	ko00604	Unigene0024452(Hexa);Unigene0055840(Slc33a1)	K12373+K03372
Metabolism	Lipid metabolism	Fatty acid biosynthesis	9	39	0.32757	0.812652	ko00061	Unigene0000320(acsbg2);Unigene0012081(LACS6);Unigene0012116(--);Unigene0021166(acsf3);Unigene0022918(ACSBG2);Unigene0029967(--);Unigene0030197(ACAC);Unigene0043267(LACS7);Unigene0050870(lvr)	K15013+K01897+K15013+K18660+K15013+K15013+K11262+K01897+K13370
Metabolism	Energy metabolism	Nitrogen metabolism	5	20	0.33551	0.812652	ko00910	Unigene0000883(GLN4);Unigene0011258(NIA);Unigene0016734(Gs2);Unigene0048037(GLN1);Unigene0053510(CA1)	K01915+K10534+K01915+K01915+K01672
Metabolism	Carbohydrate metabolism	Amino sugar and nucleotide sugar metabolism	29	139	0.340001	0.812652	ko00520	Unigene0001950(--);Unigene0004613(--);Unigene0007421(Chia);Unigene0012292(chs-2);Unigene0012484(--);Unigene0016719(--);Unigene0017244(Cyb5r4);Unigene0017321(--);Unigene0019043(--);Unigene0021680(NAGK);Unigene0024452(Hexa);Unigene0025136(--);Unigene0028836(--);Unigene0028838(--);Unigene0029945(chs-2);Unigene0031664(Pgm2l1);Unigene0031776(BXL2);Unigene0034067(--);Unigene0038315(Cyb5rl);Unigene00448…	K00698+K01443+K01183+K00698+K01809+K01443+K00326+K01809+K01809+K00884+K12373+K01809+K01809+K01809+K00698+K15779+K15920+K01809+K00326+K01809+K01809+K01809+K08679+K01809+K01809+K15920+K15920+K02564+K15920
Metabolism	Carbohydrate metabolism	Pyruvate metabolism	15	69	0.340597	0.812652	ko00620	Unigene0008089(Pdhb);Unigene0016468(Pkm);Unigene0018323(DLD);Unigene0019927(--);Unigene0021973(merA);Unigene0028342(Akr1b1);Unigene0030197(ACAC);Unigene0047686(GRHPR);Unigene0048139(CAD1);Unigene0049079(Ldha);Unigene0049818(PCK1);Unigene0049819(Pck2);Unigene0055436(T05H10.6);Unigene0056274(ALDH16A1);Unigene0056376(ADH5)	K00162+K00873+K00102+K00873+K00382+K00002+K11262+K00049+K13951+K00016+K01596+K01596+K00161+K00128+K00121
Metabolism	Metabolism of cofactors and vitamins	Thiamine metabolism	3	11	0.355994	0.824752	ko00730	Unigene0042633(phoA);Unigene0055684(AK8);Unigene0055686(--)	K01077+K00939+K00939
Metabolism	Carbohydrate metabolism	Fructose and mannose metabolism	19	90	0.362159	0.824752	ko00051	Unigene0002637(fba);Unigene0006172(--);Unigene0006308(FBPA);Unigene0008510(Sord);Unigene0012484(--);Unigene0017321(--);Unigene0019043(--);Unigene0025136(--);Unigene0027428(OsI_04558);Unigene0028450(Tpi1);Unigene0028836(--);Unigene0028838(--);Unigene0033347(Aldoa);Unigene0034067(--);Unigene0044805(--);Unigene0045799(--);Unigene0045800(--);Unigene0050648(--);Unigene0052325(--)	K01624+K00863+K01623+K00008+K01809+K01809+K01809+K01809+K03841+K01803+K01809+K01809+K01623+K01809+K01809+K01809+K01809+K01809+K01809
Metabolism	Energy metabolism	Sulfur metabolism	4	16	0.369811	0.824752	ko00920	Unigene0004409(DR_0217);Unigene0014409(selenbp1);Unigene0030881(Sqor);Unigene0048284(met14)	K01011+K17285+K22470+K13811
Metabolism	Metabolism of cofactors and vitamins	Retinol metabolism	6	26	0.381693	0.824752	ko00830	Unigene0022010(--);Unigene0033282(UGT2B23);Unigene0033283(--);Unigene0045697(retsat);Unigene0048139(CAD1);Unigene0056376(ADH5)	K00699+K00699+K00699+K09516+K13951+K00121
Genetic Information Processing	Folding, sorting and degradation	Protein export	6	26	0.381693	0.824752	ko03060	Unigene0006812(HSPA5);Unigene0026655(SEC61A2);Unigene0030798(BIPE3);Unigene0033719(Hspa5);Unigene0054849(SEC11C);Unigene0057266(SrpRalpha)	K09490+K10956+K09490+K09490+K13280+K13431
Metabolism	Global and overview maps	2-Oxocarboxylic acid metabolism	7	31	0.38436	0.824752	ko01210	Unigene0009044(--);Unigene0009287(betA);Unigene0012911(v1g246094);Unigene0021917(At4g17830);Unigene0034767(--);Unigene0043421(GOT2);Unigene0051561(aco-2)	K01681+K00818+K00826+K01438+K00818+K14455+K01681
Environmental Information Processing	Signal transduction	ErbB signaling pathway	28	137	0.388843	0.824752	ko04012	Unigene0000548(--);Unigene0000563(Egfr);Unigene0000566(Egfr);Unigene0003348(gefJ);Unigene0008935(--);Unigene0011362(V-SRC);Unigene0013517(--);Unigene0015507(map2k2);Unigene0016244(mapk1);Unigene0021118(gsk3b);Unigene0021660(--);Unigene0023849(--);Unigene0027557(lias);Unigene0030608(Pik3r1);Unigene0033598(--);Unigene0035750(MMK1);Unigene0037015(--);Unigene0038438(ABL1);Unigene0041003(PTK2);Unigene…	K02649+K04361+K04361+K03099+K02649+K05704+K04361+K04430+K04371+K03083+K04361+K04361+K03099+K02649+K01116+K04371+K04361+K06619+K05725+K04361+K01116+K05084+K04440+K03099+K02649+K03099+K04448+K05736
Metabolism	Amino acid metabolism	Arginine and proline metabolism	15	72	0.408106	0.824752	ko00330	Unigene0002061(P4HA2);Unigene0008114(SRM);Unigene0009624(ats1);Unigene0013263(SRM);Unigene0014732(GATM);Unigene0015536(Srm);Unigene0016415(Pde9a);Unigene0018068(PRODH);Unigene0027760(--);Unigene0035976(gbuA);Unigene0040710(NOS1);Unigene0043421(GOT2);Unigene0045385(PAO6);Unigene0046991(NOS1);Unigene0056274(ALDH16A1)	K00472+K00797+K00657+K00797+K00613+K00797+K13366+K00318+K23233+K01480+K13240+K14455+K13366+K13240+K00128
Genetic Information Processing	Folding, sorting and degradation	SNARE interactions in vesicular transport	8	37	0.417872	0.824752	ko04130	Unigene0000532(STX6);Unigene0014754(STX1B);Unigene0017356(--);Unigene0020233(--);Unigene0021405(--);Unigene0025085(STX1B);Unigene0050093(ARL16);Unigene0055557(VAMP4)	K08498+K08486+K13505+K08486+K04560+K04560+K08509+K08513
Metabolism	Amino acid metabolism	Alanine, aspartate and glutamate metabolism	10	48	0.443686	0.824752	ko00250	Unigene0000883(GLN4);Unigene0003621(GAD2);Unigene0016109(--);Unigene0016734(Gs2);Unigene0018559(AGXT2);Unigene0026432(CAD);Unigene0043421(GOT2);Unigene0047625(agxt);Unigene0048037(GLN1);Unigene0055035(Gls)	K01915+K01580+K13566+K01915+K00827+K11540+K14455+K00830+K01915+K01425
Metabolism	Lipid metabolism	Fatty acid elongation	7	33	0.452953	0.824752	ko00062	Unigene0002103(Hadh);Unigene0003455(ppt2-a);Unigene0003953(PPT1);Unigene0022434(ELOVL6);Unigene0022435(ELOVL6);Unigene0047613(Baldspot);Unigene0053522(ELOVL6)	K00022+K01074+K01074+K10203+K10203+K10203+K10203
Metabolism	Metabolism of cofactors and vitamins	Porphyrin metabolism	7	33	0.452953	0.824752	ko00860	Unigene0003943(CHLH);Unigene0008931(COX15);Unigene0022010(--);Unigene0027348(--);Unigene0030807(ALAS2);Unigene0033282(UGT2B23);Unigene0033283(--)	K03403+K02259+K00699+K02257+K00643+K00699+K00699
Metabolism	Metabolism of other amino acids	Selenocompound metabolism	6	28	0.456442	0.824752	ko00450	Unigene0029144(perA);Unigene0047367(aspC);Unigene0048284(met14);Unigene0048923(KAT);Unigene0051932(mars1);Unigene0053994(mars1)	K00816+K00816+K13811+K00816+K01874+K01874
Metabolism	Glycan biosynthesis and metabolism	Glycosylphosphatidylinositol (GPI)-anchor biosynthesis	6	28	0.456442	0.824752	ko00563	Unigene0004085(pigm);Unigene0023601(--);Unigene0026755(--);Unigene0033556(Pigv);Unigene0046989(--);Unigene0053447(PIGC)	K05284+K03859+K03434+K07542+K05286+K03859
Metabolism	Amino acid metabolism	Lysine degradation	23	116	0.468903	0.824752	ko00310	Unigene0001522(RTase);Unigene0002103(Hadh);Unigene0002416(RTase);Unigene0005154(Smyd3);Unigene0007175(--);Unigene0008344(RTase);Unigene0013195(--);Unigene0013250(RTase);Unigene0019101(COLGALT2);Unigene0021973(merA);Unigene0023271(RTase);Unigene0024675(X-element\ORF2);Unigene0035995(--);Unigene0037629(X-element\ORF2);Unigene0040501(--);Unigene0044446(--);Unigene0048944(COLGALT1);Unigene0050233(X-e…	K00306+K00022+K00306+K11426+K00306+K00306+K11420+K00306+K11703+K00382+K00306+K00306+K11427+K00306+K20795+K11427+K11703+K00306+K11430+K11427+K18201+K00128+K11420
Metabolism	Glycan biosynthesis and metabolism	Glycosphingolipid biosynthesis - lacto and neolacto series	1	3	0.472526	0.824752	ko00601	Unigene0041002(SERP2)	K07819
Metabolism	Amino acid metabolism	Valine, leucine and isoleucine biosynthesis	2	8	0.47302	0.824752	ko00290	Unigene0012911(v1g246094);Unigene0037138(Sdsl)	K00826+K17989
Metabolism	Metabolism of other amino acids	Taurine and hypotaurine metabolism	2	8	0.47302	0.824752	ko00430	Unigene0003621(GAD2);Unigene0053471(cdo-1)	K01580+K00456
Metabolism	Glycan biosynthesis and metabolism	Mucin type O-glycan biosynthesis	2	8	0.47302	0.824752	ko00512	Unigene0047253(GCNT3);Unigene0049658(GCNT3)	K09662+K09662
Metabolism	Lipid metabolism	Linoleic acid metabolism	2	8	0.47302	0.824752	ko00591	Unigene0004245(PLB1);Unigene0053509(PLB1)	K14621+K14621
Genetic Information Processing	Folding, sorting and degradation	Sulfur relay system	2	8	0.47302	0.824752	ko04122	Unigene0004409(DR_0217);Unigene0009452(MOCS2)	K01011+K03635
Metabolism	Glycan biosynthesis and metabolism	Glycosaminoglycan biosynthesis - heparan sulfate / heparin	6	29	0.493059	0.848811	ko00534	Unigene0007482(--);Unigene0015704(--);Unigene0034352(Hs3st1);Unigene0053251(Extl2);Unigene0056286(--);Unigene0056992(--)	K02369+K07808+K08104+K02369+K07809+K07808
Metabolism	Carbohydrate metabolism	Butanoate metabolism	5	24	0.500496	0.850844	ko00650	Unigene0002103(Hadh);Unigene0003621(GAD2);Unigene0008774(Hmgcs2);Unigene0052876(AACS);Unigene0053215(OXCT1)	K00022+K01580+K01641+K01907+K01027
Metabolism	Nucleotide metabolism	Pyrimidine metabolism	12	61	0.514251	0.863434	ko00240	Unigene0004205(TK1);Unigene0008490(Dctd);Unigene0026432(CAD);Unigene0035946(--);Unigene0045079(--);Unigene0045826(AK9);Unigene0049146(Dpyd);Unigene0053564(Dctd);Unigene0053810(--);Unigene0055835(uck2);Unigene0056818(--);Unigene0056942(ENTPD3)	K00857+K01493+K11540+K01493+K01493+K18533+K00207+K01493+K07023+K00876+K01493+K01510
Metabolism	Amino acid metabolism	Tyrosine metabolism	6	32	0.596882	0.982628	ko00350	Unigene0006110(phc-2);Unigene0020790(Moxd1);Unigene0043421(GOT2);Unigene0048139(CAD1);Unigene0056376(ADH5);Unigene0057339(asqI)	K00505+K00503+K14455+K13951+K00121+K00505
Metabolism	Lipid metabolism	Fatty acid degradation	16	86	0.599692	0.982628	ko00071	Unigene0000320(acsbg2);Unigene0002103(Hadh);Unigene0002702(cpt2);Unigene0011215(Eci2);Unigene0012081(LACS6);Unigene0012116(--);Unigene0016716(ECI1);Unigene0022918(ACSBG2);Unigene0029967(--);Unigene0043267(LACS7);Unigene0044785(ACADM);Unigene0048139(CAD1);Unigene0052262(Cpt1a);Unigene0056274(ALDH16A1);Unigene0056376(ADH5);Unigene0056852(ACADVL)	K15013+K00022+K08766+K13239+K01897+K15013+K07517+K15013+K15013+K01897+K00249+K13951+K08765+K00128+K00121+K09479
Metabolism	Lipid metabolism	Biosynthesis of unsaturated fatty acids	7	38	0.613788	0.993752	ko01040	Unigene0010241(Scp2);Unigene0022434(ELOVL6);Unigene0022435(ELOVL6);Unigene0026016(fads2);Unigene0031201(Scp2);Unigene0047613(Baldspot);Unigene0053522(ELOVL6)	K08764+K10203+K10203+K10226+K08764+K10203+K10203
Metabolism	Lipid metabolism	Ether lipid metabolism	5	28	0.647108	1	ko00565	Unigene0001448(LPEAT1);Unigene0004245(PLB1);Unigene0013310(PLA2G7);Unigene0053509(PLB1);Unigene0054454(gtaA)	K13510+K14621+K01062+K14621+K04628
Metabolism	Carbohydrate metabolism	Starch and sucrose metabolism	8	45	0.655321	1	ko00500	Unigene0005274(BXL1);Unigene0025593(PHS2);Unigene0031664(Pgm2l1);Unigene0039089(cbhB);Unigene0040033(RA3);Unigene0044711(xyl3A);Unigene0053009(Xyl1);Unigene0054692(ALP1)	K05349+K00688+K15779+K01225+K01087+K05349+K05349+K01176
Metabolism	Biosynthesis of other secondary metabolites	Monobactam biosynthesis	1	5	0.655709	1	ko00261	Unigene0048284(met14)	K13811
Cellular Processes	Transport and catabolism	Autophagy - other	10	57	0.677313	1	ko04136	Unigene0022098(pphA);Unigene0022946(ATG8);Unigene0024047(PIK3R4);Unigene0025046(ATG9A);Unigene0029961(atg13);Unigene0048916(--);Unigene0048917(--);Unigene0051305(--);Unigene0056264(lgg-1);Unigene0056989(Atg2b)	K04382+K08341+K08333+K17907+K08331+K00914+K00914+K00914+K08341+K17906
Metabolism	Metabolism of other amino acids	Glutathione metabolism	13	74	0.685674	1	ko00480	Unigene0008114(SRM);Unigene0009650(GSTO1);Unigene0013263(SRM);Unigene0015536(Srm);Unigene0023742(Gpx7);Unigene0031898(HPGDS);Unigene0040491(--);Unigene0043588(Mgst3);Unigene0044420(GST1);Unigene0044421(GST2);Unigene0048302(pgdP);Unigene0048572(gsdA);Unigene0055471(tycC)	K00797+K00799+K00797+K00797+K00432+K04097+K00799+K00799+K04097+K04097+K00033+K00036+K00799
Metabolism	Carbohydrate metabolism	Glyoxylate and dicarboxylate metabolism	21	118	0.688044	1	ko00630	Unigene0000883(GLN4);Unigene0001512(SHMT2);Unigene0002246(--);Unigene0007775(GDCSP);Unigene0007776(GDCSP);Unigene0009044(--);Unigene0014229(GLDC);Unigene0016734(Gs2);Unigene0020080(--);Unigene0021402(Gldc);Unigene0021973(merA);Unigene0032635(Cat);Unigene0035614(Hao1);Unigene0043875(gcvP1);Unigene0047625(agxt);Unigene0047686(GRHPR);Unigene0047895(SHM1);Unigene0048037(GLN1);Unigene0048053(GLYK);Uni…	K01915+K00600+K00281+K00281+K00281+K01681+K00281+K01915+K01966+K00281+K00382+K03781+K11517+K00281+K00830+K00049+K00600+K01915+K15918+K01681+K01602
Metabolism	Lipid metabolism	alpha-Linolenic acid metabolism	3	18	0.700449	1	ko00592	Unigene0004245(PLB1);Unigene0026016(fads2);Unigene0053509(PLB1)	K14621+K10226+K14621
Metabolism	Lipid metabolism	Glycerolipid metabolism	13	75	0.704977	1	ko00561	Unigene0000842(melA);Unigene0004658(oys);Unigene0006172(--);Unigene0011078(LPIN2);Unigene0024700(Dgkq);Unigene0028342(Akr1b1);Unigene0029831(Pnpla2);Unigene0048053(GLYK);Unigene0049403(GPAT4);Unigene0050622(LCLAT1);Unigene0051106(--);Unigene0053135(PNPLA2);Unigene0056274(ALDH16A1)	K07407+K13517+K00863+K15728+K00901+K00002+K16816+K15918+K13506+K13513+K00901+K16816+K00128
Organismal Systems	Environmental adaptation	Circadian rhythm - fly	1	6	0.72186	1	ko04711	Unigene0021118(gsk3b)	K03083
Environmental Information Processing	Signal transduction	Phosphatidylinositol signaling system	26	148	0.726385	1	ko04070	Unigene0000481(PLCG2);Unigene0000548(--);Unigene0006611(inppl1a);Unigene0007828(pip4p2);Unigene0008935(--);Unigene0024700(Dgkq);Unigene0026952(PLCB4);Unigene0030282(Mtmr1);Unigene0030608(Pik3r1);Unigene0031031(ceh-9);Unigene0031418(CML12);Unigene0033598(--);Unigene0036382(PLCD4);Unigene0039285(CML12);Unigene0042697(PI4KA);Unigene0043576(PLCG1);Unigene0044501(CML13);Unigene0045720(Mtmr3);Unigene00…	K05860+K02649+K15909+K13084+K02649+K00901+K05858+K01108+K02649+K01106+K02183+K01116+K05857+K02183+K00888+K01116+K02183+K18082+K21797+K00914+K00914+K00901+K00914+K02649+K05860+K07756
Organismal Systems	Development and regeneration	Axon regeneration	49	273	0.727297	1	ko04361	Unigene0001430(--);Unigene0001913(PRKAA2);Unigene0002557(--);Unigene0002734(--);Unigene0003060(rho1);Unigene0003688(--);Unigene0003793(--);Unigene0004020(sup-17);Unigene0005213(RAC1);Unigene0005457(RAC1);Unigene0006775(trim33);Unigene0008786(--);Unigene0009325(MYCBP2);Unigene0010149(lin-41);Unigene0011631(Galphao);Unigene0012162(NTRK2);Unigene0014267(TRIM2);Unigene0014730(ADAM10);Unigene0015432(R…	K12035+K07198+K09408+K12035+K04513+K12035+K09408+K06704+K04392+K04392+K12035+K12035+K10693+K12035+K04534+K04527+K12035+K06704+K04513+K04430+K09408+K09408+K12035+K12035+K12035+K12035+K09408+K04422+K10393+K00901+K05858+K12035+K12035+K12035+K09408+K04392+K04392+K12035+K12035+K12035+K12035+K23439+K04440+K00901+K04513+K02599+K08049+K09408+K06704
Metabolism	Metabolism of cofactors and vitamins	Pantothenate and CoA biosynthesis	4	25	0.735245	1	ko00770	Unigene0011788(Pank1);Unigene0012911(v1g246094);Unigene0049146(Dpyd);Unigene0056274(ALDH16A1)	K09680+K00826+K00207+K00128
Environmental Information Processing	Signal transduction	Hedgehog signaling pathway - fly	6	37	0.740874	1	ko04341	Unigene0004310(--);Unigene0014622(Grk4);Unigene0018400(SKP1);Unigene0020785(Roc1a);Unigene0021118(gsk3b);Unigene0044036(cul3a)	K06224+K08291+K03094+K03868+K03083+K03869
Metabolism	Carbohydrate metabolism	Pentose and glucuronate interconversions	7	44	0.767238	1	ko00040	Unigene0008510(Sord);Unigene0014291(At4g09670);Unigene0022010(--);Unigene0028342(Akr1b1);Unigene0033282(UGT2B23);Unigene0033283(--);Unigene0036970(Xylb)	K00008+K00078+K00699+K00002+K00699+K00699+K00854
Metabolism	Carbohydrate metabolism	Ascorbate and aldarate metabolism	10	62	0.777956	1	ko00053	Unigene0006551(AAO);Unigene0022010(--);Unigene0023773(AO);Unigene0028342(Akr1b1);Unigene0033282(UGT2B23);Unigene0033283(--);Unigene0043882(LAC17);Unigene0045899(RGN);Unigene0047977(MJ1055);Unigene0056274(ALDH16A1)	K00423+K00699+K00423+K00002+K00699+K00699+K00423+K01053+K08679+K00128
Metabolism	Lipid metabolism	Glycerophospholipid metabolism	15	91	0.784145	1	ko00564	Unigene0001448(LPEAT1);Unigene0002437(etnk);Unigene0004245(PLB1);Unigene0004658(oys);Unigene0006800(PLA2G15);Unigene0011078(LPIN2);Unigene0017179(PLA2G15);Unigene0021466(PLA2G15);Unigene0024700(Dgkq);Unigene0039489(ptdss2);Unigene0043096(Pisd);Unigene0049403(GPAT4);Unigene0050622(LCLAT1);Unigene0051106(--);Unigene0053509(PLB1)	K13510+K00894+K14621+K13517+K00650+K15728+K00650+K00650+K00901+K08730+K01613+K13506+K13513+K00901+K14621
Metabolism	Glycan biosynthesis and metabolism	Various types of N-glycan biosynthesis	5	33	0.787335	1	ko00513	Unigene0006408(TUSC3);Unigene0024452(Hexa);Unigene0038035(ddost);Unigene0051375(STT3B);Unigene0055859(MAN1B1)	K12669+K12373+K12670+K07151+K23741
Metabolism	Metabolism of terpenoids and polyketides	Terpenoid backbone biosynthesis	4	28	0.81409	1	ko00900	Unigene0008774(Hmgcs2);Unigene0013413(--);Unigene0027470(DHDDS);Unigene0037232(Pmvk)	K01641+K11778+K11778+K13273
Genetic Information Processing	Folding, sorting and degradation	RNA degradation	20	122	0.817649	1	ko03018	Unigene0003671(HSPD1);Unigene0017498(cnot7);Unigene0017520(--);Unigene0018987(--);Unigene0019478(Recql);Unigene0019479(recQ);Unigene0019837(recQ);Unigene0021303(recQ);Unigene0028282(recQ);Unigene0030526(rqh1);Unigene0031427(Exosc3);Unigene0031749(PNLDC1);Unigene0033023(recQ);Unigene0042117(MIMI_R290);Unigene0044015(--);Unigene0048093(recQ);Unigene0052248(WRN);Unigene0052249(--);Unigene0056302(pab…	K04077+K12581+K12605+K03514+K03654+K03654+K03654+K03654+K03654+K03654+K03681+K01148+K03654+K03654+K18681+K03654+K03654+K03654+K13126+K12606
Metabolism	Amino acid metabolism	Phenylalanine, tyrosine and tryptophan biosynthesis	1	8	0.818492	1	ko00400	Unigene0043421(GOT2)	K14455
Metabolism	Metabolism of terpenoids and polyketides	Insect hormone biosynthesis	1	8	0.818492	1	ko00981	Unigene0056274(ALDH16A1)	K00128
Metabolism	Metabolism of cofactors and vitamins	One carbon pool by folate	3	22	0.823432	1	ko00670	Unigene0001512(SHMT2);Unigene0020833(DHFR);Unigene0047895(SHM1)	K00600+K00287+K00600
Metabolism	Carbohydrate metabolism	Inositol phosphate metabolism	18	112	0.833385	1	ko00562	Unigene0000481(PLCG2);Unigene0006611(inppl1a);Unigene0026952(PLCB4);Unigene0028450(Tpi1);Unigene0030282(Mtmr1);Unigene0031031(ceh-9);Unigene0033598(--);Unigene0035572(--);Unigene0036382(PLCD4);Unigene0042697(PI4KA);Unigene0043576(PLCG1);Unigene0045720(Mtmr3);Unigene0047724(--);Unigene0048916(--);Unigene0048917(--);Unigene0051305(--);Unigene0053121(PLCZ1);Unigene0055055(Fig4)	K05860+K15909+K05858+K01803+K01108+K01106+K01116+K21289+K05857+K00888+K01116+K18082+K21797+K00914+K00914+K00914+K05860+K22913
Metabolism	Glycan biosynthesis and metabolism	Glycosaminoglycan biosynthesis - chondroitin sulfate / dermatan sulfate	4	30	0.855117	1	ko00532	Unigene0015504(B4GALNT4);Unigene0018107(CHST15);Unigene0041404(--);Unigene0056543(sqv-5)	K13499+K08106+K07779+K13499
Metabolism	Amino acid metabolism	Histidine metabolism	3	24	0.8668	1	ko00340	Unigene0002985(CARNMT1);Unigene0053939(HAL);Unigene0056274(ALDH16A1)	K19787+K01745+K00128
Metabolism	Carbohydrate metabolism	Citrate cycle (TCA cycle)	7	50	0.870739	1	ko00020	Unigene0008089(Pdhb);Unigene0009044(--);Unigene0021973(merA);Unigene0049818(PCK1);Unigene0049819(Pck2);Unigene0051561(aco-2);Unigene0055436(T05H10.6)	K00162+K01681+K00382+K01596+K01596+K01681+K00161
Metabolism	Glycan biosynthesis and metabolism	N-Glycan biosynthesis	6	44	0.874414	1	ko00510	Unigene0006408(TUSC3);Unigene0034180(GCS1);Unigene0038035(ddost);Unigene0040487(Ganab);Unigene0051375(STT3B);Unigene0055859(MAN1B1)	K12669+K01228+K12670+K05546+K07151+K23741
Genetic Information Processing	Transcription	Basal transcription factors	6	45	0.887731	1	ko03022	Unigene0002665(--);Unigene0003571(TAF1);Unigene0010483(--);Unigene0014530(--);Unigene0042222(Taf9b);Unigene0052396(TBP)	K03133+K03125+K03124+K03144+K03133+K03120
Metabolism	Amino acid metabolism	Tryptophan metabolism	9	65	0.900316	1	ko00380	Unigene0002103(Hadh);Unigene0004984(kmo);Unigene0009485(tpzB);Unigene0021973(merA);Unigene0029144(perA);Unigene0032635(Cat);Unigene0047367(aspC);Unigene0048923(KAT);Unigene0056274(ALDH16A1)	K00022+K00486+K00463+K00382+K00816+K03781+K00816+K00816+K00128
Organismal Systems	Sensory system	Phototransduction - fly	8	59	0.902783	1	ko04745	Unigene0012083(CNAG_00483);Unigene0017978(actb);Unigene0026952(PLCB4);Unigene0031418(CML12);Unigene0039285(CML12);Unigene0039804(AC);Unigene0044501(CML13);Unigene0047620(AC)	K05692+K05692+K05858+K02183+K02183+K05692+K02183+K05692
Genetic Information Processing	Folding, sorting and degradation	Ubiquitin mediated proteolysis	47	286	0.903399	1	ko04120	Unigene0000479(UBE3A);Unigene0001904(ago);Unigene0002434(TRAF6);Unigene0003198(ubc12);Unigene0003977(UBI1);Unigene0004234(UBQ8);Unigene0007051(--);Unigene0007344(--);Unigene0008585(--);Unigene0009383(Rcbtb2);Unigene0011195(ubq-1);Unigene0012713(UBI4);Unigene0013596(NEDD4L);Unigene0014676(--);Unigene0017106(Rchy1);Unigene0018400(SKP1);Unigene0018469(UBE2I);Unigene0018670(UBC);Unigene0019669(UBQ8);…	K10587+K10260+K03175+K10579+K08770+K08770+K10590+K06643+K08770+K10594+K04551+K04551+K10591+K10143+K10144+K03094+K10577+K08770+K08770+K04551+K03868+K08770+K08770+K08770+K02927+K10582+K06689+K10582+K02977+K02977+K08770+K10595+K08770+K04556+K03348+K03869+K10688+K10576+K06689+K10588+K08770+K04556+K10600+K10570+K04551+K10260+K10578
Genetic Information Processing	Translation	Aminoacyl-tRNA biosynthesis	10	73	0.91625	1	ko00970	Unigene0019114(Sars2);Unigene0031942(Farsa);Unigene0032867(--);Unigene0037416(--);Unigene0048365(rars1);Unigene0049113(AlaRS);Unigene0051932(mars1);Unigene0053994(mars1);Unigene0054814(farsa);Unigene0056895(GARS1)	K01875+K01889+K01892+K01866+K01887+K01872+K01874+K01874+K01889+K01880
Genetic Information Processing	Translation	Ribosome biogenesis in eukaryotes	19	128	0.919295	1	ko03008	Unigene0002252(IMP3);Unigene0010901(MJ0592);Unigene0012233(FCF1);Unigene0012424(--);Unigene0015669(--);Unigene0015784(POP4);Unigene0019149(--);Unigene0022276(kin-3);Unigene0022432(--);Unigene0023124(--);Unigene0026260(GSP1);Unigene0027409(--);Unigene0030915(CKA1);Unigene0031170(heatr1);Unigene0032573(Nop56);Unigene0033037(NVL);Unigene0040256(REXO2);Unigene0044725(NVL);Unigene0049186(eif6)	K14560+K14574+K14566+K14550+K14553+K03538+K11883+K03097+K14546+K11883+K07936+K11883+K03097+K14550+K14564+K14571+K13288+K14571+K03264
Metabolism	Metabolism of other amino acids	D-Amino acid metabolism	1	12	0.922737	1	ko00470	Unigene0055035(Gls)	K01425
Cellular Processes	Transport and catabolism	Endocytosis	57	350	0.934301	1	ko04144	Unigene0000563(Egfr);Unigene0000566(Egfr);Unigene0002434(TRAF6);Unigene0003039(MET);Unigene0003060(rho1);Unigene0003675(chmp2a);Unigene0004547(TGFBR1);Unigene0005957(AXL);Unigene0005958(--);Unigene0005996(AP2M1);Unigene0007344(--);Unigene0008432(ARAP1);Unigene0008692(Hsp68);Unigene0010363(--);Unigene0010486(--);Unigene0011362(V-SRC);Unigene0011549(BMPR1B);Unigene0011688(--);Unigene0013517(--);Uni…	K04361+K04361+K03175+K05095+K04513+K12191+K04674+K05095+K05095+K11826+K06643+K18439+K03283+K05095+K05095+K05704+K04674+K05095+K04361+K10591+K08291+K04513+K17260+K18439+K04361+K18439+K04361+K12562+K06093+K06751+K07939+K04674+K05095+K03283+K12481+K07901+K04361+K12482+K18443+K07937+K04361+K12192+K12198+K12196+K12197+K12485+K23605+K07904+K06564+K04513+K05095+K12488+K07903+K07904+K07941+K07937+K07937
Metabolism	Amino acid metabolism	Phenylalanine metabolism	1	14	0.949602	1	ko00360	Unigene0043421(GOT2)	K14455
Environmental Information Processing	Signal transduction	mTOR signaling pathway	31	206	0.951442	1	ko04150	Unigene0000548(--);Unigene0001913(PRKAA2);Unigene0003060(rho1);Unigene0003348(gefJ);Unigene0005049(--);Unigene0008935(--);Unigene0011078(LPIN2);Unigene0012162(NTRK2);Unigene0013752(WNT7A);Unigene0014157(--);Unigene0014863(mgsA);Unigene0015247(VhaA);Unigene0015432(RHOQ);Unigene0015576(--);Unigene0016244(mapk1);Unigene0017099(--);Unigene0021118(gsk3b);Unigene0022575(TSC2);Unigene0025706(--);Unigene…	K02649+K07198+K04513+K03099+K20408+K02649+K15728+K04527+K00408+K08267+K20402+K02145+K04513+K07206+K04371+K02235+K03083+K07207+K08267+K03099+K02649+K04371+K03259+K02991+K02354+K04373+K03099+K02649+K04513+K03099+K02375
Genetic Information Processing	Replication and repair	DNA replication	6	53	0.957077	1	ko03030	Unigene0000694(mtSSB);Unigene0003005(dna2);Unigene0007100(POLE2);Unigene0010300(zmcm6-b);Unigene0034478(--);Unigene0049335(RFC4)	K03111+K10742+K02325+K02542+K03111+K10755
Organismal Systems	Aging	Longevity regulating pathway - multiple species	22	155	0.959916	1	ko04213	Unigene0000548(--);Unigene0001054(--);Unigene0001913(PRKAA2);Unigene0002557(--);Unigene0003793(--);Unigene0008692(Hsp68);Unigene0008935(--);Unigene0012091(Adcy2);Unigene0012092(ADCY8);Unigene0012162(NTRK2);Unigene0016063(--);Unigene0016700(--);Unigene0019311(Prkab1);Unigene0019587(foxo);Unigene0023855(ADCY2);Unigene0030608(Pik3r1);Unigene0032454(--);Unigene0032635(Cat);Unigene0035363(HSP70);Unige…	K02649+K08048+K07198+K09408+K09408+K03283+K02649+K08042+K08048+K04527+K09408+K09408+K07199+K09408+K08042+K02649+K09408+K03781+K03283+K02649+K08049+K09408
Genetic Information Processing	Replication and repair	Fanconi anemia pathway	7	61	0.962896	1	ko03460	Unigene0004844(MLH1);Unigene0004845(MLH1);Unigene0020540(rmi1);Unigene0026061(FANCI);Unigene0035708(MLH1);Unigene0054784(--);Unigene0055016(--)	K08734+K08734+K10990+K10895+K08734+K10888+K10990
Metabolism	Carbohydrate metabolism	Galactose metabolism	2	25	0.966597	1	ko00052	Unigene0000842(melA);Unigene0031664(Pgm2l1)	K07407+K15779
Genetic Information Processing	Replication and repair	Non-homologous end-joining	1	18	0.978565	1	ko03450	Unigene0048728(POLM)	K03513
Genetic Information Processing	Folding, sorting and degradation	Proteasome	6	59	0.980436	1	ko03050	Unigene0000190(psmb3);Unigene0001373(psme4a);Unigene0005790(Psmd8);Unigene0034297(Psmb5);Unigene0039613(rpn2);Unigene0047494(PSMB4)	K02735+K06699+K03031+K02737+K03032+K02736
Genetic Information Processing	Replication and repair	Homologous recombination	4	46	0.985154	1	ko03440	Unigene0000694(mtSSB);Unigene0010720(RAD54B);Unigene0034478(--);Unigene0056585(RAD54L)	K03111+K10877+K03111+K10875
Genetic Information Processing	Replication and repair	Nucleotide excision repair	5	54	0.985917	1	ko03420	Unigene0007100(POLE2);Unigene0014530(--);Unigene0020785(Roc1a);Unigene0049335(RFC4);Unigene0053462(ERCC8)	K02325+K03144+K03868+K10755+K10570
Genetic Information Processing	Translation	Nucleocytoplasmic transport	24	194	0.996139	1	ko03013	Unigene0001379(NUP210);Unigene0008316(--);Unigene0008493(Rangap1);Unigene0008548(--);Unigene0011151(Tnpo1);Unigene0011714(Mtor);Unigene0012191(SENP3);Unigene0012928(--);Unigene0015101(--);Unigene0018469(UBE2I);Unigene0020473(--);Unigene0024985(--);Unigene0026260(GSP1);Unigene0030775(EEF1A1);Unigene0031877(eef1as);Unigene0032022(--);Unigene0032288(SNUPN);Unigene0034070(EEF1A1);Unigene0037590(pym1b…	K14314+K20724+K14319+K14296+K18752+K09291+K03345+K25204+K12879+K10577+K12172+K14297+K07936+K03231+K03231+K12172+K13151+K03231+K14294+K14297+K12879+K20724+K14289+K14312
Organismal Systems	Aging	Longevity regulating pathway - worm	19	170	0.998446	1	ko04212	Unigene0002557(--);Unigene0003671(HSPD1);Unigene0003793(--);Unigene0009650(GSTO1);Unigene0012162(NTRK2);Unigene0016063(--);Unigene0016700(--);Unigene0019587(foxo);Unigene0022946(ATG8);Unigene0032454(--);Unigene0032635(Cat);Unigene0040491(--);Unigene0043588(Mgst3);Unigene0049545(GRF2);Unigene0049941(JNK);Unigene0054926(--);Unigene0055471(tycC);Unigene0055627(Map2k6);Unigene0056264(lgg-1)	K09408+K04077+K09408+K00799+K04527+K09408+K09408+K09408+K08341+K09408+K03781+K00799+K00799+K16197+K04440+K09408+K00799+K04433+K08341
Genetic Information Processing	Replication and repair	Base excision repair	2	43	0.998857	1	ko03410	Unigene0007100(POLE2);Unigene0044519(Mpg)	K02325+K03652
Metabolism	Energy metabolism	Oxidative phosphorylation	25	225	0.999685	1	ko00190	Unigene0000208(ND4);Unigene0004654(--);Unigene0008414(--);Unigene0008931(COX15);Unigene0015247(VhaA);Unigene0019517(mt-atp6);Unigene0027348(--);Unigene0029702(ATP6);Unigene0030564(Mtco2);Unigene0030565(Mtco2);Unigene0031963(--);Unigene0032670(Mt-Cyb);Unigene0032676(Mt-Cyb);Unigene0046814(Mtco3);Unigene0047103(Mtco1);Unigene0047298(--);Unigene0047454(Mtnd1);Unigene0047588(Mt-atp6);Unigene0047663(m…	K03881+K02263+K03662+K02259+K02145+K02126+K02257+K02126+K02261+K02261+K02266+K00412+K00412+K02262+K02256+K02131+K03878+K02126+K02261+K02262+K02256+K08738+K03878+K03878+K02256
Genetic Information Processing	Translation	mRNA surveillance pathway	9	115	0.999826	1	ko03015	Unigene0002715(TARDBP);Unigene0012400(--);Unigene0022098(pphA);Unigene0024803(--);Unigene0037590(pym1b);Unigene0040193(ppp1cc-a);Unigene0040372(ppp2r3c);Unigene0050274(--);Unigene0056302(pabpc1a)	K23600+K23600+K04382+K14411+K14294+K06269+K11583+K14405+K13126
Genetic Information Processing	Translation	Ribosome	35	634	1	1	ko03010	Unigene0010401(FAU);Unigene0012316(RPL38);Unigene0013085(RPL5);Unigene0014695(RPS18);Unigene0016919(RPS12);Unigene0021691(ubi1);Unigene0023381(RPL5);Unigene0023616(RPS7);Unigene0024833(mRpL35);Unigene0024873(RPS3A);Unigene0030366(RPS24A);Unigene0031356(ubi::crp-6);Unigene0033363(RpS27A);Unigene0035922(RPS3A);Unigene0037791(RPLP0);Unigene0038229(Rpl6);Unigene0040055(RPL6);Unigene0041296(RPL10AA);U…	K02983+K02923+K02932+K02964+K02951+K02927+K02932+K02993+K02916+K02984+K02974+K02977+K02977+K02984+K02941+K02934+K02934+K02865+K02867+K02991+K02998+K02925+K02962+K02898+K02995+K02866+K02975+K02943+K02997+K02901+K02918+K02995+K02894+K02969+K02932
Genetic Information Processing	Transcription	Spliceosome	10	175	1	1	ko03040	Unigene0008692(Hsp68);Unigene0015101(--);Unigene0020842(Puf60);Unigene0021930(Prpf18);Unigene0026500(ZMAT2);Unigene0035363(HSP70);Unigene0037028(Xab2);Unigene0050465(THOC2);Unigene0053493(SNRPG);Unigene0055943(ddx46)	K03283+K12879+K12838+K12817+K12848+K03283+K12867+K12879+K11099+K12811

## Sheet: MP-vs-ML
KEGG_A_class	KEGG_B_class	Pathway	ML-vs-MP (1155)	All (6693)	Pvalue	Qvalue	Pathway ID	Genes	K_IDs
Environmental Information Processing	Signal transduction	TGF-beta signaling pathway	57	168	9.0706e-08	1.22453e-05	ko04350	Unigene0003060(rho1);Unigene0003680(--);Unigene0003681(--);Unigene0004076(--);Unigene0004547(TGFBR1);Unigene0004965(--);Unigene0004968(--);Unigene0006610(--);Unigene0008188(DMBT1);Unigene0008978(--);Unigene0009364(ADGRB3);Unigene0009365(ADGRB3);Unigene0010902(MEGF6);Unigene0011549(BMPR1B);Unigene0011957(--);Unigene0014376(Comp);Unigene0016107(--);Unigene0017752(--);Unigene0017754(--);Unigene00193…	K04513+K04498+K04498+K06825+K04674+K04498+K04498+K06825+K06825+K06825+K16857+K16857+K06825+K04674+K04498+K16857+K16857+K04498+K04498+K06825+K16857+K04498+K04498+K04498+K04498+K04498+K04382+K23605+K06825+K04498+K04498+K04674+K04501+K04498+K04498+K04498+K04498+K16620+K04498+K04498+K06825+K04498+K04371+K06825+K04498+K13376+K04498+K16857+K04498+K13596+K04498+K04513+K04498+K16857+K04681+K04377+K04678
Environmental Information Processing	Signal transduction	Notch signaling pathway	35	110	0.00012456	0.00840777	ko04330	Unigene0003680(--);Unigene0003681(--);Unigene0004965(--);Unigene0004968(--);Unigene0011957(--);Unigene0012446(DTX3L);Unigene0017752(--);Unigene0017754(--);Unigene0020287(--);Unigene0020288(--);Unigene0020289(--);Unigene0020290(--);Unigene0020291(--);Unigene0023203(--);Unigene0023204(--);Unigene0027199(--);Unigene0027200(--);Unigene0027627(--);Unigene0027703(--);Unigene0028340(--);Unigene0028341(-…	K04498+K04498+K04498+K04498+K04498+K06058+K04498+K04498+K04498+K04498+K04498+K04498+K04498+K04498+K04498+K04498+K04498+K04498+K04498+K04498+K04498+K04498+K06051+K06051+K06052+K05948+K04498+K06051+K05948+K04498+K04498+K04498+K06053+K04498+K06051
Metabolism	Xenobiotics biodegradation and metabolism	Metabolism of xenobiotics by cytochrome P450	18	48	0.000640525	0.0273945	ko00980	Unigene0008884(yojK);Unigene0014291(At4g09670);Unigene0022010(--);Unigene0023049(DHDH);Unigene0031898(HPGDS);Unigene0033282(UGT2B23);Unigene0034047(--);Unigene0038954(Gstt4);Unigene0043588(Mgst3);Unigene0044421(GST2);Unigene0044945(Gstt2);Unigene0046466(--);Unigene0047353(Gsta4);Unigene0047444(Gsto1);Unigene0048139(CAD1);Unigene0052088(UGT2B15);Unigene0055471(tycC);Unigene0055654(dhdh)	K00699+K00078+K00699+K00078+K04097+K00699+K15303+K00799+K00799+K04097+K00799+K00699+K00799+K00799+K13951+K00699+K00799+K00078
Environmental Information Processing	Signaling molecules and interaction	ECM-receptor interaction	26	82	0.000947303	0.0273945	ko04512	Unigene0000328(TAR1-A);Unigene0001585(mys);Unigene0002333(if);Unigene0005475(TAR1-A);Unigene0006283(--);Unigene0007103(VIT);Unigene0007983(Itga5);Unigene0008295(Col1a1);Unigene0009364(ADGRB3);Unigene0009365(ADGRB3);Unigene0014376(Comp);Unigene0016107(--);Unigene0020207(--);Unigene0021722(COLF1);Unigene0026868(--);Unigene0029130(--);Unigene0029369(--);Unigene0032614(Sv2c);Unigene0034580(mys);Unige…	K06236+K06589+K06584+K06236+K19719+K06238+K06484+K06236+K16857+K16857+K16857+K16857+K16857+K06236+K19719+K06237+K06237+K06258+K05719+K05636+K16857+K05636+K06238+K16857+K06240+K05637
Environmental Information Processing	Signal transduction	Wnt signaling pathway	55	214	0.00101461	0.0273945	ko04310	Unigene0003060(rho1);Unigene0003229(INSR);Unigene0003680(--);Unigene0003681(--);Unigene0004965(--);Unigene0004968(--);Unigene0005213(RAC1);Unigene0005457(RAC1);Unigene0007143(PAE8);Unigene0007144(PAE8);Unigene0009605(PAE5);Unigene0009606(PAE5);Unigene0010001(MAP3K7);Unigene0011191(DAAM2);Unigene0011957(--);Unigene0012191(SENP3);Unigene0017099(--);Unigene0017752(--);Unigene0017754(--);Unigene00180…	K04513+K05122+K04498+K04498+K04498+K04498+K04392+K04392+K19882+K19882+K19882+K19882+K04427+K04512+K04498+K03345+K02235+K04498+K04498+K08399+K04348+K04498+K04498+K04498+K04498+K04498+K03097+K23605+K04498+K04498+K04501+K04385+K04498+K04498+K04498+K04498+K04498+K04498+K19882+K03097+K19882+K04392+K04392+K04498+K04498+K04495+K04498+K04498+K04499+K00572+K04498+K04513+K04392+K04498+K04377
Metabolism	Amino acid metabolism	Glycine, serine and threonine metabolism	30	102	0.00157006	0.0353264	ko00260	Unigene0000334(gamt);Unigene0001512(SHMT2);Unigene0001522(RTase);Unigene0002416(RTase);Unigene0003347(AMT);Unigene0007175(--);Unigene0007775(GDCSP);Unigene0007776(GDCSP);Unigene0008344(RTase);Unigene0010166(Pgam1);Unigene0013314(GLDP2);Unigene0020916(RTase);Unigene0021402(Gldc);Unigene0021973(merA);Unigene0023271(RTase);Unigene0030807(ALAS2);Unigene0032335(--);Unigene0032800(CTH);Unigene0037629(X…	K00542+K00600+K00306+K00306+K00605+K00306+K00281+K00281+K00306+K01834+K00281+K00306+K00281+K00382+K00306+K00643+K00544+K01758+K00306+K00600+K00830+K00049+K00600+K15918+K15633+K00830+K00306+K01079+K00058+K00831
Environmental Information Processing	Signal transduction	FoxO signaling pathway	66	273	0.00188865	0.036424	ko04068	Unigene0000548(--);Unigene0002557(--);Unigene0003348(gefJ);Unigene0003680(--);Unigene0003681(--);Unigene0003793(--);Unigene0004242(PRKAB2);Unigene0004547(TGFBR1);Unigene0004965(--);Unigene0004968(--);Unigene0007344(--);Unigene0007922(--);Unigene0008935(--);Unigene0011466(--);Unigene0011549(BMPR1B);Unigene0011957(--);Unigene0012162(NTRK2);Unigene0013517(--);Unigene0016700(--);Unigene0017487(Rbl2);…	K02649+K09408+K03099+K04498+K04498+K09408+K07199+K04674+K04498+K04498+K06643+K08341+K02649+K10628+K04674+K04498+K04527+K04361+K09408+K16332+K04498+K04498+K00922+K09408+K02206+K04498+K04498+K04498+K04498+K04498+K04441+K23605+K08341+K04498+K04498+K04674+K04501+K04498+K04498+K04498+K04498+K04498+K04498+K04361+K02649+K09408+K03781+K04498+K04371+K04361+K04498+K13376+K04361+K10628+K04498+K04498+K10628+…
Environmental Information Processing	Signaling molecules and interaction	Neuroactive ligand-receptor interaction	33	123	0.00484301	0.0817258	ko04080	Unigene0001282(GABBR2);Unigene0002816(Gabbr1);Unigene0003496(--);Unigene0003636(--);Unigene0003882(GABBR1);Unigene0004356(--);Unigene0004701(--);Unigene0005851(GABBR2);Unigene0007365(mGluR);Unigene0007366(mGluR);Unigene0009957(--);Unigene0013859(--);Unigene0021564(--);Unigene0025923(--);Unigene0029069(Gabbr1);Unigene0037199(--);Unigene0037425(mGluR);Unigene0039575(--);Unigene0039778(--);Unigene00…	K04615+K04615+K04615+K04286+K04615+K04231+K04231+K04615+K04606+K04606+K04615+K04231+K04615+K04615+K04615+K04615+K04606+K05052+K04615+K04232+K04232+K04606+K04231+K04606+K04615+K04615+K04615+K04615+K04615+K04615+K04615+K04286+K04615
Genetic Information Processing	Folding, sorting and degradation	Protein processing in endoplasmic reticulum	73	323	0.00695081	0.104262	ko04141	Unigene0004248(--);Unigene0004249(ire-1);Unigene0004777(--);Unigene0004779(--);Unigene0005840(CNE1);Unigene0006408(TUSC3);Unigene0007514(--);Unigene0007620(Pdia4);Unigene0007643(UGGT2);Unigene0008692(Hsp68);Unigene0009401(--);Unigene0009402(--);Unigene0009453(TRAF2);Unigene0009926(--);Unigene0009928(--);Unigene0011001(--);Unigene0011003(--);Unigene0011383(Hsp90ab1);Unigene0011554(--);Unigene00143…	K08852+K08852+K08852+K08852+K08054+K12669+K03173+K09582+K11718+K03283+K08852+K08852+K03173+K03173+K03173+K03173+K03173+K04079+K03173+K13525+K09503+K03173+K13525+K12668+K09580+K09582+K03173+K08057+K04079+K09490+K03173+K01228+K03283+K03283+K10976+K08852+K12670+K13984+K08852+K08852+K03173+K08852+K14014+K03173+K14009+K16196+K03283+K13251+K03173+K08852+K09502+K10661+K09503+K09580+K06689+K13525+K14016+…
Metabolism	Xenobiotics biodegradation and metabolism	Drug metabolism - cytochrome P450	14	42	0.00846787	0.114316	ko00982	Unigene0008884(yojK);Unigene0022010(--);Unigene0031898(HPGDS);Unigene0033282(UGT2B23);Unigene0038954(Gstt4);Unigene0043588(Mgst3);Unigene0044421(GST2);Unigene0044945(Gstt2);Unigene0046466(--);Unigene0047353(Gsta4);Unigene0047444(Gsto1);Unigene0048139(CAD1);Unigene0052088(UGT2B15);Unigene0055471(tycC)	K00699+K00699+K04097+K00699+K00799+K00799+K04097+K00799+K00699+K00799+K00799+K13951+K00699+K00799
Metabolism	Amino acid metabolism	Cysteine and methionine metabolism	24	87	0.0105009	0.128875	ko00270	Unigene0004053(Mat1a);Unigene0005489(GOT1);Unigene0007134(ahcy-b);Unigene0008114(SRM);Unigene0013263(SRM);Unigene0013706(Apip);Unigene0015086(DNMT3A);Unigene0018198(SAHH);Unigene0018200(SAHH);Unigene0022506(--);Unigene0026170(mri1);Unigene0029144(perA);Unigene0032031(MDH1);Unigene0032335(--);Unigene0032800(CTH);Unigene0034527(DNMT1);Unigene0043811(Mdh2);Unigene0044361(metK);Unigene0047367(aspC);U…	K00789+K14454+K01251+K00797+K00797+K08964+K17398+K01251+K01251+K00899+K08963+K00816+K00025+K00544+K01758+K00558+K00026+K00789+K00816+K00016+K11205+K01611+K00058+K00831
Metabolism	Global and overview maps	Metabolic pathways	385	2047	0.0145031	0.16316	ko01100	Unigene0000206(ND3);Unigene0000320(acsbg2);Unigene0000334(gamt);Unigene0000626(Pde7a);Unigene0000801(SRD5A3);Unigene0000883(GLN4);Unigene0000938(Arsb);Unigene0001072(Dut);Unigene0001232(PCYT1A);Unigene0001237(HACD2);Unigene0001261(Ndufab1);Unigene0001262(Pld2);Unigene0001448(LPEAT1);Unigene0001512(SHMT2);Unigene0001522(RTase);Unigene0001572(v1g172254);Unigene0001905(ycf2-A);Unigene0001950(--);Uni…	K03880+K15013+K00542+K18436+K12345+K01915+K01135+K01520+K00968+K10703+K03955+K01115+K13510+K00600+K00306+K00109+K02703+K00698+K11415+K12316+K00472+K01134+K00022+K00541+K00031+K00306+K02261+K00106+K01624+K13523+K09188+K11416+K07964+K19787+K00002+K00605+K21053+K01580+K12324+K02155+K00357+K01074+K00789+K00801+K00857+K14621+K01443+K13517+K01201+K13811+K00486+K11426+K14454+K01136+K05605+K12350+K01080+…
Cellular Processes	Transport and catabolism	Phagosome	61	274	0.0176335	0.183117	ko04145	Unigene0001982(DYNC1H1);Unigene0002772(Cp1);Unigene0002886(Act5C);Unigene0003069(CTSL);Unigene0003178(Ctsl);Unigene0003760(ATP6V0C);Unigene0005213(RAC1);Unigene0005457(RAC1);Unigene0005745(--);Unigene0005840(CNE1);Unigene0006369(RD21B);Unigene0006798(Dhc64C);Unigene0007983(Itga5);Unigene0008414(--);Unigene0009364(ADGRB3);Unigene0009365(ADGRB3);Unigene0010984(--);Unigene0011821(betaTub56D);Unigene…	K10413+K01365+K05692+K01365+K01365+K02155+K04392+K04392+K06528+K08054+K01365+K10413+K06484+K03662+K16857+K16857+K10089+K07375+K10413+K01365+K01365+K07375+K16857+K10413+K10089+K02145+K16857+K01365+K12182+K05692+K16857+K01365+K10413+K10413+K08057+K01365+K10413+K08012+K01365+K07375+K08010+K04392+K04392+K05719+K10413+K05692+K10413+K16857+K05692+K07374+K07374+K07374+K00914+K00914+K10413+K04392+K16857+…
Metabolism	Global and overview maps	Fatty acid metabolism	27	108	0.0255714	0.237979	ko01212	Unigene0000320(acsbg2);Unigene0001237(HACD2);Unigene0002103(Hadh);Unigene0003953(PPT1);Unigene0010241(Scp2);Unigene0012081(LACS6);Unigene0012116(--);Unigene0013449(HADHB);Unigene0018876(Baldspot);Unigene0022434(ELOVL6);Unigene0022435(ELOVL6);Unigene0024183(bgm);Unigene0025461(acsbg2);Unigene0026016(fads2);Unigene0029525(ACOX1);Unigene0029967(--);Unigene0036294(acat1);Unigene0043267(LACS7);Unigene…	K15013+K10703+K00022+K01074+K08764+K01897+K15013+K07509+K10203+K10203+K10203+K15013+K15013+K10226+K00232+K15013+K00626+K01897+K00249+K13370+K13370+K10203+K08765+K10203+K15013+K15013+K09479
Metabolism	Carbohydrate metabolism	Glyoxylate and dicarboxylate metabolism	29	118	0.0264422	0.237979	ko00630	Unigene0000883(GLN4);Unigene0001512(SHMT2);Unigene0003347(AMT);Unigene0007775(GDCSP);Unigene0007776(GDCSP);Unigene0009044(--);Unigene0013314(GLDP2);Unigene0014760(RBCS1);Unigene0017590(afmid);Unigene0020080(--);Unigene0021402(Gldc);Unigene0021973(merA);Unigene0022416(rbcL);Unigene0032031(MDH1);Unigene0032635(Cat);Unigene0036294(acat1);Unigene0039646(SHM5);Unigene0039978(accD);Unigene0043811(Mdh2)…	K01915+K00600+K00605+K00281+K00281+K01681+K00281+K01602+K01432+K01966+K00281+K00382+K01601+K00025+K03781+K00626+K00600+K01966+K00026+K03781+K11517+K00830+K00049+K00600+K01915+K15918+K00830+K05606+K11517
Metabolism	Xenobiotics biodegradation and metabolism	Drug metabolism - other enzymes	20	78	0.0391376	0.315526	ko00983	Unigene0001072(Dut);Unigene0002608(XDH);Unigene0004205(TK1);Unigene0008884(yojK);Unigene0013552(XDH);Unigene0022010(--);Unigene0025409(impdh1a);Unigene0033282(UGT2B23);Unigene0038291(Gmps);Unigene0038954(Gstt4);Unigene0040796(Dpys);Unigene0043588(Mgst3);Unigene0044945(Gstt2);Unigene0046466(--);Unigene0047353(Gsta4);Unigene0047444(Gsto1);Unigene0049146(Dpyd);Unigene0052088(UGT2B15);Unigene0052596(…	K01520+K00106+K00857+K00699+K00106+K00699+K00088+K00699+K01951+K00799+K01464+K00799+K00799+K00699+K00799+K00799+K00207+K00699+K01431+K00799
Environmental Information Processing	Signal transduction	MAPK signaling pathway	79	381	0.0397329	0.315526	ko04010	Unigene0002434(TRAF6);Unigene0003039(MET);Unigene0003108(Fgfr4);Unigene0003348(gefJ);Unigene0004547(TGFBR1);Unigene0005213(RAC1);Unigene0005457(RAC1);Unigene0007043(shkE);Unigene0007302(C3L);Unigene0007514(--);Unigene0008692(Hsp68);Unigene0009453(TRAF2);Unigene0009926(--);Unigene0009928(--);Unigene0010001(MAP3K7);Unigene0010197(--);Unigene0010363(--);Unigene0010486(--);Unigene0010487(--);Unigene0…	K03175+K05095+K04362+K03099+K04674+K04392+K04392+K05099+K05103+K03173+K03283+K03173+K03173+K03173+K04427+K02187+K05095+K05095+K05095+K03173+K03173+K04674+K03173+K05095+K04527+K04361+K05466+K04430+K05103+K04437+K03173+K04348+K04353+K04733+K04441+K04458+K04674+K03173+K04361+K04445+K02187+K05103+K05103+K02187+K03173+K04392+K04733+K04392+K03283+K03283+K04371+K04437+K04361+K13376+K05095+K04361+K03173+…
Metabolism	Global and overview maps	Biosynthesis of amino acids	30	128	0.0438797	0.329098	ko01230	Unigene0000883(GLN4);Unigene0001512(SHMT2);Unigene0002213(Idh1);Unigene0002637(fba);Unigene0004053(Mat1a);Unigene0005489(GOT1);Unigene0006308(FBPA);Unigene0009044(--);Unigene0009287(betA);Unigene0010166(Pgam1);Unigene0016468(Pkm);Unigene0017811(TPI1);Unigene0025101(Pycr1);Unigene0032800(CTH);Unigene0033691(ALDH18A1);Unigene0034767(--);Unigene0036610(TKL-1);Unigene0037157(Eno1);Unigene0039646(SHM5…	K01915+K00600+K00031+K01624+K00789+K14454+K01623+K01681+K00818+K01834+K00873+K01803+K00286+K01758+K12657+K00818+K00615+K01689+K00600+K00789+K00134+K00600+K00616+K01915+K15633+K01689+K01079+K00058+K00927+K00831
Metabolism	Nucleotide metabolism	Pyrimidine metabolism	16	61	0.0505617	0.359254	ko00240	Unigene0001072(Dut);Unigene0004205(TK1);Unigene0008490(Dctd);Unigene0028102(Dctd);Unigene0033453(CAD);Unigene0035946(--);Unigene0038839(Tyms);Unigene0040796(Dpys);Unigene0045079(--);Unigene0045305(NT5C3A);Unigene0049146(Dpyd);Unigene0052596(UPB1);Unigene0053564(Dctd);Unigene0053810(--);Unigene0056640(DTYMK);Unigene0056942(ENTPD3)	K01520+K00857+K01493+K01493+K11540+K01493+K00560+K01464+K01493+K24242+K00207+K01431+K01493+K07023+K00943+K01510
Metabolism	Global and overview maps	Carbon metabolism	58	277	0.060138	0.390417	ko01200	Unigene0001512(SHMT2);Unigene0002213(Idh1);Unigene0002637(fba);Unigene0003347(AMT);Unigene0005489(GOT1);Unigene0005793(--);Unigene0006308(FBPA);Unigene0007775(GDCSP);Unigene0007776(GDCSP);Unigene0009044(--);Unigene0009916(PCK);Unigene0010061(--);Unigene0010166(Pgam1);Unigene0013314(GLDP2);Unigene0014760(RBCS1);Unigene0016468(Pkm);Unigene0017811(TPI1);Unigene0020080(--);Unigene0020914(--);Unigene0…	K00600+K00031+K01624+K00605+K14454+K05605+K01623+K00281+K00281+K01681+K01610+K05605+K01834+K00281+K01602+K00873+K01803+K01966+K05605+K00281+K00382+K01601+K05605+K03841+K00232+K00025+K03781+K05605+K00029+K00626+K00615+K01053+K01689+K00600+K01966+K00026+K03781+K01053+K01057+K11517+K00134+K00830+K00600+K00616+K15918+K00033+K15633+K00036+K01689+K00830+K05606+K05605+K11517+K05605+K01079+K00058+K00927+…
Metabolism	Lipid metabolism	Fatty acid biosynthesis	11	39	0.0607316	0.390417	ko00061	Unigene0000320(acsbg2);Unigene0012081(LACS6);Unigene0012116(--);Unigene0024183(bgm);Unigene0025461(acsbg2);Unigene0029967(--);Unigene0043267(LACS7);Unigene0048740(LRA5);Unigene0048741(LRA5);Unigene0054373(ACSBG2);Unigene0056282(acsbg2)	K15013+K01897+K15013+K15013+K15013+K15013+K01897+K13370+K13370+K15013+K15013
Metabolism	Carbohydrate metabolism	Pentose and glucuronate interconversions	12	44	0.0646707	0.396843	ko00040	Unigene0003322(akr1a1b);Unigene0007535(GLCAK1);Unigene0008884(yojK);Unigene0014291(At4g09670);Unigene0022010(--);Unigene0023049(DHDH);Unigene0033282(UGT2B23);Unigene0036968(XYLB);Unigene0036970(Xylb);Unigene0046466(--);Unigene0052088(UGT2B15);Unigene0055654(dhdh)	K00002+K16190+K00699+K00078+K00699+K00078+K00699+K00854+K00854+K00699+K00699+K00078
Cellular Processes	Transport and catabolism	Lysosome	60	294	0.0852366	0.490376	ko04142	Unigene0000938(Arsb);Unigene0002054(Gaa);Unigene0002094(ARSA);Unigene0002772(Cp1);Unigene0003069(CTSL);Unigene0003178(Ctsl);Unigene0003570(Ctsh);Unigene0003760(ATP6V0C);Unigene0003858(MIMI_L477);Unigene0003953(PPT1);Unigene0004743(gba-3);Unigene0005277(Ctsd);Unigene0005491(--);Unigene0005745(--);Unigene0005795(asm-2);Unigene0006369(RD21B);Unigene0008414(--);Unigene0010092(SLC11A2);Unigene0010244(…	K01135+K12316+K01134+K01365+K01365+K01365+K01366+K02155+K01373+K01074+K01201+K01379+K01136+K06528+K12350+K01365+K03662+K21398+K01206+K25442+K01125+K01125+K01125+K10089+K13443+K01132+K01365+K01365+K10089+K01366+K01365+K01365+K01363+K12311+K01136+K01135+K12399+K01363+K01365+K12350+K01365+K01136+K01136+K01136+K08568+K01379+K01192+K12311+K01373+K13444+K14379+K01565+K12309+K12307+K12307+K10089+K01136+…
Metabolism	Lipid metabolism	Fatty acid degradation	20	86	0.09363	0.490376	ko00071	Unigene0000320(acsbg2);Unigene0002103(Hadh);Unigene0011215(Eci2);Unigene0012081(LACS6);Unigene0012116(--);Unigene0013449(HADHB);Unigene0016716(ECI1);Unigene0024183(bgm);Unigene0025461(acsbg2);Unigene0029525(ACOX1);Unigene0029967(--);Unigene0036294(acat1);Unigene0043267(LACS7);Unigene0044785(ACADM);Unigene0048139(CAD1);Unigene0052262(Cpt1a);Unigene0054373(ACSBG2);Unigene0056274(ALDH16A1);Unigene00…	K15013+K00022+K13239+K01897+K15013+K07509+K07517+K15013+K15013+K00232+K15013+K00626+K01897+K00249+K13951+K08765+K15013+K00128+K15013+K09479
Metabolism	Lipid metabolism	Steroid biosynthesis	6	19	0.0941668	0.490376	ko00100	Unigene0004185(Fdft1);Unigene0006938(--);Unigene0006954(Lbr);Unigene0041393(3BETAHSD/D2);Unigene0042940(DWF5);Unigene0049330(MSMO1)	K00801+K00637+K19532+K07748+K00213+K07750
Metabolism	Lipid metabolism	Fatty acid elongation	9	33	0.101708	0.490376	ko00062	Unigene0001237(HACD2);Unigene0002103(Hadh);Unigene0003953(PPT1);Unigene0013449(HADHB);Unigene0018876(Baldspot);Unigene0022434(ELOVL6);Unigene0022435(ELOVL6);Unigene0049802(elovl6);Unigene0053522(ELOVL6)	K10703+K00022+K01074+K07509+K10203+K10203+K10203+K10203+K10203
Metabolism	Metabolism of cofactors and vitamins	Porphyrin metabolism	9	33	0.101708	0.490376	ko00860	Unigene0008884(yojK);Unigene0008931(COX15);Unigene0022010(--);Unigene0027348(--);Unigene0030807(ALAS2);Unigene0033282(UGT2B23);Unigene0040576(HCCS);Unigene0046466(--);Unigene0052088(UGT2B15)	K00699+K02259+K00699+K02257+K00643+K00699+K01764+K00699+K00699
Genetic Information Processing	Replication and repair	Mismatch repair	9	33	0.101708	0.490376	ko03430	Unigene0000694(mtSSB);Unigene0004844(MLH1);Unigene0004845(MLH1);Unigene0020336(MSH2);Unigene0034478(--);Unigene0035708(MLH1);Unigene0036089(MSH6);Unigene0049260(rpa2-a);Unigene0051325(exo1)	K03111+K08734+K08734+K08735+K03111+K08734+K08737+K10739+K10746
Metabolism	Lipid metabolism	Arachidonic acid metabolism	10	39	0.121888	0.567409	ko00590	Unigene0004245(PLB1);Unigene0010643(lox);Unigene0018065(prxl2b);Unigene0023742(Gpx7);Unigene0023935(LOX2);Unigene0027550(prxl2b);Unigene0031898(HPGDS);Unigene0043003(PTGES3);Unigene0044421(GST2);Unigene0050645(ALOX5)	K14621+K00461+K15717+K00432+K00461+K15717+K04097+K15730+K04097+K00461
Metabolism	Energy metabolism	Sulfur metabolism	5	16	0.126945	0.571253	ko00920	Unigene0004951(PAPSS1);Unigene0012358(Bpnt1);Unigene0014409(selenbp1);Unigene0030881(Sqor);Unigene0048284(met14)	K13811+K01082+K17285+K22470+K13811
Metabolism	Amino acid metabolism	Lysine degradation	25	116	0.134252	0.584647	ko00310	Unigene0001522(RTase);Unigene0002103(Hadh);Unigene0002416(RTase);Unigene0002873(--);Unigene0005154(Smyd3);Unigene0007175(--);Unigene0008344(RTase);Unigene0014881(--);Unigene0020480(Bbox1);Unigene0020916(RTase);Unigene0021973(merA);Unigene0023271(RTase);Unigene0026353(E(z));Unigene0036294(acat1);Unigene0037629(X-element\ORF2);Unigene0044446(--);Unigene0046184(KMT5A);Unigene0048944(COLGALT1);Unigen…	K00306+K00022+K00306+K09188+K11426+K00306+K00306+K11427+K00471+K00306+K00382+K00306+K11430+K00626+K00306+K11427+K11428+K11703+K00306+K11427+K14959+K00474+K18201+K00128+K11420
Genetic Information Processing	Folding, sorting and degradation	RNA degradation	26	122	0.141718	0.591505	ko03018	Unigene0000697(Hspa9);Unigene0003671(HSPD1);Unigene0008535(SGS1);Unigene0008868(LSM5);Unigene0009584(Exosc4);Unigene0017498(cnot7);Unigene0017520(--);Unigene0019478(Recql);Unigene0019479(recQ);Unigene0019837(recQ);Unigene0021303(recQ);Unigene0025197(him-6);Unigene0025489(recQ);Unigene0028282(recQ);Unigene0031427(Exosc3);Unigene0035185(dnaK);Unigene0037157(Eno1);Unigene0042117(MIMI_R290);Unigene00…	K04043+K04077+K03654+K12624+K11600+K12581+K12605+K03654+K03654+K03654+K03654+K03654+K03654+K03654+K03681+K04043+K01689+K03654+K03654+K18681+K03654+K03654+K01689+K03654+K16855+K12592
Metabolism	Metabolism of cofactors and vitamins	Retinol metabolism	7	26	0.147547	0.591505	ko00830	Unigene0008884(yojK);Unigene0022010(--);Unigene0028989(RDH13);Unigene0033282(UGT2B23);Unigene0046466(--);Unigene0048139(CAD1);Unigene0052088(UGT2B15)	K00699+K00699+K11153+K00699+K00699+K13951+K00699
Genetic Information Processing	Translation	Ribosome biogenesis in eukaryotes	27	128	0.148972	0.591505	ko03008	Unigene0000106(RRP7A);Unigene0002033(X-element\ORF2);Unigene0002252(IMP3);Unigene0012233(FCF1);Unigene0013324(Fib);Unigene0013325(Fib);Unigene0015999(POP5);Unigene0017219(MDN1);Unigene0019149(--);Unigene0021654(--);Unigene0022276(kin-3);Unigene0022432(--);Unigene0023124(--);Unigene0026260(GSP1);Unigene0027160(Tbl3);Unigene0027409(--);Unigene0030915(CKA1);Unigene0031171(--);Unigene0032573(Nop56);U…	K14545+K14530+K14560+K14566+K14563+K14563+K03537+K14572+K11883+K14553+K03097+K14546+K11883+K07936+K14555+K11883+K03097+K14550+K14564+K14571+K07936+K11129+K14550+K14538+K14571+K03264+K14572
Metabolism	Metabolism of cofactors and vitamins	One carbon pool by folate	6	22	0.165612	0.638789	ko00670	Unigene0001512(SHMT2);Unigene0003347(AMT);Unigene0006813(Mthfs);Unigene0038839(Tyms);Unigene0039646(SHM5);Unigene0047895(SHM1)	K00600+K00605+K01934+K00560+K00600+K00600
Metabolism	Metabolism of cofactors and vitamins	Lipoic acid metabolism	1	1	0.172568	0.647131	ko00785	Unigene0019472(LIPT1)	K10105
Metabolism	Amino acid metabolism	Valine, leucine and isoleucine degradation	21	99	0.17862	0.649545	ko00280	Unigene0002103(Hadh);Unigene0005793(--);Unigene0008885(Bckdhb);Unigene0010061(--);Unigene0013449(HADHB);Unigene0020080(--);Unigene0020914(--);Unigene0021973(merA);Unigene0026643(NDUFAF1);Unigene0035379(RTase);Unigene0036294(acat1);Unigene0037289(Mccc2);Unigene0039978(accD);Unigene0043118(bckd-1A);Unigene0044649(MCCA);Unigene0044785(ACADM);Unigene0050166(MCEE);Unigene0050288(--);Unigene0051810(--)…	K00022+K05605+K00167+K05605+K07509+K01966+K05605+K00382+K05605+K05605+K00626+K01969+K01966+K00166+K01968+K00249+K05606+K05605+K05605+K01027+K00128
Metabolism	Glycan biosynthesis and metabolism	Glycosaminoglycan degradation	13	58	0.189568	0.649545	ko00531	Unigene0000938(Arsb);Unigene0002950(HPSE);Unigene0005491(--);Unigene0013340(Galns);Unigene0024385(IDS);Unigene0024666(Arsb);Unigene0034353(CPE0231);Unigene0036520(--);Unigene0036523(--);Unigene0052431(SGSH);Unigene0052938(GLB1);Unigene0055861(--);Unigene0055862(--)	K01135+K07964+K01136+K01132+K01136+K01135+K01136+K01136+K01136+K01565+K12309+K01136+K01136
Cellular Processes	Transport and catabolism	Autophagy - animal	56	290	0.191927	0.649545	ko04140	Unigene0000548(--);Unigene0001099(HMGB3);Unigene0002434(TRAF6);Unigene0002772(Cp1);Unigene0003069(CTSL);Unigene0003178(Ctsl);Unigene0004248(--);Unigene0004249(ire-1);Unigene0004777(--);Unigene0004779(--);Unigene0005277(Ctsd);Unigene0005745(--);Unigene0006369(RD21B);Unigene0007922(--);Unigene0008935(--);Unigene0009401(--);Unigene0009402(--);Unigene0010001(MAP3K7);Unigene0013544(Ctsl);Unigene001354…	K02649+K10802+K03175+K01365+K01365+K01365+K08852+K08852+K08852+K08852+K01379+K06528+K01365+K08341+K02649+K08852+K08852+K04427+K01365+K01365+K20402+K01365+K07874+K00922+K01365+K01363+K04382+K08341+K08333+K01363+K01365+K02649+K01365+K04371+K07901+K08852+K01379+K08852+K07874+K08852+K08852+K16196+K18082+K08852+K00914+K00914+K08852+K08852+K08509+K08333+K08852+K08852+K05410+K14381+K17906+K08852
Metabolism	Lipid metabolism	Ether lipid metabolism	7	28	0.196556	0.649545	ko00565	Unigene0001262(Pld2);Unigene0001448(LPEAT1);Unigene0004245(PLB1);Unigene0006081(PLPP2);Unigene0013310(PLA2G7);Unigene0020854(Agps);Unigene0027544(CHPT1)	K01115+K13510+K14621+K01080+K01062+K00803+K00994
Metabolism	Lipid metabolism	Biosynthesis of unsaturated fatty acids	9	38	0.197269	0.649545	ko01040	Unigene0001237(HACD2);Unigene0010241(Scp2);Unigene0018876(Baldspot);Unigene0022434(ELOVL6);Unigene0022435(ELOVL6);Unigene0026016(fads2);Unigene0029525(ACOX1);Unigene0049802(elovl6);Unigene0053522(ELOVL6)	K10703+K08764+K10203+K10203+K10203+K10226+K00232+K10203+K10203
Metabolism	Biosynthesis of other secondary metabolites	Monobactam biosynthesis	2	5	0.207662	0.667486	ko00261	Unigene0004951(PAPSS1);Unigene0048284(met14)	K13811+K13811
Metabolism	Carbohydrate metabolism	Pentose phosphate pathway	10	44	0.217164	0.681794	ko00030	Unigene0002637(fba);Unigene0006308(FBPA);Unigene0027428(OsI_04558);Unigene0036610(TKL-1);Unigene0036751(RGN);Unigene0045899(RGN);Unigene0045959(PGLS);Unigene0047945(tal);Unigene0048302(pgdP);Unigene0048572(gsdA)	K01624+K01623+K03841+K00615+K01053+K01053+K01057+K00616+K00033+K00036
Metabolism	Carbohydrate metabolism	Butanoate metabolism	6	24	0.222788	0.683554	ko00650	Unigene0001572(v1g172254);Unigene0002103(Hadh);Unigene0003621(GAD2);Unigene0006185(BDH2);Unigene0036294(acat1);Unigene0053215(OXCT1)	K00109+K00022+K01580+K00019+K00626+K01027
Metabolism	Carbohydrate metabolism	Ascorbate and aldarate metabolism	13	62	0.264138	0.749188	ko00053	Unigene0003322(akr1a1b);Unigene0006551(AAO);Unigene0007535(GLCAK1);Unigene0008884(yojK);Unigene0022010(--);Unigene0023773(AO);Unigene0033282(UGT2B23);Unigene0036751(RGN);Unigene0045899(RGN);Unigene0046466(--);Unigene0047977(MJ1055);Unigene0052088(UGT2B15);Unigene0056274(ALDH16A1)	K00002+K00423+K16190+K00699+K00699+K00423+K00699+K01053+K01053+K00699+K08679+K00699+K00128
Metabolism	Metabolism of other amino acids	beta-Alanine metabolism	15	73	0.269649	0.749188	ko00410	Unigene0003621(GAD2);Unigene0005793(--);Unigene0010061(--);Unigene0016415(Pde9a);Unigene0020914(--);Unigene0026643(NDUFAF1);Unigene0029525(ACOX1);Unigene0035379(RTase);Unigene0040796(Dpys);Unigene0045385(PAO6);Unigene0049146(Dpyd);Unigene0050288(--);Unigene0051810(--);Unigene0052596(UPB1);Unigene0056274(ALDH16A1)	K01580+K05605+K05605+K13366+K05605+K05605+K00232+K05605+K01464+K13366+K00207+K05605+K05605+K01431+K00128
Metabolism	Carbohydrate metabolism	Propanoate metabolism	15	73	0.269649	0.749188	ko00640	Unigene0005793(--);Unigene0008885(Bckdhb);Unigene0010061(--);Unigene0020080(--);Unigene0020914(--);Unigene0021973(merA);Unigene0026643(NDUFAF1);Unigene0029525(ACOX1);Unigene0035379(RTase);Unigene0039978(accD);Unigene0043118(bckd-1A);Unigene0049078(Ldha);Unigene0050166(MCEE);Unigene0050288(--);Unigene0051810(--)	K05605+K00167+K05605+K01966+K05605+K00382+K05605+K00232+K05605+K01966+K00166+K00016+K05606+K05605+K05605
Metabolism	Glycan biosynthesis and metabolism	Other glycan degradation	8	36	0.273796	0.749188	ko00511	Unigene0004743(gba-3);Unigene0010244(BRAFLDRAFT_56888);Unigene0013577(--);Unigene0015389(manF);Unigene0023321(--);Unigene0038988(MANBA);Unigene0041756(MAN2B1);Unigene0052938(GLB1)	K01201+K01206+K17108+K12312+K12311+K01192+K12311+K12309
Metabolism	Metabolism of other amino acids	Phosphonate and phosphinate metabolism	2	6	0.277477	0.749188	ko00440	Unigene0001232(PCYT1A);Unigene0027544(CHPT1)	K00968+K00994
Metabolism	Glycan biosynthesis and metabolism	Glycosphingolipid biosynthesis - ganglio series	2	6	0.277477	0.749188	ko00604	Unigene0052938(GLB1);Unigene0055840(Slc33a1)	K12309+K03372
Metabolism	Metabolism of other amino acids	Glutathione metabolism	15	74	0.288274	0.760309	ko00480	Unigene0002213(Idh1);Unigene0008114(SRM);Unigene0013263(SRM);Unigene0023742(Gpx7);Unigene0031898(HPGDS);Unigene0038954(Gstt4);Unigene0043588(Mgst3);Unigene0044421(GST2);Unigene0044945(Gstt2);Unigene0047353(Gsta4);Unigene0047444(Gsto1);Unigene0048302(pgdP);Unigene0048572(gsdA);Unigene0053482(Gclm);Unigene0055471(tycC)	K00031+K00797+K00797+K00432+K04097+K00799+K00799+K04097+K00799+K00799+K00799+K00033+K00036+K11205+K00799
Metabolism	Metabolism of cofactors and vitamins	Nicotinate and nicotinamide metabolism	9	42	0.29286	0.760309	ko00760	Unigene0001971(SIRT5);Unigene0002154(--);Unigene0002881(SRT1);Unigene0018216(NMNAT1);Unigene0026667(--);Unigene0037242(--);Unigene0037243(SRT1);Unigene0040265(Sirt2);Unigene0054097(--)	K11415+K00541+K11416+K06210+K10524+K11416+K11416+K11412+K00541
Cellular Processes	Transport and catabolism	Peroxisome	27	141	0.306414	0.780488	ko04146	Unigene0001522(RTase);Unigene0002213(Idh1);Unigene0002416(RTase);Unigene0002608(XDH);Unigene0007106(SYM1);Unigene0007175(--);Unigene0008344(RTase);Unigene0010241(Scp2);Unigene0011215(Eci2);Unigene0012081(LACS6);Unigene0013552(XDH);Unigene0020854(Agps);Unigene0020916(RTase);Unigene0021529(CRAT);Unigene0023271(RTase);Unigene0029057(NUDT19);Unigene0029525(ACOX1);Unigene0032635(Cat);Unigene0037629(X-…	K00306+K00031+K00306+K00106+K13348+K00306+K00306+K08764+K13239+K01897+K00106+K00803+K00306+K00624+K00306+K13355+K00232+K03781+K00306+K13348+K01897+K03781+K11517+K00830+K00830+K00306+K11517
Metabolism	Amino acid metabolism	Tryptophan metabolism	13	65	0.325689	0.814223	ko00380	Unigene0002103(Hadh);Unigene0004984(kmo);Unigene0009485(tpzB);Unigene0017590(afmid);Unigene0021973(merA);Unigene0022807(ALDH8A1);Unigene0029144(perA);Unigene0032635(Cat);Unigene0036294(acat1);Unigene0043203(v1g178517);Unigene0045835(CAT1);Unigene0047367(aspC);Unigene0056274(ALDH16A1)	K00022+K00486+K00463+K01432+K00382+K23234+K00816+K03781+K00626+K00452+K03781+K00816+K00128
Metabolism	Glycan biosynthesis and metabolism	N-Glycan biosynthesis	9	44	0.344534	0.845675	ko00510	Unigene0000801(SRD5A3);Unigene0006408(TUSC3);Unigene0013269(Alg10b);Unigene0017322(--);Unigene0021215(DAD1);Unigene0034180(GCS1);Unigene0038035(ddost);Unigene0049448(--);Unigene0055193(RPN2)	K12345+K12669+K03850+K03845+K12668+K01228+K12670+K09659+K12667
Genetic Information Processing	Transcription	RNA polymerase	7	34	0.369654	0.891129	ko03020	Unigene0008041(CRCP);Unigene0017945(POLR2H);Unigene0022418(rpoC2);Unigene0027696(--);Unigene0035520(POLR1C);Unigene0046566(POLR3H);Unigene0053796(POLR1H)	K25304+K03016+K03043+K03005+K03027+K03022+K03000
Metabolism	Glycan biosynthesis and metabolism	Other types of O-glycan biosynthesis	6	29	0.384309	0.910205	ko00514	Unigene0008622(POGLUT1);Unigene0037417(--);Unigene0041413(LFNG);Unigene0044348(B3glct);Unigene0045488(Pofut1);Unigene0048944(COLGALT1)	K13667+K05948+K05948+K13675+K03691+K11703
Metabolism	Carbohydrate metabolism	Pyruvate metabolism	13	69	0.411852	0.930934	ko00620	Unigene0003322(akr1a1b);Unigene0009916(PCK);Unigene0016468(Pkm);Unigene0018323(DLD);Unigene0021973(merA);Unigene0032031(MDH1);Unigene0036228(MODA);Unigene0036294(acat1);Unigene0043811(Mdh2);Unigene0047686(GRHPR);Unigene0048139(CAD1);Unigene0049078(Ldha);Unigene0056274(ALDH16A1)	K00002+K01610+K00873+K00102+K00382+K00025+K00029+K00626+K00026+K00049+K13951+K00016+K00128
Metabolism	Glycan biosynthesis and metabolism	Mucin type O-glycan biosynthesis	2	8	0.413748	0.930934	ko00512	Unigene0047253(GCNT3);Unigene0049658(GCNT3)	K09662+K09662
Metabolism	Metabolism of cofactors and vitamins	Vitamin B6 metabolism	2	8	0.413748	0.930934	ko00750	Unigene0038487(pdxH);Unigene0056135(Psat1)	K00275+K00831
Cellular Processes	Cell growth and death	Apoptosis - fly	17	93	0.438975	0.968068	ko04214	Unigene0002434(TRAF6);Unigene0004610(--);Unigene0010001(MAP3K7);Unigene0013517(--);Unigene0022189(Eif5);Unigene0029252(tms2);Unigene0035192(PRDX4);Unigene0035750(MMK1);Unigene0037015(--);Unigene0040855(Casp8);Unigene0041476(adgrg6);Unigene0048047(DUSP16);Unigene0048716(Dronc);Unigene0052512(BIRC6);Unigene0052623(HTRA2);Unigene0054916(Casp8);Unigene0057168(--)	K03175+K04398+K04427+K04361+K03262+K04361+K03386+K04371+K04361+K04398+K04361+K20216+K04398+K10586+K08669+K04398+K04361
Metabolism	Metabolism of cofactors and vitamins	Riboflavin metabolism	3	14	0.444594	0.968068	ko00740	Unigene0031223(RFK);Unigene0049236(ACP5);Unigene0053924(ybiA)	K00861+K14379+K11752
Genetic Information Processing	Folding, sorting and degradation	SNARE interactions in vesicular transport	7	37	0.461014	0.974684	ko04130	Unigene0000532(STX6);Unigene0001230(YKT6);Unigene0020233(--);Unigene0021405(--);Unigene0025085(STX1B);Unigene0050093(ARL16);Unigene0055557(VAMP4)	K08498+K08516+K08486+K04560+K04560+K08509+K08513
Metabolism	Energy metabolism	Nitrogen metabolism	4	20	0.462072	0.974684	ko00910	Unigene0000883(GLN4);Unigene0011258(NIA);Unigene0048037(GLN1);Unigene0048520(BCA1)	K01915+K10534+K01915+K01673
Genetic Information Processing	Folding, sorting and degradation	Protein export	5	26	0.474164	0.984802	ko03060	Unigene0007919(OXA1L);Unigene0030798(BIPE3);Unigene0042002(IMMP1L);Unigene0054147(hspa5);Unigene0054849(SEC11C)	K03217+K09490+K09647+K09490+K13280
Organismal Systems	Development and regeneration	Dorso-ventral axis formation	11	62	0.51221	0.999918	ko04320	Unigene0001617(CPEB1);Unigene0003348(gefJ);Unigene0010311(pnt);Unigene0013517(--);Unigene0017375(orb2);Unigene0029252(tms2);Unigene0035750(MMK1);Unigene0037015(--);Unigene0041476(adgrg6);Unigene0051758(Sos1);Unigene0057168(--)	K02602+K03099+K02678+K04361+K02602+K04361+K04371+K04361+K04361+K03099+K04361
Organismal Systems	Immune system	Toll and Imd signaling pathway	14	80	0.523509	0.999918	ko04624	Unigene0004610(--);Unigene0010001(MAP3K7);Unigene0022101(RLK10);Unigene0022205(mapk14a);Unigene0033646(At1g01540);Unigene0040855(Casp8);Unigene0041939(IRAK4);Unigene0048348(ubc4);Unigene0048716(Dronc);Unigene0052440(Irak4);Unigene0053063(IRAK4);Unigene0053065(IRAK4);Unigene0054318(--);Unigene0054916(Casp8)	K04398+K04427+K04733+K04441+K04733+K04398+K04733+K06689+K04398+K04733+K04733+K04733+K04428+K04398
Environmental Information Processing	Signal transduction	Hippo signaling pathway - multiple species	8	45	0.52464	0.999918	ko04392	Unigene0004971(Fat4);Unigene0010318(ds);Unigene0038931(Fat4);Unigene0040988(limd1);Unigene0041273(FAT4);Unigene0049354(Fat4);Unigene0050711(--);Unigene0053235(Fat4)	K16669+K16507+K16507+K16682+K16669+K16507+K16669+K16669
Metabolism	Lipid metabolism	Sphingolipid metabolism	12	69	0.538254	0.999918	ko00600	Unigene0002094(ARSA);Unigene0004743(gba-3);Unigene0005795(asm-2);Unigene0006081(PLPP2);Unigene0013577(--);Unigene0024365(SCD);Unigene0024366(--);Unigene0031443(--);Unigene0052916(ttm-5);Unigene0052938(GLB1);Unigene0053660(ifc);Unigene0057781(SGPL1)	K01134+K01201+K12350+K01080+K17108+K04716+K04716+K12350+K04712+K12309+K04712+K01634
Metabolism	Metabolism of other amino acids	Selenocompound metabolism	5	28	0.544185	0.999918	ko00450	Unigene0004951(PAPSS1);Unigene0029144(perA);Unigene0032800(CTH);Unigene0047367(aspC);Unigene0048284(met14)	K13811+K00816+K01758+K00816+K13811
Metabolism	Glycan biosynthesis and metabolism	Glycosylphosphatidylinositol (GPI)-anchor biosynthesis	5	28	0.544185	0.999918	ko00563	Unigene0023601(--);Unigene0026755(--);Unigene0033556(Pigv);Unigene0046989(--);Unigene0051944(--)	K03859+K03434+K07542+K05286+K05286
Metabolism	Carbohydrate metabolism	Glycolysis / Gluconeogenesis	17	99	0.551076	0.999918	ko00010	Unigene0002637(fba);Unigene0003322(akr1a1b);Unigene0006308(FBPA);Unigene0009916(PCK);Unigene0010166(Pgam1);Unigene0016468(Pkm);Unigene0017811(TPI1);Unigene0021973(merA);Unigene0027428(OsI_04558);Unigene0037157(Eno1);Unigene0046583(GAPC);Unigene0048139(CAD1);Unigene0048345(gpmI);Unigene0049078(Ldha);Unigene0049483(eno4);Unigene0055738(Pgk1);Unigene0056274(ALDH16A1)	K01624+K00002+K01623+K01610+K01834+K00873+K01803+K00382+K03841+K01689+K00134+K13951+K15633+K00016+K01689+K00927+K00128
Environmental Information Processing	Signal transduction	MAPK signaling pathway - fly	44	259	0.573021	0.999918	ko04013	Unigene0002434(TRAF6);Unigene0003348(gefJ);Unigene0005213(RAC1);Unigene0005457(RAC1);Unigene0006519(--);Unigene0006706(--);Unigene0010001(MAP3K7);Unigene0010311(pnt);Unigene0011039(splA);Unigene0011814(PTPN11);Unigene0013517(--);Unigene0014128(RLK5);Unigene0015507(map2k2);Unigene0016967(--);Unigene0018413(Tnni3k);Unigene0018429(--);Unigene0022098(pphA);Unigene0022205(mapk14a);Unigene0025902(Strn)…	K03175+K03099+K04392+K04392+K08601+K08601+K04427+K02678+K08601+K07293+K04361+K08601+K04430+K08601+K08601+K08601+K04382+K04441+K17608+K05759+K08601+K20225+K04361+K08601+K04392+K04392+K08601+K08892+K04371+K04361+K08601+K04361+K08601+K20216+K06689+K16197+K08601+K08601+K08601+K03099+K08601+K04392+K04428+K04361
Environmental Information Processing	Membrane transport	ABC transporters	22	130	0.577329	0.999918	ko02010	Unigene0000512(--);Unigene0009278(Abca2);Unigene0009919(ABCB1);Unigene0011212(Abcb1);Unigene0012252(Abcc4);Unigene0013419(Abcb5);Unigene0016948(Abcc2);Unigene0020964(PGY2);Unigene0024340(ABCC4);Unigene0025756(ABCG2);Unigene0025758(Abcg2);Unigene0028727(ABCC1);Unigene0030970(--);Unigene0033341(ABCB1);Unigene0033545(Abcc4);Unigene0037148(ABCC1);Unigene0046448(Abcc4);Unigene0050024(ABCC1);Unigene005…	K05658+K05643+K05658+K05658+K05673+K05658+K05667+K05659+K05673+K05681+K05681+K05667+K05643+K05659+K05673+K05667+K05673+K05665+K05665+K05665+K05665+K05667
Metabolism	Amino acid metabolism	Arginine biosynthesis	5	29	0.577493	0.999918	ko00220	Unigene0000883(GLN4);Unigene0005489(GOT1);Unigene0009287(betA);Unigene0034767(--);Unigene0048037(GLN1)	K01915+K14454+K00818+K00818+K01915
Genetic Information Processing	Folding, sorting and degradation	Proteasome	10	59	0.579121	0.999918	ko03050	Unigene0000190(psmb3);Unigene0001373(psme4a);Unigene0004796(POMP);Unigene0005790(Psmd8);Unigene0034297(Psmb5);Unigene0039093(PSME3);Unigene0039613(rpn2);Unigene0044226(Dox-A2);Unigene0047494(PSMB4);Unigene0051650(PSMB2)	K02735+K06699+K11599+K03031+K02737+K06698+K03032+K03033+K02736+K02734
Metabolism	Biosynthesis of other secondary metabolites	Caffeine metabolism	2	11	0.590175	0.999918	ko00232	Unigene0002608(XDH);Unigene0013552(XDH)	K00106+K00106
Metabolism	Amino acid metabolism	Arginine and proline metabolism	12	72	0.601935	0.999918	ko00330	Unigene0000334(gamt);Unigene0002061(P4HA2);Unigene0005489(GOT1);Unigene0008114(SRM);Unigene0013263(SRM);Unigene0016415(Pde9a);Unigene0025101(Pycr1);Unigene0027760(--);Unigene0033691(ALDH18A1);Unigene0045385(PAO6);Unigene0054109(AMD1);Unigene0056274(ALDH16A1)	K00542+K00472+K14454+K00797+K00797+K13366+K00286+K23233+K12657+K13366+K01611+K00128
Metabolism	Amino acid metabolism	Alanine, aspartate and glutamate metabolism	8	48	0.602978	0.999918	ko00250	Unigene0000883(GLN4);Unigene0003621(GAD2);Unigene0005489(GOT1);Unigene0016109(--);Unigene0033453(CAD);Unigene0047625(agxt);Unigene0048037(GLN1);Unigene0049727(Agxt)	K01915+K01580+K14454+K13566+K11540+K00830+K01915+K00830
Metabolism	Lipid metabolism	alpha-Linolenic acid metabolism	3	18	0.623221	0.999918	ko00592	Unigene0004245(PLB1);Unigene0026016(fads2);Unigene0029525(ACOX1)	K14621+K10226+K00232
Environmental Information Processing	Signal transduction	Hedgehog signaling pathway - fly	6	37	0.634378	0.999918	ko04341	Unigene0004310(--);Unigene0009573(klhl3);Unigene0014622(Grk4);Unigene0019922(STK36);Unigene0044036(cul3a);Unigene0055083(smurf2)	K06224+K10523+K08291+K06228+K03869+K04678
Metabolism	Global and overview maps	2-Oxocarboxylic acid metabolism	5	31	0.639983	0.999918	ko01210	Unigene0002213(Idh1);Unigene0005489(GOT1);Unigene0009044(--);Unigene0009287(betA);Unigene0034767(--)	K00031+K14454+K01681+K00818+K00818
Cellular Processes	Cell growth and death	Apoptosis - multiple species	12	74	0.642032	0.999918	ko04215	Unigene0004610(--);Unigene0010197(--);Unigene0030632(casp3);Unigene0031627(CASP8);Unigene0040855(Casp8);Unigene0041972(--);Unigene0041973(--);Unigene0048716(Dronc);Unigene0052187(--);Unigene0052512(BIRC6);Unigene0052623(HTRA2);Unigene0054916(Casp8)	K04398+K02187+K02187+K02187+K04398+K02187+K02187+K04398+K04399+K10586+K08669+K04398
Metabolism	Metabolism of cofactors and vitamins	Pantothenate and CoA biosynthesis	4	25	0.648249	0.999918	ko00770	Unigene0040796(Dpys);Unigene0049146(Dpyd);Unigene0052596(UPB1);Unigene0056274(ALDH16A1)	K01464+K00207+K01431+K00128
Metabolism	Amino acid metabolism	Tyrosine metabolism	5	32	0.668976	0.999918	ko00350	Unigene0005489(GOT1);Unigene0006110(phc-2);Unigene0045790(FAH);Unigene0048139(CAD1);Unigene0057339(asqI)	K14454+K00505+K01555+K13951+K00505
Organismal Systems	Environmental adaptation	Circadian rhythm - fly	1	6	0.679233	0.999918	ko04711	Unigene0041539(--)	K23643
Metabolism	Glycan biosynthesis and metabolism	Various types of N-glycan biosynthesis	5	33	0.696391	0.999918	ko00513	Unigene0006408(TUSC3);Unigene0017322(--);Unigene0021215(DAD1);Unigene0038035(ddost);Unigene0055193(RPN2)	K12669+K03845+K12668+K12670+K12667
Environmental Information Processing	Signal transduction	Hippo signaling pathway - fly	21	133	0.709287	0.999918	ko04391	Unigene0002886(Act5C);Unigene0004971(Fat4);Unigene0010318(ds);Unigene0018403(GF14A);Unigene0019068(TFT2);Unigene0019695(ACT7);Unigene0022098(pphA);Unigene0030315(ppp2r2b);Unigene0032424(Mpdz);Unigene0033413(--);Unigene0038931(Fat4);Unigene0039804(AC);Unigene0040988(limd1);Unigene0041273(FAT4);Unigene0047620(AC);Unigene0048301(GBF);Unigene0049354(Fat4);Unigene0049545(GRF2);Unigene0050711(--);Unige…	K05692+K16669+K16507+K06630+K06630+K05692+K04382+K04354+K06095+K05628+K16507+K05692+K16682+K16669+K05692+K06630+K16507+K16197+K16669+K16669+K04377
Organismal Systems	Sensory system	Phototransduction - fly	9	59	0.710907	0.999918	ko04745	Unigene0002886(Act5C);Unigene0004161(--);Unigene0019695(ACT7);Unigene0031418(CML12);Unigene0037231(--);Unigene0039804(AC);Unigene0044501(CML13);Unigene0047620(AC);Unigene0048913(Myo3b)	K05692+K08834+K05692+K02183+K02183+K05692+K02183+K05692+K08834
Metabolism	Glycan biosynthesis and metabolism	Mannose type O-glycan biosynthesis	1	7	0.734637	0.999918	ko00515	Unigene0051011(large2)	K09668
Metabolism	Metabolism of terpenoids and polyketides	Terpenoid backbone biosynthesis	4	28	0.737056	0.999918	ko00900	Unigene0013413(--);Unigene0036294(acat1);Unigene0050413(DHDDS);Unigene0052045(PDSS2)	K11778+K00626+K11778+K12505
Metabolism	Glycan biosynthesis and metabolism	Glycosaminoglycan biosynthesis - heparan sulfate / heparin	4	29	0.762587	0.999918	ko00534	Unigene0007482(--);Unigene0034352(Hs3st1);Unigene0056286(--);Unigene0056992(--)	K02369+K08104+K07809+K07808
Organismal Systems	Development and regeneration	Axon regeneration	43	273	0.772454	0.999918	ko04361	Unigene0002557(--);Unigene0002734(--);Unigene0003060(rho1);Unigene0003256(AGO2);Unigene0003688(--);Unigene0003793(--);Unigene0004020(sup-17);Unigene0005213(RAC1);Unigene0005457(RAC1);Unigene0007043(shkE);Unigene0008786(--);Unigene0009325(MYCBP2);Unigene0011631(Galphao);Unigene0012162(NTRK2);Unigene0015191(MYCBP2);Unigene0015507(map2k2);Unigene0016700(--);Unigene0018168(PIK3CA);Unigene0018275(--);…	K09408+K12035+K04513+K11593+K12035+K09408+K06704+K04392+K04392+K05099+K12035+K10693+K04534+K04527+K10693+K04430+K09408+K00922+K12035+K12035+K12035+K09408+K04441+K12035+K12035+K12035+K12035+K09408+K04392+K04392+K12035+K12035+K04534+K12035+K12035+K12035+K12035+K12035+K23439+K04513+K04392+K09408+K06704
Cellular Processes	Transport and catabolism	Mitophagy - animal	32	206	0.773402	0.999918	ko04137	Unigene0002557(--);Unigene0003793(--);Unigene0003975(UBC);Unigene0004234(UBQ8);Unigene0007922(--);Unigene0008585(--);Unigene0012713(UBI4);Unigene0016700(--);Unigene0019587(foxo);Unigene0019669(UBQ8);Unigene0019670(ubi);Unigene0020950(UBI4);Unigene0021252(TU20);Unigene0022276(kin-3);Unigene0022946(ATG8);Unigene0030915(CKA1);Unigene0031356(ubi::crp-6);Unigene0031719(ubi3);Unigene0031720(RPL40A);Uni…	K09408+K09408+K08770+K08770+K08341+K08770+K04551+K09408+K09408+K08770+K04551+K08770+K08770+K03097+K08341+K03097+K02977+K02977+K02927+K09408+K02977+K08770+K08770+K21347+K08770+K04556+K08770+K20168+K04551+K09408+K05410+K14381
Metabolism	Amino acid metabolism	Phenylalanine, tyrosine and tryptophan biosynthesis	1	8	0.780478	0.999918	ko00400	Unigene0005489(GOT1)	K14454
Metabolism	Metabolism of other amino acids	Taurine and hypotaurine metabolism	1	8	0.780478	0.999918	ko00430	Unigene0003621(GAD2)	K01580
Metabolism	Lipid metabolism	Linoleic acid metabolism	1	8	0.780478	0.999918	ko00591	Unigene0004245(PLB1)	K14621
Metabolism	Metabolism of terpenoids and polyketides	Insect hormone biosynthesis	1	8	0.780478	0.999918	ko00981	Unigene0056274(ALDH16A1)	K00128
Genetic Information Processing	Folding, sorting and degradation	Sulfur relay system	1	8	0.780478	0.999918	ko04122	Unigene0056970(ctu1)	K14168
Metabolism	Glycan biosynthesis and metabolism	Glycosaminoglycan biosynthesis - chondroitin sulfate / dermatan sulfate	4	30	0.786144	0.999918	ko00532	Unigene0009335(Chst14);Unigene0018107(CHST15);Unigene0021081(--);Unigene0056543(sqv-5)	K07779+K08106+K13499+K13499
Cellular Processes	Transport and catabolism	Autophagy - other	8	57	0.791052	0.999918	ko04136	Unigene0007922(--);Unigene0022098(pphA);Unigene0022946(ATG8);Unigene0024047(PIK3R4);Unigene0048916(--);Unigene0048917(--);Unigene0051431(Pik3r4);Unigene0056989(Atg2b)	K08341+K04382+K08341+K08333+K00914+K00914+K08333+K17906
Environmental Information Processing	Signal transduction	Calcium signaling pathway	30	197	0.803855	0.999918	ko04020	Unigene0003039(MET);Unigene0003108(Fgfr4);Unigene0004805(STIM2);Unigene0007043(shkE);Unigene0007513(Cyp1);Unigene0010363(--);Unigene0010486(--);Unigene0010487(--);Unigene0011688(--);Unigene0012091(Adcy2);Unigene0013517(--);Unigene0018138(--);Unigene0020616(ACA1);Unigene0023326(Phkg2);Unigene0029252(tms2);Unigene0031418(CML12);Unigene0031897(ATP2A3);Unigene0033598(--);Unigene0035302(Ret);Unigene00…	K05095+K04362+K16059+K05099+K09565+K05095+K05095+K05095+K05095+K08042+K04361+K04348+K05850+K08794+K04361+K02183+K05853+K01116+K05126+K05857+K04361+K02183+K05095+K04361+K02183+K05126+K05863+K05863+K05860+K04361
Metabolism	Carbohydrate metabolism	Starch and sucrose metabolism	6	45	0.813006	0.999918	ko00500	Unigene0002054(Gaa);Unigene0025593(PHS2);Unigene0039089(cbhB);Unigene0040033(RA3);Unigene0044711(xyl3A);Unigene0054692(ALP1)	K12316+K00688+K01225+K01087+K05349+K01176
Metabolism	Nucleotide metabolism	Purine metabolism	21	142	0.81454	0.999918	ko00230	Unigene0000626(Pde7a);Unigene0002608(XDH);Unigene0003368(Rmet_0890);Unigene0003746(GUCY2F);Unigene0004951(PAPSS1);Unigene0006455(Guk1);Unigene0008718(NPR1);Unigene0012091(Adcy2);Unigene0013552(XDH);Unigene0018658(Adk);Unigene0025409(impdh1a);Unigene0028903(Pde4a);Unigene0030215(GUCY2F);Unigene0038291(Gmps);Unigene0038970(--);Unigene0048284(met14);Unigene0052319(Gda);Unigene0052427(NUDT16);Unigene…	K18436+K00106+K21053+K12324+K13811+K00942+K12323+K08042+K00106+K00856+K00088+K13293+K12324+K01951+K01587+K13811+K01487+K16855+K07023+K00939+K01510
Metabolism	Carbohydrate metabolism	Galactose metabolism	3	25	0.831455	0.999918	ko00052	Unigene0002054(Gaa);Unigene0028723(--);Unigene0052938(GLB1)	K12316+K01784+K12309
Metabolism	Carbohydrate metabolism	Amino sugar and nucleotide sugar metabolism	20	139	0.846027	0.999918	ko00520	Unigene0001950(--);Unigene0004613(--);Unigene0007421(Chia);Unigene0007535(GLCAK1);Unigene0012292(chs-2);Unigene0012484(--);Unigene0016483(--);Unigene0016719(--);Unigene0028723(--);Unigene0028836(--);Unigene0029945(chs-2);Unigene0031776(BXL2);Unigene0038154(Renbp);Unigene0044804(MPI);Unigene0047977(MJ1055);Unigene0050647(--);Unigene0052325(--);Unigene0056061(Xyl2);Unigene0056062(BXL5);Unigene00572…	K00698+K01443+K01183+K16190+K00698+K01809+K01809+K01443+K01784+K01809+K00698+K15920+K01787+K01809+K08679+K01809+K01809+K15920+K15920+K15920
Genetic Information Processing	Replication and repair	Fanconi anemia pathway	8	61	0.849596	0.999918	ko03460	Unigene0004844(MLH1);Unigene0004845(MLH1);Unigene0026061(FANCI);Unigene0033070(--);Unigene0035708(MLH1);Unigene0049260(rpa2-a);Unigene0054784(--);Unigene0055016(--)	K08734+K08734+K10895+K10888+K08734+K10739+K10888+K10990
Metabolism	Carbohydrate metabolism	Fructose and mannose metabolism	12	90	0.873522	0.999918	ko00051	Unigene0002637(fba);Unigene0006308(FBPA);Unigene0012484(--);Unigene0016483(--);Unigene0017811(TPI1);Unigene0027428(OsI_04558);Unigene0028653(enosf1);Unigene0028836(--);Unigene0030082(rhmD);Unigene0044804(MPI);Unigene0050647(--);Unigene0052325(--)	K01624+K01623+K01809+K01809+K01803+K03841+K18334+K01809+K12661+K01809+K01809+K01809
Metabolism	Metabolism of cofactors and vitamins	Thiamine metabolism	1	11	0.875747	0.999918	ko00730	Unigene0055684(AK8)	K00939
Metabolism	Carbohydrate metabolism	Citrate cycle (TCA cycle)	6	50	0.884275	0.999918	ko00020	Unigene0002213(Idh1);Unigene0009044(--);Unigene0009916(PCK);Unigene0021973(merA);Unigene0032031(MDH1);Unigene0043811(Mdh2)	K00031+K01681+K01610+K00382+K00025+K00026
Genetic Information Processing	Transcription	Basal transcription factors	5	45	0.908589	0.999918	ko03022	Unigene0002665(--);Unigene0010483(--);Unigene0014530(--);Unigene0042222(Taf9b);Unigene0052396(TBP)	K03133+K03124+K03144+K03133+K03120
Genetic Information Processing	Replication and repair	DNA replication	6	53	0.914859	0.999918	ko03030	Unigene0000694(mtSSB);Unigene0003005(dna2);Unigene0030948(--);Unigene0034478(--);Unigene0047190(NFYC3);Unigene0049260(rpa2-a)	K03111+K10742+K10745+K03111+K03506+K10739
Genetic Information Processing	Replication and repair	Homologous recombination	5	46	0.918229	0.999918	ko03440	Unigene0000694(mtSSB);Unigene0007038(XRCC3);Unigene0010720(RAD54B);Unigene0034478(--);Unigene0049260(rpa2-a)	K03111+K10880+K10877+K03111+K10739
Organismal Systems	Aging	Longevity regulating pathway - worm	23	170	0.923636	0.999918	ko04212	Unigene0000697(Hspa9);Unigene0002557(--);Unigene0003671(HSPD1);Unigene0003793(--);Unigene0007922(--);Unigene0012162(NTRK2);Unigene0016700(--);Unigene0018168(PIK3CA);Unigene0019587(foxo);Unigene0022205(mapk14a);Unigene0022946(ATG8);Unigene0032454(--);Unigene0032635(Cat);Unigene0035185(dnaK);Unigene0038954(Gstt4);Unigene0043588(Mgst3);Unigene0044945(Gstt2);Unigene0045835(CAT1);Unigene0047353(Gsta4)…	K04043+K09408+K04077+K09408+K08341+K04527+K09408+K00922+K09408+K04441+K08341+K09408+K03781+K04043+K00799+K00799+K00799+K03781+K00799+K00799+K16197+K09408+K00799
Metabolism	Amino acid metabolism	Phenylalanine metabolism	1	14	0.92969	0.999918	ko00360	Unigene0005489(GOT1)	K14454
Metabolism	Amino acid metabolism	Histidine metabolism	2	24	0.936631	0.999918	ko00340	Unigene0002985(CARNMT1);Unigene0056274(ALDH16A1)	K19787+K00128
Organismal Systems	Aging	Longevity regulating pathway - multiple species	20	155	0.944854	0.999918	ko04213	Unigene0000548(--);Unigene0002557(--);Unigene0003793(--);Unigene0004242(PRKAB2);Unigene0008692(Hsp68);Unigene0008935(--);Unigene0012091(Adcy2);Unigene0012162(NTRK2);Unigene0016700(--);Unigene0018168(PIK3CA);Unigene0019587(foxo);Unigene0030608(Pik3r1);Unigene0032454(--);Unigene0032635(Cat);Unigene0035363(HSP70);Unigene0035450(Hspa8);Unigene0045076(HSP70);Unigene0045835(CAT1);Unigene0051626(hsp70);…	K02649+K09408+K09408+K07199+K03283+K02649+K08042+K04527+K09408+K00922+K09408+K02649+K09408+K03781+K03283+K03283+K03283+K03781+K03283+K09408
Cellular Processes	Transport and catabolism	Endocytosis	50	350	0.946039	0.999918	ko04144	Unigene0001262(Pld2);Unigene0002434(TRAF6);Unigene0003039(MET);Unigene0003060(rho1);Unigene0003675(chmp2a);Unigene0004547(TGFBR1);Unigene0007344(--);Unigene0008692(Hsp68);Unigene0010363(--);Unigene0010486(--);Unigene0010487(--);Unigene0011549(BMPR1B);Unigene0011688(--);Unigene0013517(--);Unigene0014622(Grk4);Unigene0016694(Spg21);Unigene0019107(--);Unigene0020714(Os01g0813400);Unigene0022467(smad…	K01115+K03175+K05095+K04513+K12191+K04674+K06643+K03283+K05095+K05095+K05095+K04674+K05095+K04361+K08291+K19367+K12182+K07937+K23605+K12562+K07939+K01528+K04674+K04361+K07891+K07939+K03283+K03283+K07901+K04361+K12183+K12185+K23612+K18443+K05095+K04361+K03283+K12192+K12198+K12196+K12197+K03283+K07904+K04513+K17917+K07904+K12486+K04678+K07937+K04361
Metabolism	Metabolism of cofactors and vitamins	Folate biosynthesis	2	26	0.953656	0.999918	ko00790	Unigene0003912(QDPR);Unigene0027008(FPGS)	K00357+K01930
Metabolism	Energy metabolism	Oxidative phosphorylation	30	225	0.956567	0.999918	ko00190	Unigene0000206(ND3);Unigene0001261(Ndufab1);Unigene0002427(COII);Unigene0003760(ATP6V0C);Unigene0008414(--);Unigene0008931(COX15);Unigene0015247(VhaA);Unigene0017190(COI);Unigene0022414(atpA);Unigene0022417(ndhK);Unigene0027183(NDUFB7);Unigene0027348(--);Unigene0030564(Mtco2);Unigene0031179(mt:ATPase6);Unigene0032670(Mt-Cyb);Unigene0032671(Mtnd5);Unigene0040619(MT-CO1);Unigene0041140(mt:ND4);Unig…	K03880+K03955+K02261+K02155+K03662+K02259+K02145+K02256+K02111+K05581+K03963+K02257+K02261+K02126+K00412+K03883+K02256+K03881+K00412+K00411+K02262+K02262+K03879+K02256+K02131+K03878+K02262+K02132+K03878+K05579
Metabolism	Lipid metabolism	Glycerolipid metabolism	8	75	0.959922	0.999918	ko00561	Unigene0002741(AGPAT4);Unigene0003322(akr1a1b);Unigene0004658(oys);Unigene0006081(PLPP2);Unigene0020597(Agk);Unigene0048053(GLYK);Unigene0053135(PNPLA2);Unigene0056274(ALDH16A1)	K13523+K00002+K13517+K01080+K09881+K15918+K16816+K00128
Genetic Information Processing	Folding, sorting and degradation	Ubiquitin mediated proteolysis	39	286	0.961861	0.999918	ko04120	Unigene0002434(TRAF6);Unigene0002739(sae1);Unigene0003198(ubc12);Unigene0003975(UBC);Unigene0004234(UBQ8);Unigene0006874(Ube3c);Unigene0007344(--);Unigene0008585(--);Unigene0012713(UBI4);Unigene0017107(RCHY1);Unigene0019669(UBQ8);Unigene0019670(ubi);Unigene0020950(UBI4);Unigene0021252(TU20);Unigene0028560(HERC1);Unigene0031356(ubi::crp-6);Unigene0031719(ubi3);Unigene0031720(RPL40A);Unigene0033363…	K03175+K10684+K10579+K08770+K08770+K10589+K06643+K08770+K04551+K10144+K08770+K04551+K08770+K08770+K10594+K02977+K02977+K02927+K02977+K08770+K03353+K08770+K10589+K03869+K10594+K10688+K10576+K06689+K08770+K04556+K08770+K10586+K10593+K04551+K04678+K04706+K10578+K03178+K10260
Metabolism	Lipid metabolism	Glycerophospholipid metabolism	10	91	0.964773	0.999918	ko00564	Unigene0001232(PCYT1A);Unigene0001262(Pld2);Unigene0001448(LPEAT1);Unigene0002741(AGPAT4);Unigene0004245(PLB1);Unigene0004658(oys);Unigene0006081(PLPP2);Unigene0021466(PLA2G15);Unigene0027544(CHPT1);Unigene0039489(ptdss2)	K00968+K01115+K13510+K13523+K14621+K13517+K01080+K00650+K00994+K08730
Genetic Information Processing	Replication and repair	Non-homologous end-joining	1	18	0.967107	0.999918	ko03450	Unigene0055244(XRCC4)	K10886
Environmental Information Processing	Signal transduction	ErbB signaling pathway	16	137	0.973342	0.999918	ko04012	Unigene0000548(--);Unigene0003348(gefJ);Unigene0008935(--);Unigene0013517(--);Unigene0015507(map2k2);Unigene0018168(PIK3CA);Unigene0029252(tms2);Unigene0030608(Pik3r1);Unigene0033598(--);Unigene0035750(MMK1);Unigene0037015(--);Unigene0038438(ABL1);Unigene0041476(adgrg6);Unigene0051758(Sos1);Unigene0054389(Myc);Unigene0057168(--)	K02649+K03099+K02649+K04361+K04430+K00922+K04361+K02649+K01116+K04371+K04361+K06619+K04361+K03099+K04377+K04361
Genetic Information Processing	Translation	Aminoacyl-tRNA biosynthesis	7	73	0.978134	0.999918	ko00970	Unigene0019114(Sars2);Unigene0031942(Farsa);Unigene0032867(--);Unigene0037416(--);Unigene0044323(alpha-PheRS);Unigene0048365(rars1);Unigene0056318(Fars2)	K01875+K01889+K01892+K01866+K01889+K01887+K01889
Genetic Information Processing	Replication and repair	Base excision repair	3	43	0.985937	0.999918	ko03410	Unigene0001099(HMGB3);Unigene0047190(NFYC3);Unigene0048759(Ung)	K10802+K03506+K03648
Genetic Information Processing	Translation	Ribosome	89	634	0.990779	0.999918	ko03010	Unigene0002686(Rplp0);Unigene0005403(rpsa);Unigene0006178(RPL4);Unigene0006753(RPL9);Unigene0007343(Rplp1);Unigene0007905(SB62);Unigene0009924(RPL4);Unigene0010401(FAU);Unigene0010688(RPL23A);Unigene0011310(RPL26);Unigene0011790(RPL14);Unigene0012316(RPL38);Unigene0012390(RPL1A);Unigene0013750(rps23);Unigene0015639(rpl22);Unigene0015779(--);Unigene0016840(RPL5);Unigene0016919(RPS12);Unigene001706…	K02941+K02998+K02930+K02940+K02942+K02877+K02930+K02983+K02893+K02898+K02875+K02923+K02865+K02973+K02891+K02903+K02932+K02951+K02989+K02885+K02889+K02894+K02954+K02960+K02938+K02902+K02930+K02932+K02938+K02993+K02895+K02900+K02900+K02984+K02941+K02893+K02956+K02976+K02864+K02964+K02977+K02977+K02927+K02873+K02985+K02977+K02991+K02959+K02936+K02987+K02941+K02865+K02867+K02991+K02985+K02946+K02966+…
Metabolism	Carbohydrate metabolism	Inositol phosphate metabolism	11	112	0.990979	0.999918	ko00562	Unigene0017811(TPI1);Unigene0018168(PIK3CA);Unigene0032299(PIK3CG);Unigene0033598(--);Unigene0035572(--);Unigene0036382(PLCD4);Unigene0045720(Mtmr3);Unigene0048916(--);Unigene0048917(--);Unigene0053121(PLCZ1);Unigene0055055(Fig4)	K01803+K00922+K21289+K01116+K21289+K05857+K18082+K00914+K00914+K05860+K22913
Genetic Information Processing	Transcription	Spliceosome	19	175	0.993667	0.999918	ko03040	Unigene0006179(EFTUD2);Unigene0008692(Hsp68);Unigene0008868(LSM5);Unigene0011511(U2AF1);Unigene0013616(SRSF2);Unigene0020842(Puf60);Unigene0021930(Prpf18);Unigene0023593(DBP2);Unigene0024772(SNRPB);Unigene0025936(RBM8A);Unigene0026500(ZMAT2);Unigene0035363(HSP70);Unigene0035450(Hspa8);Unigene0037028(Xab2);Unigene0044176(PQBP1);Unigene0045076(HSP70);Unigene0050465(THOC2);Unigene0051626(hsp70);Unig…	K12852+K03283+K12624+K12836+K12891+K12838+K12817+K12823+K11086+K12876+K12848+K03283+K03283+K12867+K12865+K03283+K12879+K03283+K12811
Genetic Information Processing	Replication and repair	Nucleotide excision repair	3	54	0.997385	0.999918	ko03420	Unigene0014530(--);Unigene0047190(NFYC3);Unigene0049260(rpa2-a)	K03144+K03506+K10739
Environmental Information Processing	Signal transduction	Phosphatidylinositol signaling system	14	148	0.99768	0.999918	ko04070	Unigene0000548(--);Unigene0008935(--);Unigene0018168(PIK3CA);Unigene0030608(Pik3r1);Unigene0031418(CML12);Unigene0033598(--);Unigene0036382(PLCD4);Unigene0037231(--);Unigene0044501(CML13);Unigene0045720(Mtmr3);Unigene0048916(--);Unigene0048917(--);Unigene0053121(PLCZ1);Unigene0055958(IP6K1)	K02649+K02649+K00922+K02649+K02183+K01116+K05857+K02183+K02183+K18082+K00914+K00914+K05860+K07756
Environmental Information Processing	Signal transduction	mTOR signaling pathway	21	206	0.998598	0.999918	ko04150	Unigene0000548(--);Unigene0000555(Castor2);Unigene0001794(CASTOR1);Unigene0003060(rho1);Unigene0003348(gefJ);Unigene0008935(--);Unigene0012162(NTRK2);Unigene0014157(--);Unigene0014863(mgsA);Unigene0015247(VhaA);Unigene0017099(--);Unigene0018168(PIK3CA);Unigene0030608(Pik3r1);Unigene0033897(rps6);Unigene0035750(MMK1);Unigene0037182(--);Unigene0041849(RPS6);Unigene0047455(eIF4E);Unigene0051289(WNT7…	K02649+K23081+K23081+K04513+K03099+K02649+K04527+K08267+K20402+K02145+K02235+K00922+K02649+K02991+K04371+K03259+K02991+K03259+K00572+K03099+K04513
Genetic Information Processing	Translation	mRNA surveillance pathway	7	115	0.999904	0.999918	ko03015	Unigene0004812(PAPOLG);Unigene0022098(pphA);Unigene0025936(RBM8A);Unigene0030315(ppp2r2b);Unigene0040193(ppp1cc-a);Unigene0049035(PAPOLG);Unigene0050274(--)	K14376+K04382+K12876+K04354+K06269+K14376+K14405
Genetic Information Processing	Translation	Nucleocytoplasmic transport	16	194	0.999918	0.999918	ko03013	Unigene0000218(SUMO2);Unigene0003618(eEF1alpha2);Unigene0005934(TEF);Unigene0012191(SENP3);Unigene0020473(--);Unigene0024985(--);Unigene0025936(RBM8A);Unigene0026260(GSP1);Unigene0031876(TEFS1);Unigene0031877(eef1as);Unigene0032022(--);Unigene0033798(EEF1A2);Unigene0037291(RAN-A1);Unigene0039782(--);Unigene0040286(Nup98);Unigene0050465(THOC2)	K12160+K03231+K03231+K03345+K12172+K14297+K12876+K07936+K03231+K03231+K12172+K03231+K07936+K12172+K14297+K12879
