# Supplementary material for: Divergent dynamics in whole-body regeneration and larval development of sponge Haliclonasimulans: cytobiology, microbiome, and transcriptomics
Source: iScience. 2026 Mar 13;29(4):115344. doi: 10.1016/j.isci.2026.115344 (PMC13058987; doi:10.1016/j.isci.2026.115344)
Supplement: Table S14. Detailed data on GO enrichment analysis of DEGs that are highly expressed in PP, SP and MP compared to the larvae, relevant to Figure 4 [file mmc7.xlsx]

## Sheet: Description
Table S14. Detailed data on GO enrichment analysis of DEGs that are highly expressed in PP, SP and MP compared to the larvae, relevant to Figure 4. Only the top 20 GO terms in the biological process category are displayed.
PP-vs-PL up DEGs: GO enrichment analysis of DEGs that are highly expressed in PP compared to PL.
SP-vs-SL up DEGs: GO enrichment analysis of DEGs that are highly expressed in SP compared to SL.
MP-vs-ML up DEGs: GO enrichment analysis of DEGs that are highly expressed in MP compared to ML.

## Sheet: PL-vs-PP up DEGs
GO ID	Description	L1P2_up (3231)	All (17063)	pvalue	p.adjust	Genes	Description
GO:0007156	homophilic cell adhesion via plasma membrane adhesion molecules	30	58	1.99893e-08	0.000163952	Unigene0000940(--);Unigene0001505(--);Unigene0002878(--);Unigene0004971(Fat4);Unigene0008541(Pcdhb18);Unigene0009496(--);Unigene0010318(ds);Unigene0010863(CDH23);Unigene0014780(Fat4);Unigene0018246(FAT4);Unigene0025118(--);Unigene0025457(FAT4);Unigene0028661(--);Unigene0038931(Fat4);Unigene0041273(FAT4);Unigene0041279(FAT1);Unigene0041792(FAT1);Unigene0043697(PCDHAC1);Unigene0046486(ft);Unigene00…	homophilic cell adhesion via plasma membrane adhesion molecules
GO:0032076	negative regulation of deoxyribonuclease activity	19	33	9.29068e-07	0.0015783	Unigene0001837(DMBT1);Unigene0004560(DMBT1);Unigene0007371(Dmbt1);Unigene0014636(DMBT1);Unigene0015994(Ssc4d);Unigene0019849(DMBT1);Unigene0022000(SCART1);Unigene0025236(SCART1);Unigene0038924(Prss12);Unigene0040758(DMBT1);Unigene0040759(DMBT1);Unigene0040761(DMBT1);Unigene0050050(DMBT1);Unigene0053172(DMBT1);Unigene0054971(DMBT1);Unigene0055426(CD163L1);Unigene0055427(CD163);Unigene0056724(SRCR1…	negative regulation of deoxyribonuclease activity
GO:0032078	negative regulation of endodeoxyribonuclease activity	19	33	9.29068e-07	0.0015783	Unigene0001837(DMBT1);Unigene0004560(DMBT1);Unigene0007371(Dmbt1);Unigene0014636(DMBT1);Unigene0015994(Ssc4d);Unigene0019849(DMBT1);Unigene0022000(SCART1);Unigene0025236(SCART1);Unigene0038924(Prss12);Unigene0040758(DMBT1);Unigene0040759(DMBT1);Unigene0040761(DMBT1);Unigene0050050(DMBT1);Unigene0053172(DMBT1);Unigene0054971(DMBT1);Unigene0055426(CD163L1);Unigene0055427(CD163);Unigene0056724(SRCR1…	negative regulation of endodeoxyribonuclease activity
GO:1903211	mitotic recombination involved in replication fork processing	19	33	9.29068e-07	0.0015783	Unigene0001837(DMBT1);Unigene0004560(DMBT1);Unigene0007371(Dmbt1);Unigene0014636(DMBT1);Unigene0015994(Ssc4d);Unigene0019849(DMBT1);Unigene0022000(SCART1);Unigene0025236(SCART1);Unigene0038924(Prss12);Unigene0040758(DMBT1);Unigene0040759(DMBT1);Unigene0040761(DMBT1);Unigene0050050(DMBT1);Unigene0053172(DMBT1);Unigene0054971(DMBT1);Unigene0055426(CD163L1);Unigene0055427(CD163);Unigene0056724(SRCR1…	mitotic recombination involved in replication fork processing
GO:0010705	meiotic DNA double-strand break processing involved in reciprocal meiotic recombination	19	34	1.73185e-06	0.0015783	Unigene0001837(DMBT1);Unigene0004560(DMBT1);Unigene0007371(Dmbt1);Unigene0014636(DMBT1);Unigene0015994(Ssc4d);Unigene0019849(DMBT1);Unigene0022000(SCART1);Unigene0025236(SCART1);Unigene0038924(Prss12);Unigene0040758(DMBT1);Unigene0040759(DMBT1);Unigene0040761(DMBT1);Unigene0050050(DMBT1);Unigene0053172(DMBT1);Unigene0054971(DMBT1);Unigene0055426(CD163L1);Unigene0055427(CD163);Unigene0056724(SRCR1…	meiotic DNA double-strand break processing involved in reciprocal meiotic recombination
GO:0097551	mitochondrial double-strand break repair	19	34	1.73185e-06	0.0015783	Unigene0001837(DMBT1);Unigene0004560(DMBT1);Unigene0007371(Dmbt1);Unigene0014636(DMBT1);Unigene0015994(Ssc4d);Unigene0019849(DMBT1);Unigene0022000(SCART1);Unigene0025236(SCART1);Unigene0038924(Prss12);Unigene0040758(DMBT1);Unigene0040759(DMBT1);Unigene0040761(DMBT1);Unigene0050050(DMBT1);Unigene0053172(DMBT1);Unigene0054971(DMBT1);Unigene0055426(CD163L1);Unigene0055427(CD163);Unigene0056724(SRCR1…	mitochondrial double-strand break repair
GO:0097552	mitochondrial double-strand break repair via homologous recombination	19	34	1.73185e-06	0.0015783	Unigene0001837(DMBT1);Unigene0004560(DMBT1);Unigene0007371(Dmbt1);Unigene0014636(DMBT1);Unigene0015994(Ssc4d);Unigene0019849(DMBT1);Unigene0022000(SCART1);Unigene0025236(SCART1);Unigene0038924(Prss12);Unigene0040758(DMBT1);Unigene0040759(DMBT1);Unigene0040761(DMBT1);Unigene0050050(DMBT1);Unigene0053172(DMBT1);Unigene0054971(DMBT1);Unigene0055426(CD163L1);Unigene0055427(CD163);Unigene0056724(SRCR1…	mitochondrial double-strand break repair via homologous recombination
GO:0110025	DNA strand resection involved in replication fork processing	19	34	1.73185e-06	0.0015783	Unigene0001837(DMBT1);Unigene0004560(DMBT1);Unigene0007371(Dmbt1);Unigene0014636(DMBT1);Unigene0015994(Ssc4d);Unigene0019849(DMBT1);Unigene0022000(SCART1);Unigene0025236(SCART1);Unigene0038924(Prss12);Unigene0040758(DMBT1);Unigene0040759(DMBT1);Unigene0040761(DMBT1);Unigene0050050(DMBT1);Unigene0053172(DMBT1);Unigene0054971(DMBT1);Unigene0055426(CD163L1);Unigene0055427(CD163);Unigene0056724(SRCR1…	DNA strand resection involved in replication fork processing
GO:1990898	meiotic DNA double-strand break clipping	19	34	1.73185e-06	0.0015783	Unigene0001837(DMBT1);Unigene0004560(DMBT1);Unigene0007371(Dmbt1);Unigene0014636(DMBT1);Unigene0015994(Ssc4d);Unigene0019849(DMBT1);Unigene0022000(SCART1);Unigene0025236(SCART1);Unigene0038924(Prss12);Unigene0040758(DMBT1);Unigene0040759(DMBT1);Unigene0040761(DMBT1);Unigene0050050(DMBT1);Unigene0053172(DMBT1);Unigene0054971(DMBT1);Unigene0055426(CD163L1);Unigene0055427(CD163);Unigene0056724(SRCR1…	meiotic DNA double-strand break clipping
GO:0006284	base-excision repair	34	82	1.99499e-06	0.00163629	Unigene0001219(POLG);Unigene0001837(DMBT1);Unigene0004560(DMBT1);Unigene0004625(ABAT);Unigene0005432(--);Unigene0007371(Dmbt1);Unigene0014636(DMBT1);Unigene0015361(--);Unigene0015994(Ssc4d);Unigene0019849(DMBT1);Unigene0021670(--);Unigene0022000(SCART1);Unigene0025236(SCART1);Unigene0026001(apex1);Unigene0030773(--);Unigene0035204(--);Unigene0035318(TDG);Unigene0038924(Prss12);Unigene0040758(DMBT…	base-excision repair
GO:1990918	double-strand break repair involved in meiotic recombination	19	35	3.11601e-06	0.00232341	Unigene0001837(DMBT1);Unigene0004560(DMBT1);Unigene0007371(Dmbt1);Unigene0014636(DMBT1);Unigene0015994(Ssc4d);Unigene0019849(DMBT1);Unigene0022000(SCART1);Unigene0025236(SCART1);Unigene0038924(Prss12);Unigene0040758(DMBT1);Unigene0040759(DMBT1);Unigene0040761(DMBT1);Unigene0050050(DMBT1);Unigene0053172(DMBT1);Unigene0054971(DMBT1);Unigene0055426(CD163L1);Unigene0055427(CD163);Unigene0056724(SRCR1…	double-strand break repair involved in meiotic recombination
GO:0031860	telomeric 3' overhang formation	19	36	5.42818e-06	0.00334027	Unigene0001837(DMBT1);Unigene0004560(DMBT1);Unigene0007371(Dmbt1);Unigene0014636(DMBT1);Unigene0015994(Ssc4d);Unigene0019849(DMBT1);Unigene0022000(SCART1);Unigene0025236(SCART1);Unigene0038924(Prss12);Unigene0040758(DMBT1);Unigene0040759(DMBT1);Unigene0040761(DMBT1);Unigene0050050(DMBT1);Unigene0053172(DMBT1);Unigene0054971(DMBT1);Unigene0055426(CD163L1);Unigene0055427(CD163);Unigene0056724(SRCR1…	telomeric 3' overhang formation
GO:0044752	response to human chorionic gonadotropin	19	36	5.42818e-06	0.00334027	Unigene0001837(DMBT1);Unigene0004560(DMBT1);Unigene0007371(Dmbt1);Unigene0014636(DMBT1);Unigene0015994(Ssc4d);Unigene0019849(DMBT1);Unigene0022000(SCART1);Unigene0025236(SCART1);Unigene0038924(Prss12);Unigene0040758(DMBT1);Unigene0040759(DMBT1);Unigene0040761(DMBT1);Unigene0050050(DMBT1);Unigene0053172(DMBT1);Unigene0054971(DMBT1);Unigene0055426(CD163L1);Unigene0055427(CD163);Unigene0056724(SRCR1…	response to human chorionic gonadotropin
GO:1903901	negative regulation of viral life cycle	26	58	5.70151e-06	0.00334027	Unigene0001837(DMBT1);Unigene0004560(DMBT1);Unigene0007371(Dmbt1);Unigene0014636(DMBT1);Unigene0015994(Ssc4d);Unigene0019849(DMBT1);Unigene0020205(--);Unigene0022000(SCART1);Unigene0022907(banf1-a);Unigene0025236(SCART1);Unigene0037556(PRKN);Unigene0038924(Prss12);Unigene0040758(DMBT1);Unigene0040759(DMBT1);Unigene0040761(DMBT1);Unigene0050050(DMBT1);Unigene0050802(rsad2);Unigene0051145(--);Unige…	negative regulation of viral life cycle
GO:0034698	response to gonadotropin	24	52	6.97886e-06	0.0037648	Unigene0001837(DMBT1);Unigene0002480(Foxj2);Unigene0004560(DMBT1);Unigene0005177(fdxB);Unigene0007371(Dmbt1);Unigene0014636(DMBT1);Unigene0015839(WT1);Unigene0015840(--);Unigene0015994(Ssc4d);Unigene0019849(DMBT1);Unigene0022000(SCART1);Unigene0025236(SCART1);Unigene0031201(Scp2);Unigene0038924(Prss12);Unigene0040758(DMBT1);Unigene0040759(DMBT1);Unigene0040761(DMBT1);Unigene0050050(DMBT1);Unigene…	response to gonadotropin
GO:0035753	maintenance of DNA trinucleotide repeats	20	40	9.02805e-06	0.0037648	Unigene0001837(DMBT1);Unigene0004560(DMBT1);Unigene0007371(Dmbt1);Unigene0014636(DMBT1);Unigene0015994(Ssc4d);Unigene0019849(DMBT1);Unigene0022000(SCART1);Unigene0025236(SCART1);Unigene0036993(DSCC1);Unigene0038924(Prss12);Unigene0040758(DMBT1);Unigene0040759(DMBT1);Unigene0040761(DMBT1);Unigene0050050(DMBT1);Unigene0053172(DMBT1);Unigene0054971(DMBT1);Unigene0055426(CD163L1);Unigene0055427(CD163…	maintenance of DNA trinucleotide repeats
GO:0032074	negative regulation of nuclease activity	19	37	9.18019e-06	0.0037648	Unigene0001837(DMBT1);Unigene0004560(DMBT1);Unigene0007371(Dmbt1);Unigene0014636(DMBT1);Unigene0015994(Ssc4d);Unigene0019849(DMBT1);Unigene0022000(SCART1);Unigene0025236(SCART1);Unigene0038924(Prss12);Unigene0040758(DMBT1);Unigene0040759(DMBT1);Unigene0040761(DMBT1);Unigene0050050(DMBT1);Unigene0053172(DMBT1);Unigene0054971(DMBT1);Unigene0055426(CD163L1);Unigene0055427(CD163);Unigene0056724(SRCR1…	negative regulation of nuclease activity
GO:1902298	cell cycle DNA replication maintenance of fidelity	19	37	9.18019e-06	0.0037648	Unigene0001837(DMBT1);Unigene0004560(DMBT1);Unigene0007371(Dmbt1);Unigene0014636(DMBT1);Unigene0015994(Ssc4d);Unigene0019849(DMBT1);Unigene0022000(SCART1);Unigene0025236(SCART1);Unigene0038924(Prss12);Unigene0040758(DMBT1);Unigene0040759(DMBT1);Unigene0040761(DMBT1);Unigene0050050(DMBT1);Unigene0053172(DMBT1);Unigene0054971(DMBT1);Unigene0055426(CD163L1);Unigene0055427(CD163);Unigene0056724(SRCR1…	cell cycle DNA replication maintenance of fidelity
GO:1990426	mitotic recombination-dependent replication fork processing	19	37	9.18019e-06	0.0037648	Unigene0001837(DMBT1);Unigene0004560(DMBT1);Unigene0007371(Dmbt1);Unigene0014636(DMBT1);Unigene0015994(Ssc4d);Unigene0019849(DMBT1);Unigene0022000(SCART1);Unigene0025236(SCART1);Unigene0038924(Prss12);Unigene0040758(DMBT1);Unigene0040759(DMBT1);Unigene0040761(DMBT1);Unigene0050050(DMBT1);Unigene0053172(DMBT1);Unigene0054971(DMBT1);Unigene0055426(CD163L1);Unigene0055427(CD163);Unigene0056724(SRCR1…	mitotic recombination-dependent replication fork processing
GO:1990505	mitotic DNA replication maintenance of fidelity	19	37	9.18019e-06	0.0037648	Unigene0001837(DMBT1);Unigene0004560(DMBT1);Unigene0007371(Dmbt1);Unigene0014636(DMBT1);Unigene0015994(Ssc4d);Unigene0019849(DMBT1);Unigene0022000(SCART1);Unigene0025236(SCART1);Unigene0038924(Prss12);Unigene0040758(DMBT1);Unigene0040759(DMBT1);Unigene0040761(DMBT1);Unigene0050050(DMBT1);Unigene0053172(DMBT1);Unigene0054971(DMBT1);Unigene0055426(CD163L1);Unigene0055427(CD163);Unigene0056724(SRCR1…	mitotic DNA replication maintenance of fidelity

## Sheet: SL-vs-SP up DEGs
GO ID	Description	L2P3upDEGs (2353)	All (17063)	pvalue	p.adjust	Genes	Description
GO:0030261	chromosome condensation	141	704	1.96708e-06	0.0113266	Unigene0000532(STX6);Unigene0001144(Lama2);Unigene0001348(--);Unigene0001457(--);Unigene0001650(--);Unigene0001709(--);Unigene0002721(--);Unigene0003052(--);Unigene0003160(--);Unigene0003186(--);Unigene0003781(--);Unigene0003791(--);Unigene0004206(--);Unigene0004250(--);Unigene0004654(--);Unigene0005491(--);Unigene0005508(--);Unigene0005645(CCDC57);Unigene0005881(Qrich2);Unigene0006459(--);Unigen…	chromosome condensation
GO:0032076	negative regulation of deoxyribonuclease activity	15	33	1.05296e-05	0.0113266	Unigene0001837(DMBT1);Unigene0004560(DMBT1);Unigene0007371(Dmbt1);Unigene0014636(DMBT1);Unigene0019849(DMBT1);Unigene0022000(SCART1);Unigene0038924(Prss12);Unigene0040758(DMBT1);Unigene0040759(DMBT1);Unigene0050050(DMBT1);Unigene0053172(DMBT1);Unigene0054971(DMBT1);Unigene0055426(CD163L1);Unigene0055427(CD163);Unigene0056724(SRCR1)	negative regulation of deoxyribonuclease activity
GO:0032078	negative regulation of endodeoxyribonuclease activity	15	33	1.05296e-05	0.0113266	Unigene0001837(DMBT1);Unigene0004560(DMBT1);Unigene0007371(Dmbt1);Unigene0014636(DMBT1);Unigene0019849(DMBT1);Unigene0022000(SCART1);Unigene0038924(Prss12);Unigene0040758(DMBT1);Unigene0040759(DMBT1);Unigene0050050(DMBT1);Unigene0053172(DMBT1);Unigene0054971(DMBT1);Unigene0055426(CD163L1);Unigene0055427(CD163);Unigene0056724(SRCR1)	negative regulation of endodeoxyribonuclease activity
GO:1903211	mitotic recombination involved in replication fork processing	15	33	1.05296e-05	0.0113266	Unigene0001837(DMBT1);Unigene0004560(DMBT1);Unigene0007371(Dmbt1);Unigene0014636(DMBT1);Unigene0019849(DMBT1);Unigene0022000(SCART1);Unigene0038924(Prss12);Unigene0040758(DMBT1);Unigene0040759(DMBT1);Unigene0050050(DMBT1);Unigene0053172(DMBT1);Unigene0054971(DMBT1);Unigene0055426(CD163L1);Unigene0055427(CD163);Unigene0056724(SRCR1)	mitotic recombination involved in replication fork processing
GO:0032074	negative regulation of nuclease activity	16	37	1.17681e-05	0.0113266	Unigene0001837(DMBT1);Unigene0004560(DMBT1);Unigene0007371(Dmbt1);Unigene0014636(DMBT1);Unigene0019849(DMBT1);Unigene0022000(SCART1);Unigene0038924(Prss12);Unigene0040758(DMBT1);Unigene0040759(DMBT1);Unigene0048595(TMBIM6);Unigene0050050(DMBT1);Unigene0053172(DMBT1);Unigene0054971(DMBT1);Unigene0055426(CD163L1);Unigene0055427(CD163);Unigene0056724(SRCR1)	negative regulation of nuclease activity
GO:0010705	meiotic DNA double-strand break processing involved in reciprocal meiotic recombination	15	34	1.64464e-05	0.0113266	Unigene0001837(DMBT1);Unigene0004560(DMBT1);Unigene0007371(Dmbt1);Unigene0014636(DMBT1);Unigene0019849(DMBT1);Unigene0022000(SCART1);Unigene0038924(Prss12);Unigene0040758(DMBT1);Unigene0040759(DMBT1);Unigene0050050(DMBT1);Unigene0053172(DMBT1);Unigene0054971(DMBT1);Unigene0055426(CD163L1);Unigene0055427(CD163);Unigene0056724(SRCR1)	meiotic DNA double-strand break processing involved in reciprocal meiotic recombination
GO:0097551	mitochondrial double-strand break repair	15	34	1.64464e-05	0.0113266	Unigene0001837(DMBT1);Unigene0004560(DMBT1);Unigene0007371(Dmbt1);Unigene0014636(DMBT1);Unigene0019849(DMBT1);Unigene0022000(SCART1);Unigene0038924(Prss12);Unigene0040758(DMBT1);Unigene0040759(DMBT1);Unigene0050050(DMBT1);Unigene0053172(DMBT1);Unigene0054971(DMBT1);Unigene0055426(CD163L1);Unigene0055427(CD163);Unigene0056724(SRCR1)	mitochondrial double-strand break repair
GO:0097552	mitochondrial double-strand break repair via homologous recombination	15	34	1.64464e-05	0.0113266	Unigene0001837(DMBT1);Unigene0004560(DMBT1);Unigene0007371(Dmbt1);Unigene0014636(DMBT1);Unigene0019849(DMBT1);Unigene0022000(SCART1);Unigene0038924(Prss12);Unigene0040758(DMBT1);Unigene0040759(DMBT1);Unigene0050050(DMBT1);Unigene0053172(DMBT1);Unigene0054971(DMBT1);Unigene0055426(CD163L1);Unigene0055427(CD163);Unigene0056724(SRCR1)	mitochondrial double-strand break repair via homologous recombination
GO:0110025	DNA strand resection involved in replication fork processing	15	34	1.64464e-05	0.0113266	Unigene0001837(DMBT1);Unigene0004560(DMBT1);Unigene0007371(Dmbt1);Unigene0014636(DMBT1);Unigene0019849(DMBT1);Unigene0022000(SCART1);Unigene0038924(Prss12);Unigene0040758(DMBT1);Unigene0040759(DMBT1);Unigene0050050(DMBT1);Unigene0053172(DMBT1);Unigene0054971(DMBT1);Unigene0055426(CD163L1);Unigene0055427(CD163);Unigene0056724(SRCR1)	DNA strand resection involved in replication fork processing
GO:1990898	meiotic DNA double-strand break clipping	15	34	1.64464e-05	0.0113266	Unigene0001837(DMBT1);Unigene0004560(DMBT1);Unigene0007371(Dmbt1);Unigene0014636(DMBT1);Unigene0019849(DMBT1);Unigene0022000(SCART1);Unigene0038924(Prss12);Unigene0040758(DMBT1);Unigene0040759(DMBT1);Unigene0050050(DMBT1);Unigene0053172(DMBT1);Unigene0054971(DMBT1);Unigene0055426(CD163L1);Unigene0055427(CD163);Unigene0056724(SRCR1)	meiotic DNA double-strand break clipping
GO:1990918	double-strand break repair involved in meiotic recombination	15	35	2.5124e-05	0.0157299	Unigene0001837(DMBT1);Unigene0004560(DMBT1);Unigene0007371(Dmbt1);Unigene0014636(DMBT1);Unigene0019849(DMBT1);Unigene0022000(SCART1);Unigene0038924(Prss12);Unigene0040758(DMBT1);Unigene0040759(DMBT1);Unigene0050050(DMBT1);Unigene0053172(DMBT1);Unigene0054971(DMBT1);Unigene0055426(CD163L1);Unigene0055427(CD163);Unigene0056724(SRCR1)	double-strand break repair involved in meiotic recombination
GO:0031860	telomeric 3' overhang formation	15	36	3.76008e-05	0.0175203	Unigene0001837(DMBT1);Unigene0004560(DMBT1);Unigene0007371(Dmbt1);Unigene0014636(DMBT1);Unigene0019849(DMBT1);Unigene0022000(SCART1);Unigene0038924(Prss12);Unigene0040758(DMBT1);Unigene0040759(DMBT1);Unigene0050050(DMBT1);Unigene0053172(DMBT1);Unigene0054971(DMBT1);Unigene0055426(CD163L1);Unigene0055427(CD163);Unigene0056724(SRCR1)	telomeric 3' overhang formation
GO:0044752	response to human chorionic gonadotropin	15	36	3.76008e-05	0.0175203	Unigene0001837(DMBT1);Unigene0004560(DMBT1);Unigene0007371(Dmbt1);Unigene0014636(DMBT1);Unigene0019849(DMBT1);Unigene0022000(SCART1);Unigene0038924(Prss12);Unigene0040758(DMBT1);Unigene0040759(DMBT1);Unigene0050050(DMBT1);Unigene0053172(DMBT1);Unigene0054971(DMBT1);Unigene0055426(CD163L1);Unigene0055427(CD163);Unigene0056724(SRCR1)	response to human chorionic gonadotropin
GO:0016540	protein autoprocessing	8	12	3.80928e-05	0.0175203	Unigene0000052(--);Unigene0003812(Capn5);Unigene0004310(--);Unigene0026415(hh);Unigene0029953(Dbh);Unigene0030461(MYRF);Unigene0048530(--);Unigene0049354(Fat4)	protein autoprocessing
GO:0035753	maintenance of DNA trinucleotide repeats	16	40	3.81595e-05	0.0175203	Unigene0001837(DMBT1);Unigene0004560(DMBT1);Unigene0007371(Dmbt1);Unigene0014636(DMBT1);Unigene0019849(DMBT1);Unigene0022000(SCART1);Unigene0036993(DSCC1);Unigene0038924(Prss12);Unigene0040758(DMBT1);Unigene0040759(DMBT1);Unigene0050050(DMBT1);Unigene0053172(DMBT1);Unigene0054971(DMBT1);Unigene0055426(CD163L1);Unigene0055427(CD163);Unigene0056724(SRCR1)	maintenance of DNA trinucleotide repeats
GO:1902298	cell cycle DNA replication maintenance of fidelity	15	37	5.5214e-05	0.0211255	Unigene0001837(DMBT1);Unigene0004560(DMBT1);Unigene0007371(Dmbt1);Unigene0014636(DMBT1);Unigene0019849(DMBT1);Unigene0022000(SCART1);Unigene0038924(Prss12);Unigene0040758(DMBT1);Unigene0040759(DMBT1);Unigene0050050(DMBT1);Unigene0053172(DMBT1);Unigene0054971(DMBT1);Unigene0055426(CD163L1);Unigene0055427(CD163);Unigene0056724(SRCR1)	cell cycle DNA replication maintenance of fidelity
GO:1990426	mitotic recombination-dependent replication fork processing	15	37	5.5214e-05	0.0211255	Unigene0001837(DMBT1);Unigene0004560(DMBT1);Unigene0007371(Dmbt1);Unigene0014636(DMBT1);Unigene0019849(DMBT1);Unigene0022000(SCART1);Unigene0038924(Prss12);Unigene0040758(DMBT1);Unigene0040759(DMBT1);Unigene0050050(DMBT1);Unigene0053172(DMBT1);Unigene0054971(DMBT1);Unigene0055426(CD163L1);Unigene0055427(CD163);Unigene0056724(SRCR1)	mitotic recombination-dependent replication fork processing
GO:1990505	mitotic DNA replication maintenance of fidelity	15	37	5.5214e-05	0.0211255	Unigene0001837(DMBT1);Unigene0004560(DMBT1);Unigene0007371(Dmbt1);Unigene0014636(DMBT1);Unigene0019849(DMBT1);Unigene0022000(SCART1);Unigene0038924(Prss12);Unigene0040758(DMBT1);Unigene0040759(DMBT1);Unigene0050050(DMBT1);Unigene0053172(DMBT1);Unigene0054971(DMBT1);Unigene0055426(CD163L1);Unigene0055427(CD163);Unigene0056724(SRCR1)	mitotic DNA replication maintenance of fidelity
GO:0000706	meiotic DNA double-strand break processing	15	38	7.96575e-05	0.0288737	Unigene0001837(DMBT1);Unigene0004560(DMBT1);Unigene0007371(Dmbt1);Unigene0014636(DMBT1);Unigene0019849(DMBT1);Unigene0022000(SCART1);Unigene0038924(Prss12);Unigene0040758(DMBT1);Unigene0040759(DMBT1);Unigene0050050(DMBT1);Unigene0053172(DMBT1);Unigene0054971(DMBT1);Unigene0055426(CD163L1);Unigene0055427(CD163);Unigene0056724(SRCR1)	meiotic DNA double-strand break processing
GO:0031954	positive regulation of protein autophosphorylation	16	43	0.000107046	0.0368612	Unigene0001837(DMBT1);Unigene0004560(DMBT1);Unigene0007371(Dmbt1);Unigene0011362(V-SRC);Unigene0014636(DMBT1);Unigene0019849(DMBT1);Unigene0022000(SCART1);Unigene0038924(Prss12);Unigene0040758(DMBT1);Unigene0040759(DMBT1);Unigene0050050(DMBT1);Unigene0053172(DMBT1);Unigene0054971(DMBT1);Unigene0055426(CD163L1);Unigene0055427(CD163);Unigene0056724(SRCR1)	positive regulation of protein autophosphorylation

## Sheet: ML-vs-MP up DEGs
GO ID	Description	L3P4upDEGs (1755)	All (17063)	pvalue	p.adjust	Genes	Description
GO:0015074	DNA integration	69	350	7.80172e-08	0.00040608	Unigene0000510(--);Unigene0001587(RE2);Unigene0001786(--);Unigene0001942(pol);Unigene0002205(--);Unigene0002496(TY3B-I);Unigene0002722(--);Unigene0003507(--);Unigene0003910(TY3B-G);Unigene0004202(Tf2-12);Unigene0004904(--);Unigene0006399(GIP);Unigene0006597(K02A2.6);Unigene0006778(TY3B-G);Unigene0006966(--);Unigene0007736(clz9);Unigene0007894(pol);Unigene0007896(TY3B-G);Unigene0010247(K02A2.6);Un…	DNA integration
GO:0000373	Group II intron splicing	32	140	1.10577e-05	0.0287778	Unigene0000252(--);Unigene0001942(pol);Unigene0002033(X-element\ORF2);Unigene0002416(RTase);Unigene0003633(X-element\ORF2);Unigene0003910(TY3B-G);Unigene0004161(--);Unigene0006597(K02A2.6);Unigene0006778(TY3B-G);Unigene0007804(--);Unigene0007896(TY3B-G);Unigene0010247(K02A2.6);Unigene0013556(pol);Unigene0013851(--);Unigene0016811(--);Unigene0016901(--);Unigene0018317(gag-pol);Unigene0021848(--);U…	Group II intron splicing
GO:0006313	transposition, DNA-mediated	29	130	4.52444e-05	0.0777337	Unigene0001852(--);Unigene0004558(--);Unigene0006864(--);Unigene0007077(--);Unigene0008034(--);Unigene0009174(--);Unigene0010128(--);Unigene0015336(--);Unigene0015470(--);Unigene0015648(--);Unigene0018837(--);Unigene0021316(--);Unigene0021872(INTS4);Unigene0023989(--);Unigene0026014(--);Unigene0026152(--);Unigene0030051(--);Unigene0035070(--);Unigene0037065(--);Unigene0037374(--);Unigene0038579(-…	transposition, DNA-mediated
GO:0016540	protein autoprocessing	7	12	5.97377e-05	0.0777337	Unigene0000052(--);Unigene0004310(--);Unigene0026415(hh);Unigene0029953(Dbh);Unigene0030461(MYRF);Unigene0048530(--);Unigene0049354(Fat4)	protein autoprocessing
GO:0019634	organic phosphonate metabolic process	26	121	0.000208733	0.217291	Unigene0005847(--);Unigene0006455(Guk1);Unigene0008927(--);Unigene0009278(Abca2);Unigene0009919(ABCB1);Unigene0012515(--);Unigene0016948(Abcc2);Unigene0017219(MDN1);Unigene0020964(PGY2);Unigene0024019(ABCG22);Unigene0025758(Abcg2);Unigene0029901(At2g33255);Unigene0033341(ABCB1);Unigene0033545(Abcc4);Unigene0035442(--);Unigene0037148(ABCC1);Unigene0038216(smc4);Unigene0046263(--);Unigene0046448(Ab…	organic phosphonate metabolic process
GO:0032196	transposition	31	160	0.000388737	0.320446	Unigene0000347(DBR1);Unigene0001852(--);Unigene0004558(--);Unigene0006864(--);Unigene0007077(--);Unigene0008034(--);Unigene0009174(--);Unigene0010128(--);Unigene0015336(--);Unigene0015470(--);Unigene0015648(--);Unigene0018837(--);Unigene0021316(--);Unigene0021872(INTS4);Unigene0023989(--);Unigene0026014(--);Unigene0026152(--);Unigene0030051(--);Unigene0035070(--);Unigene0037065(--);Unigene0037374…	transposition
GO:0009292	genetic transfer	12	42	0.000789057	0.320446	Unigene0002205(--);Unigene0005285(--);Unigene0007933(--);Unigene0009966(--);Unigene0013795(--);Unigene0023016(PROS1);Unigene0029552(--);Unigene0029919(--);Unigene0048140(--);Unigene0048141(--);Unigene0050061(--);Unigene0051821(WRN)	genetic transfer
GO:0015804	neutral amino acid transport	35	196	0.000828249	0.320446	Unigene0003629(--);Unigene0003662(Nfkbie);Unigene0005161(--);Unigene0005847(--);Unigene0008927(--);Unigene0009020(--);Unigene0009278(Abca2);Unigene0009919(ABCB1);Unigene0016948(Abcc2);Unigene0017219(MDN1);Unigene0019818(--);Unigene0020632(--);Unigene0020964(PGY2);Unigene0024019(ABCG22);Unigene0024340(ABCC4);Unigene0024646(--);Unigene0025758(Abcg2);Unigene0025815(--);Unigene0033341(ABCB1);Unigene0…	neutral amino acid transport
GO:0009294	DNA mediated transformation	11	37	0.000898709	0.320446	Unigene0002205(--);Unigene0005285(--);Unigene0007933(--);Unigene0009966(--);Unigene0013795(--);Unigene0029552(--);Unigene0029919(--);Unigene0048140(--);Unigene0048141(--);Unigene0050061(--);Unigene0051821(WRN)	DNA mediated transformation
GO:0030253	protein secretion by the type I secretion system	30	161	0.000934651	0.320446	Unigene0000738(--);Unigene0004250(--);Unigene0005847(--);Unigene0008051(--);Unigene0009278(Abca2);Unigene0009919(ABCB1);Unigene0011212(Abcb1);Unigene0016948(Abcc2);Unigene0020964(PGY2);Unigene0023438(--);Unigene0024019(ABCG22);Unigene0024340(ABCC4);Unigene0025758(Abcg2);Unigene0025815(--);Unigene0026586(--);Unigene0026848(--);Unigene0033341(ABCB1);Unigene0033545(Abcc4);Unigene0036523(--);Unigene0…	protein secretion by the type I secretion system
GO:0016226	iron-sulfur cluster assembly	40	235	0.000977921	0.320446	Unigene0000516(--);Unigene0000738(--);Unigene0000739(--);Unigene0001873(--);Unigene0003486(--);Unigene0003629(--);Unigene0005141(--);Unigene0005847(--);Unigene0006703(Iscu);Unigene0007775(GDCSP);Unigene0009278(Abca2);Unigene0009919(ABCB1);Unigene0016948(Abcc2);Unigene0017508(--);Unigene0018187(--);Unigene0019818(--);Unigene0020632(--);Unigene0020964(PGY2);Unigene0022127(--);Unigene0024019(ABCG22)…	iron-sulfur cluster assembly
GO:0031163	metallo-sulfur cluster assembly	40	235	0.000977921	0.320446	Unigene0000516(--);Unigene0000738(--);Unigene0000739(--);Unigene0001873(--);Unigene0003486(--);Unigene0003629(--);Unigene0005141(--);Unigene0005847(--);Unigene0006703(Iscu);Unigene0007775(GDCSP);Unigene0009278(Abca2);Unigene0009919(ABCB1);Unigene0016948(Abcc2);Unigene0017508(--);Unigene0018187(--);Unigene0019818(--);Unigene0020632(--);Unigene0020964(PGY2);Unigene0022127(--);Unigene0024019(ABCG22)…	metallo-sulfur cluster assembly
GO:0033308	hydroxyectoine transport	20	93	0.00106393	0.320446	Unigene0000738(--);Unigene0009278(Abca2);Unigene0009919(ABCB1);Unigene0016948(Abcc2);Unigene0017219(MDN1);Unigene0020964(PGY2);Unigene0024019(ABCG22);Unigene0025758(Abcg2);Unigene0033341(ABCB1);Unigene0033545(Abcc4);Unigene0035676(--);Unigene0037148(ABCC1);Unigene0038216(smc4);Unigene0046448(Abcc4);Unigene0047344(TEF3);Unigene0050024(ABCC1);Unigene0052475(--);Unigene0054534(Abcc2);Unigene0055850(…	hydroxyectoine transport
GO:0051470	ectoine transport	20	93	0.00106393	0.320446	Unigene0000738(--);Unigene0009278(Abca2);Unigene0009919(ABCB1);Unigene0016948(Abcc2);Unigene0017219(MDN1);Unigene0020964(PGY2);Unigene0024019(ABCG22);Unigene0025758(Abcg2);Unigene0033341(ABCB1);Unigene0033545(Abcc4);Unigene0035676(--);Unigene0037148(ABCC1);Unigene0038216(smc4);Unigene0046448(Abcc4);Unigene0047344(TEF3);Unigene0050024(ABCC1);Unigene0052475(--);Unigene0054534(Abcc2);Unigene0055850(…	ectoine transport
GO:0015675	nickel cation transport	21	100	0.0011162	0.320446	Unigene0009278(Abca2);Unigene0009919(ABCB1);Unigene0011212(Abcb1);Unigene0016948(Abcc2);Unigene0017219(MDN1);Unigene0017774(--);Unigene0020964(PGY2);Unigene0022743(--);Unigene0024019(ABCG22);Unigene0025730(--);Unigene0025758(Abcg2);Unigene0033341(ABCB1);Unigene0033545(Abcc4);Unigene0037148(ABCC1);Unigene0046448(Abcc4);Unigene0047344(TEF3);Unigene0048284(met14);Unigene0050024(ABCC1);Unigene0054534…	nickel cation transport
GO:0032973	amino acid export across plasma membrane	33	185	0.00116974	0.320446	Unigene0003629(--);Unigene0005847(--);Unigene0008927(--);Unigene0009020(--);Unigene0009278(Abca2);Unigene0009919(ABCB1);Unigene0016948(Abcc2);Unigene0017219(MDN1);Unigene0019818(--);Unigene0020632(--);Unigene0020964(PGY2);Unigene0024019(ABCG22);Unigene0024340(ABCC4);Unigene0024646(--);Unigene0025758(Abcg2);Unigene0025815(--);Unigene0033341(ABCB1);Unigene0033545(Abcc4);Unigene0034449(--);Unigene00…	amino acid export across plasma membrane
GO:0033228	cysteine export across plasma membrane	33	185	0.00116974	0.320446	Unigene0003629(--);Unigene0005847(--);Unigene0008927(--);Unigene0009020(--);Unigene0009278(Abca2);Unigene0009919(ABCB1);Unigene0016948(Abcc2);Unigene0017219(MDN1);Unigene0019818(--);Unigene0020632(--);Unigene0020964(PGY2);Unigene0024019(ABCG22);Unigene0024340(ABCC4);Unigene0024646(--);Unigene0025758(Abcg2);Unigene0025815(--);Unigene0033341(ABCB1);Unigene0033545(Abcc4);Unigene0034449(--);Unigene00…	cysteine export across plasma membrane
GO:0042883	cysteine transport	33	185	0.00116974	0.320446	Unigene0003629(--);Unigene0005847(--);Unigene0008927(--);Unigene0009020(--);Unigene0009278(Abca2);Unigene0009919(ABCB1);Unigene0016948(Abcc2);Unigene0017219(MDN1);Unigene0019818(--);Unigene0020632(--);Unigene0020964(PGY2);Unigene0024019(ABCG22);Unigene0024340(ABCC4);Unigene0024646(--);Unigene0025758(Abcg2);Unigene0025815(--);Unigene0033341(ABCB1);Unigene0033545(Abcc4);Unigene0034449(--);Unigene00…	cysteine transport
GO:1903712	cysteine transmembrane transport	33	185	0.00116974	0.320446	Unigene0003629(--);Unigene0005847(--);Unigene0008927(--);Unigene0009020(--);Unigene0009278(Abca2);Unigene0009919(ABCB1);Unigene0016948(Abcc2);Unigene0017219(MDN1);Unigene0019818(--);Unigene0020632(--);Unigene0020964(PGY2);Unigene0024019(ABCG22);Unigene0024340(ABCC4);Unigene0024646(--);Unigene0025758(Abcg2);Unigene0025815(--);Unigene0033341(ABCB1);Unigene0033545(Abcc4);Unigene0034449(--);Unigene00…	cysteine transmembrane transport
GO:0015716	organic phosphonate transport	24	123	0.00151922	0.395376	Unigene0005847(--);Unigene0006455(Guk1);Unigene0009278(Abca2);Unigene0009919(ABCB1);Unigene0016948(Abcc2);Unigene0017219(MDN1);Unigene0019818(--);Unigene0020964(PGY2);Unigene0024019(ABCG22);Unigene0024646(--);Unigene0025758(Abcg2);Unigene0033341(ABCB1);Unigene0033545(Abcc4);Unigene0037148(ABCC1);Unigene0038216(smc4);Unigene0045716(--);Unigene0046448(Abcc4);Unigene0047344(TEF3);Unigene0050024(ABCC…	organic phosphonate transport
