# Supplementary material for: Divergent dynamics in whole-body regeneration and larval development of sponge Haliclonasimulans: cytobiology, microbiome, and transcriptomics
Source: iScience. 2026 Mar 13;29(4):115344. doi: 10.1016/j.isci.2026.115344 (PMC13058987; doi:10.1016/j.isci.2026.115344)
Supplement: Table S15. Detailed data on WGCNA gene modules and GO enrichment analysis of module genes, relevant to Figure 5 [file mmc8.xlsx]

## Sheet: Description
Table S15. Detailed data on WGCNA gene modules and GO enrichment analysis of module genes, relevant to Figure 5. Only the top 20 GO terms in the biological process category are displayed.
Distribution of gene modules: The distribution of genes in different modules and the expression levels of genes.
Lightcyan module: GO enrichment analysis of genes in lightcyan module.
Black module: GO enrichment analysis of genes in black module.
Red module: GO enrichment analysis of genes in red module.
Cyan module: GO enrichment analysis of genes in cyan module.
Greenyellow module: GO enrichment analysis of genes in greenyellow module.
Green module: GO enrichment analysis of genes in green module.
Lightcyan1 module: GO enrichment analysis of genes in lightcyan1 module.
Lightyellow module: GO enrichment analysis of genes in lightyellow module.

## Sheet: Distribution of gene modules
Gene	Symbol	Module	MP-1	MP-2	MP-3	SP-1	SP-2	SP-3	PP-1	PP-2	PP-3	ML-1	ML-2	ML-3	SL-1	SL-2	SL-3	FL-1	FL-2	FL-3
Unigene0000001	Ywhab	lightcyan1	704.897	805.482	808.342	649.696	653.508	652.893	672.359	709.511	736.997	957.737	985.133	994.879	884.218	880.379	1008.18	535.001	534.656	503.163
Unigene0000003	RTase	greenyellow	0	0	0	0	0	0	0	0	0	15.159	14.639	10.897	22.495	27.148	21.51	60.748	56.104	54.236
Unigene0000004	--	greenyellow	2.523	5.822	3.065	7.163	5.392	4.575	8.5	7.905	9.501	6.22	4.661	5.876	8.346	6.973	7.564	13.118	14.402	12.352
Unigene0000007	Mettl3	darkorange	29.317	29.634	33.854	30.359	27.673	28.79	37.754	34.511	36.531	36.431	37.313	37.252	24.325	22.821	26.032	36.65	42.083	34.823
Unigene0000013	--	lightcyan1	502.849	471.313	511.262	336.105	347.162	334.59	460.021	477.462	451.186	573.258	527.809	485.267	314.17	348.177	298.801	316.913	315.695	282.654
Unigene0000016	--	green	1.187	0.777	0.997	0.848	0.165	0.818	1.568	1.945	2.858	24.635	19.03	16.344	66.848	72.361	26.701	16.752	14.526	15.252
Unigene0000020	--	greenyellow	40.78	48.684	41.798	51.561	58.668	53.764	45.655	48.038	46.797	77.772	74.683	75.462	57.91	68.14	46.125	126.954	150.993	149.05
Unigene0000023	--	lightcyan	3.271	7.028	4.93	55.214	39.969	21.603	0.775	0.361	1.621	0	0.138	0	0.153	0	0.157	0	0	0
Unigene0000025	--	lightcyan	3.046	1.535	0.895	15.837	9.323	4.702	2.66	2.328	2.264	2.228	0.67	0.806	0.741	0.202	0.381	0.762	0.87	0.825
Unigene0000030	IK	darkolivegreen	0	0	0	0	0	0	0	0	0	0	10.426	0	0	0	0	5.332	5.412	1.54
Unigene0000032	--	black	26.218	13.926	30.497	24.778	16.053	22.292	0	0	19.105	0	0	0	0	0	0	0	0	0
Unigene0000037	ZNFX1	lightcyan	6.347	8.38	5.995	15.98	14.53	14.013	6.932	6.665	6.518	3.913	2.201	3.118	3.686	2.66	5.037	1.287	1.665	1.797
Unigene0000040	--	lightcyan1	1.663	4.207	2.871	4.196	5.309	4.813	5.531	5.296	5.18	9.349	9.755	10.145	4.527	3.683	6.727	1.881	3.074	2.659
Unigene0000043	SRP14	greenyellow	135.921	126.295	150.821	111.667	127.615	103.329	134.584	148.942	137.319	96.846	132.927	92.943	60.554	62.679	91.658	42.991	36.275	40.449
Unigene0000047	CD163	black	260.767	272.14	288.222	233.506	221.493	174.493	126.081	118.66	126.608	120.703	122.366	169.692	111.875	118.517	159.953	78.002	65.868	75.089
Unigene0000053	rbfox1l	greenyellow	22.228	20.055	21.732	24.499	24.73	19.479	32.718	32.918	32.695	39.121	34.405	33.774	34.243	40.563	26.468	50.894	48.434	50.934
Unigene0000056	wdr4	lightcyan1	21.216	15.925	16.021	14.901	19.408	16.475	18.606	23.532	17.336	36.118	36.882	31.78	11.456	10.591	25.601	8.022	8.154	8.073
Unigene0000057	TRIM5	lightcyan	17.536	20.989	19.564	13.26	14.39	12.725	19.68	16.401	16.724	3.002	2.836	3.355	1.613	1.273	2.67	1.197	1.094	0.399
Unigene0000061	--	darkred	0	0	0	0	0	0	0	0	0	2.453	1.974	1.755	3.695	1.101	13.111	2.071	2.523	2.094
Unigene0000065	--	lightcyan	115.5	115.138	99.76	99.786	99.371	79.194	95.153	98.99	96.476	24.956	23.064	36.69	41.192	47.838	36.705	17.523	18.31	14.821
Unigene0000073	--	lightyellow	45.691	49.198	59.12	32.432	30.502	30.622	34.756	38.987	49.091	90.744	99.743	81.251	61.092	45.426	77.565	36.19	41.02	38.919
Unigene0000095	--	lightcyan	27.62	25.366	29.087	71.992	82.952	64.766	32.774	36.194	31.768	10.494	7.96	8.054	2.425	3.042	1.384	0.831	1.349	1.12
Unigene0000096	--	lightcyan	584.006	476.503	473.445	807.282	867.028	582.178	530.197	475.781	498.996	1.576	0.221	0.746	0.245	0.936	1.257	0	0	0.327
Unigene0000102	--	greenyellow	16.482	20.603	16.909	10.857	9.986	14.593	13.944	18.155	15.953	14.183	15.356	14.168	6.133	7.731	13.809	9.696	7.528	5.672
Unigene0000106	RRP7A	lightyellow	12.258	9.391	11.574	12.702	10.612	8.816	11.906	16.822	14.58	29.109	29.172	27.376	18.977	13.329	21.998	9.195	9.925	9.658
Unigene0000107	Dlgap5	greenyellow	0	0	0	0	0	0	0	0	0	0	1.25	0	0	0	0	51.516	30.503	21.244
Unigene0000109	RNF31	lightcyan	164.623	179.708	153.103	150.842	144.336	153.059	184.859	177.407	179.281	130.704	133.119	134.055	83.245	73.441	118.573	92.45	102.734	106.151
Unigene0000114	--	red	15.446	16.059	18.733	37.148	35.453	43.66	87.829	78.809	67.28	3.053	2.479	2.564	0.102	0.777	0.104	1.67	1.43	1.357
Unigene0000118	--	greenyellow	16.237	20.644	21.74	25.16	23.346	16.594	20.276	18.355	19.086	36.216	20.698	23.958	1.757	2.094	1.695	0.328	0.3	0.332
Unigene0000119	--	darkolivegreen	0	0.175	0	0	0	0	0	0.182	0	0.798	92.188	3.032	0	0.507	0	67.068	38.804	24.2
Unigene0000127	bs	greenyellow	3304.21	2082.77	2922.67	3156.16	2961.06	3445.6	2412.68	2081.46	2212.18	5140.69	5012.67	4786.17	7505.94	8023.79	5258.85	9022.78	8959.29	8900.62
Unigene0000131	--	lightcyan	3.185	4.181	5.304	8.597	10.315	12.904	11.45	12.17	10.206	7.653	5.721	7.981	0.775	1.27	1.194	0.664	0.606	0.46
Unigene0000134	PIK3CG	greenyellow	55.595	51.341	53.191	59.113	61.972	54.25	67.295	63.797	64.929	56.872	56.259	55.88	75.046	79.135	78.536	92.431	98.401	89.54
Unigene0000145	--	lightcyan	11.736	13.126	15.147	10.154	11.513	8.274	17.62	22.208	18.007	41.149	32.27	28.318	30.471	29.543	26.504	23.558	25.125	24.572
Unigene0000149	mmetS	black	21.856	20.114	18.667	22.371	22.851	19.834	29.012	25.542	24.647	35.854	29.349	31.058	35.425	37.463	33.078	35.824	39.3	40.999
Unigene0000150	--	black	0	1.105	0.473	0.724	0.234	0.465	0.496	1.383	0.478	3.277	5.572	5.364	4.695	7.053	3.315	6.936	11.018	8.101
Unigene0000151	--	greenyellow	35.879	47.276	46.254	52.551	38.532	58.3	29.422	34.578	57.087	37.159	42.578	32.992	50.532	41.827	40.893	51.935	55.342	61.713
Unigene0000160	Inpp1	greenyellow	5.294	5.471	5.985	5.837	8.046	7.073	6.973	7.133	7.131	9.787	8.81	7.331	5.119	4.871	6.615	6.788	8.06	10.883
Unigene0000161	CHORDC1	greenyellow	82.112	65.565	79.722	58.916	61.39	73.578	81.403	88.813	80.017	76.016	80.137	70.729	68.052	65.589	71.625	100.922	110.761	110.389
Unigene0000164	--	black	37.403	34.728	39.407	25.102	30.867	26.2	7.632	5.629	7.11	23.556	13.807	12.207	0.935	0.34	0.64	1.601	0.293	0.555
Unigene0000166	--	black	542.415	646.513	568.483	473.608	523.711	476.902	179.463	188.423	200.594	1.396	0.63	1.011	1.393	1.269	3.339	0.477	0.872	1.034
Unigene0000169	RPAP1	greenyellow	11.441	9.523	7.631	11.52	10.688	9.567	13.362	12.963	12.574	10.99	10.862	11.265	20.265	20.274	20.513	17.314	18.427	17.353
Unigene0000170	HPGD	red	17.098	17.085	17.26	255.573	274.552	254.363	409.941	465.312	503.721	6.677	6.649	6.767	2.941	1.607	2.374	5.29	4.634	6.268
Unigene0000171	Hpgd	lightcyan1	50.907	59.295	50.074	30.459	38.949	30.939	33.149	34.275	34.963	52.772	49.159	60.271	19.015	19.711	39.062	33.574	32.039	23.667
Unigene0000175	AK7	darkred	52.274	62.271	52.749	86.439	74.742	79.314	60.356	57.055	52.92	58.587	47.176	49.753	49.545	69.372	18.792	64.79	66.405	73.894
Unigene0000176	--	lightcyan	14.444	14.129	12.996	16.848	16.899	13.129	19.027	19.478	20.793	0.154	0.216	0.728	5.259	5.811	2.394	0.368	0.505	0.426
Unigene0000179	SRSF6	red	90.195	94.77	93.238	140.16	157.857	106.191	156.687	159.066	173.413	117.112	109.962	101.834	97.153	94.904	106.478	88.205	93.947	85.52
Unigene0000186	--	red	52.989	53.745	52.982	41.221	47.823	47.177	66.32	64.303	70.324	57.036	51.533	46.633	43.462	40.35	55.022	49.142	49.119	47.503
Unigene0000188	AP5M1	lightcyan	38.041	42.439	31.01	38.871	33.341	32.371	37.828	41.94	42.908	53.738	48.953	43.583	49.14	50.252	45.245	41.849	46.303	42.283
Unigene0000190	psmb3	lightyellow	10.056	12.062	11.26	12.449	10.469	9.702	9.101	12.353	14.714	30.271	46.877	32.452	23.008	22.274	27.222	29.633	27.066	20.492
Unigene0000191	--	lightcyan	12.931	22.777	20.466	38.787	40.594	44.145	31.677	37.062	29.085	2.598	3.282	3.16	4.84	1.983	7.456	0	0	1.616
Unigene0000193	Atp5f1d	lightcyan1	250.034	297.491	278.215	265.698	278.661	259.112	308.81	322.302	392.602	489.023	528.255	506.56	237.651	170.738	360.649	153.145	155.301	155.855
Unigene0000199	--	lightcyan	287.995	280.17	251.645	474.252	431.777	478.771	324.032	327.551	337.019	0	0.328	0.158	0.181	0.792	0.186	0.186	0	0
Unigene0000203	--	greenyellow	90.922	84.43	82.573	85.804	86.457	72.671	92.072	83.149	87.952	76.416	76.831	76.282	77.525	75.71	83.423	35.153	49.596	58.907
Unigene0000205	PLA2G15	lightcyan	15.666	13.438	17.908	8.578	7.732	13.915	7.408	8.672	9.12	22.865	22.155	17.115	13.611	19.003	15.689	15.233	12.209	15.49
Unigene0000206	ND3	ivory	18.401	6.709	14.003	23.221	36.106	17.925	41.66	30.721	29.571	32.292	32.814	28.564	55.846	30.39	77.448	48.016	37.125	41.611
Unigene0000208	ND4	darkred	11.518	3.786	7.883	12.398	18.849	10.049	18.626	15.321	17.589	11.286	15.214	11.379	34.857	17.358	59.349	16.672	17.367	18.329
Unigene0000209	--	darkred	92.242	42.091	47.646	76.243	115.888	57.76	135.646	87.487	107.275	55.074	69.968	52.413	272.161	88.008	581.311	81.364	60.72	87.901
Unigene0000211	--	lightcyan	12.07	9.149	7.476	14.287	12.335	13.05	16.247	18.954	17.258	1.739	1.602	1.91	5.906	8.113	4.68	2.255	2.455	2.705
Unigene0000212	--	lightcyan	742.783	656.184	625.489	652.565	630.589	638.704	683.239	686.298	695.742	255.877	237.068	230.401	186.392	172.55	213.758	191.179	214.347	226.275
Unigene0000218	SUMO2	lightcyan	90.134	66.63	95.694	56.796	67.868	77.174	64.31	61.192	66.071	21.5	17.851	16.879	33.49	38.517	36.209	15.942	15.223	16.327
Unigene0000219	PPM1E	violet	55.651	60.635	56.316	55.892	56.496	59.382	66.386	65.547	63.97	77.068	72.813	65.612	68.804	61.045	65.585	48.18	53.207	49.492
Unigene0000228	STXBP5	lightcyan	314.706	271.561	248.777	321.164	295.501	253.394	305.031	307.219	313.015	169.327	160.642	158.786	149.333	146.648	161.884	127.035	139.71	142.81
Unigene0000229	Ift88	plum1	31.695	41.873	32.795	57.654	54.302	57.538	69.988	59.9	63.516	40.338	29.539	37.638	36.15	41.335	23.931	66.654	67.532	73.807
Unigene0000243	--	lightcyan	0	0	0	0	0	0	0	0	0	1.919	1.01	3.889	6.143	6.101	8.03	10.904	2.097	4.974
Unigene0000244	IPO7	lightcyan	82.215	70.932	69.7	81.461	82.588	62.554	92.791	89.748	103.355	122.947	120.044	107.814	102.653	105.444	93.162	89.453	98.215	95.494
Unigene0000253	--	greenyellow	0.286	0.262	0.56	0.715	0.556	0	2.056	0.82	1.134	0.598	0.786	1.06	8.522	10.071	3.394	10.01	5.877	8.519
Unigene0000255	ACOX1	greenyellow	93.625	91.552	95.865	83.062	90.973	61.322	83.04	83.399	84.957	85.562	70.634	74.283	42.345	31.369	55.025	25.057	25.747	21.857
Unigene0000258	yvkC	greenyellow	31.403	27.125	24.839	32.59	31.181	28.617	37.817	37.228	34.943	63.467	57.533	63.882	167.51	202.272	101.548	211.932	233.67	243.555
Unigene0000261	BIRC6	red	31.123	29.725	27.36	33.983	34.779	28.943	41.275	38.143	36.811	22.992	22.618	21.473	25.418	27.54	23.457	15.812	16.341	16.533
Unigene0000262	--	greenyellow	15.178	15.651	14.684	25.484	19.943	20.999	27.557	26.722	26.588	30.023	25.095	26.686	36.228	43.516	24.569	39.859	39.349	46.125
Unigene0000271	splA	lightcyan	7.232	8.479	5.952	9.256	7.028	11.165	7.727	9.121	10.61	1.814	1.909	2.757	1.759	2.307	3.253	3.255	0.991	4.701
Unigene0000275	CBS	orangered4	122.823	119.572	114.3	97.411	92.213	92.492	100.467	102.94	107.092	163.248	175.358	170.391	168.726	159.973	171.168	111.862	115.993	118.338
Unigene0000276	MYO3A	black	31.26	25.229	30.093	24.609	21.464	21.049	23.918	21.983	21.625	17.88	17.435	16.676	11.9	10.873	12.436	11.762	11.21	12.778
Unigene0000277	--	lightcyan1	53.652	53.854	66.609	54.746	56.417	49.104	58.325	74.605	63.377	74.297	69.318	71.014	43.358	39.803	43.845	35.603	33.988	33.242
Unigene0000283	nudcd1	lightyellow	8.553	9.584	10.519	9.461	11.228	11.061	15.516	13.735	14.249	19.394	20.015	17.631	11.51	12.939	16.597	9.896	12.467	11.631
Unigene0000284	--	lightcyan	7.553	8.132	10.517	10.202	8.756	8.95	8.576	12.787	9.063	3.185	2.915	1.964	5.158	5.812	3.146	3.976	2.875	3.015
Unigene0000285	--	lightcyan	15.283	11.26	17.904	21.593	26.795	24.362	20.138	18.41	21.406	7.29	9.867	9.499	8.487	6.182	7.887	9.138	3.794	3.239
Unigene0000296	FOXK1	black	40.552	36.715	40.908	45.147	44.393	46.91	49.264	52.315	46.739	72.337	67.784	69.211	67.174	66.657	57.579	87.965	81.259	80.277
Unigene0000301	--	red	6.364	5.581	7.562	8.259	9.21	10.06	10.989	12.031	10.872	8.206	7.894	9.75	6.094	3.419	8.628	8.972	8.04	13.056
Unigene0000302	pkbA	red	50.245	54.369	44.172	90.476	85.732	79.523	163.632	163.966	168.672	3.118	3.282	2.989	1.472	0.965	1.713	0.101	0.276	0.349
Unigene0000309	Rev3l	red	24.198	25.222	24.233	32.314	32.364	28.834	41.247	42.534	42.085	27.092	27.068	27.063	23.918	18.901	30.231	16.491	15.439	17.729
Unigene0000311	--	black	43.698	55.46	47.934	48.393	47.982	40.08	23.217	25.024	22.724	23	20.691	19.297	5.959	3.993	7.589	3.838	4.251	4.458
Unigene0000313	cops3	lightyellow	70.567	70.212	72.442	79.905	69.519	63.677	94.386	87.778	101.198	124.97	117.56	108.225	84.38	88.725	95.226	78.294	83.927	69.263
Unigene0000315	--	greenyellow	20.575	22.45	18.301	26.355	25.382	21.772	25.958	22.465	24.811	23.083	17.99	21.686	19.03	15.94	23.692	56.362	43.197	33.127
Unigene0000316	Hgd	lightcyan	40.752	36.704	33.523	39.048	32.338	34.075	33.491	37.311	29.116	60.144	49.959	50.523	45.851	50.323	32.669	49.883	45.756	45.988
Unigene0000320	acsbg2	lightcyan	30.473	30.367	24.243	32.54	32.452	30.106	26.296	30.743	29.358	11.462	9.787	9.551	6.375	6.966	11.726	5.486	4.175	6.603
Unigene0000323	Lrrk1	lightcyan	149.559	153.603	138.343	174.659	179.403	154.119	189.673	177.706	186.385	115.042	107.842	111.57	156.25	152.494	144.894	106.377	113.225	110.941
Unigene0000328	TAR1-A	darkred	367.965	229.806	236.943	359.839	350.183	512.156	436.035	323.791	267.264	88.854	152.385	157.745	4828.99	926.565	11592.6	102.895	99.652	124.405
Unigene0000329	ART3	black	6.695	4.518	10.702	3.64	5.021	2.946	0	0.112	3.725	0	0	0	0	0	0.147	0	0	0
Unigene0000330	naa20	lightyellow	58.339	67.559	65.721	49.85	44.45	43.392	58.612	65.066	69.288	140.441	150.948	134.433	68.148	73.092	89.261	54.939	47.833	42.042
Unigene0000331	ARID4A	greenyellow	0	0	0	0	0	0	0	0	0	0	5.571	0	0	0	0	41.555	22.412	16.805
Unigene0000333	--	skyblue3	1.541	0.403	1.51	2.201	0.856	0.637	1.131	0	0.436	16.791	24.939	67.598	2.142	2.34	6.876	0.275	0.251	0
Unigene0000334	gamt	lightyellow	9.196	11.486	6.758	12.956	9.545	10.284	8.159	8.586	11.187	72.938	61.148	59.089	8.898	9.166	20.628	8.883	7.159	7.019
Unigene0000340	--	lightcyan	34.88	35.292	34.457	35.067	33.238	26.977	37.707	33.874	36.001	44.778	48.193	38.256	46.284	47.377	28.571	39.28	43.886	36.434
Unigene0000341	--	greenyellow	28.024	33.241	27.595	23.116	22.329	29.742	23.175	25.167	26.527	32.502	30.824	31.751	12.953	10.428	22.233	10.51	16.639	18.671
Unigene0000343	rost	cyan	3.116	0.951	2.762	4.154	5.767	7.158	8.384	7.513	7.206	10.077	8.976	7.384	4.332	4.141	5.747	2.226	2.033	2.733
Unigene0000345	GAF1	violet	12.119	10.552	13.633	14.81	14.538	14.435	19.981	22.442	20.91	24.231	18.102	23.606	18.563	16.106	27.478	12.719	11.959	11.67
Unigene0000346	nlk.2	greenyellow	206.59	244.504	200.965	321.418	319.961	310.152	390.196	404.68	393.373	439.423	366.97	340.16	782.223	813.074	610.78	999.381	973.13	953.745
Unigene0000347	DBR1	lightcyan	54.407	41.825	41.884	57.868	65.139	60.125	56.463	50.786	50.763	16.387	16.792	20.281	15.532	17.892	23.583	11.799	10.301	13.382
Unigene0000348	dbr1-a	lightcyan	6.502	4.143	9.417	6.784	8.515	7.364	6.97	8.103	10.087	2.954	4.975	4.191	5.846	5.26	4.238	4.241	2.905	3.675
Unigene0000349	Stk11	lightcyan1	31.647	31.367	33.479	41.96	43.526	42.407	51.75	49.807	47.355	30.191	27.914	27.278	38.308	40.738	31.898	54.948	48.879	50.93
Unigene0000350	Uchl5	lightcyan1	248.505	242.223	224.865	236.68	221.927	212.998	203.29	197.537	199.579	294.572	280.04	252.857	160.245	146.516	221.763	133.66	140.45	135.811
Unigene0000357	CLK2	violet	360.871	317.709	374.88	350.361	358.549	392.062	526.844	498.839	492.78	621.082	654.859	641.304	676.007	644.774	722.074	388.932	405.052	403.393
Unigene0000358	CLK2	royalblue	7.686	6.24	10.269	9.082	14.003	8.763	17.316	23.03	20.603	28.928	21.806	23.86	30.596	38.768	25.533	21.291	14.959	18.167
Unigene0000371	--	greenyellow	9.326	10.915	8.884	10.879	10.321	6.999	7.452	11.138	11.555	10.828	8.548	7.681	15.756	9.296	7.768	18.136	14.199	15.156
Unigene0000372	Snapc3	cyan	11.753	13.496	12.684	18.053	19.034	14.626	24.936	24.004	22.877	16.552	18.454	16.774	11.085	12.338	17.876	10.115	10.211	9.873
Unigene0000374	MBD2	black	33.129	34.584	33.653	46.033	48.641	44.419	54.178	60.044	57.223	84.502	86.676	72.094	77.483	73.65	75.019	79.481	87.199	81.15
Unigene0000376	Sgpp1	black	23.835	23.607	25.14	24.059	26.705	21.895	29.523	32.903	30.632	38.368	36.25	34.053	34.817	36.223	25.931	42.912	32.684	40.894
Unigene0000377	--	lightsteelblue1	41.595	31.602	37.017	47.54	46.062	40.027	46.538	39.636	43.065	36.832	37.204	42.874	52.632	53.526	32.017	30.789	34.837	35.91
Unigene0000384	dcaf13	greenyellow	43.387	43.003	36.117	46.862	49.469	49.351	38.362	41.527	38.799	41.904	40.457	37.974	31.061	27.926	37.054	22.216	26.827	26.147
Unigene0000385	RPS23	lightcyan1	452.46	482.76	507.379	358.62	384.174	472.522	284.998	335.023	335.304	611.776	681.04	710.333	356.923	304.47	433.016	363.43	328.499	325.091
Unigene0000386	--	greenyellow	4.796	7.907	6.265	9.59	10.563	14.189	15.109	14.509	10.299	11.859	11.253	12.526	55.223	76.696	30.358	128.101	125.583	133.353
Unigene0000387	Eml6	greenyellow	71.87	62.01	54.632	76.407	77.091	52.737	86.644	76.341	78.751	63.054	47.53	50.213	167.233	199.594	79.846	144.058	163.781	169.273
Unigene0000389	GYS1	cyan	56.295	56.818	51.995	60.875	62.505	47.81	71.166	66.389	70.583	75.005	68.781	75.1	61.846	64.236	57.878	46.08	43.808	46.071
Unigene0000391	SGF29	lightcyan1	29.109	28.99	29.086	29.22	23.57	30.536	30.616	35.646	34.463	38.864	35.574	34.615	24.167	28.093	27.564	30.758	29.413	30.409
Unigene0000393	--	lightcyan	3.416	5.737	6.695	5.693	4.979	8.24	10.236	7.072	5.926	3.272	3.131	5.728	2.424	0.378	3.913	1.424	3.251	3.084
Unigene0000394	--	lightcyan	24.171	18.666	13.002	14.69	15.658	15.547	17.041	22.187	17.381	3.962	4.17	10.539	4.035	2.519	5.921	2.962	3.788	4.108
Unigene0000398	kin1	black	1829.62	1446.74	2285.42	1459.81	1646.93	1303.32	972.699	857.483	800.173	383.272	345.822	831.526	654.081	578.608	842.196	929.885	963.42	981.788
Unigene0000402	--	lightcyan	15.051	17.959	15.829	20.019	22.138	21.582	25.249	21.898	24.362	6.348	6.379	5.556	11.589	8.625	15.181	3.28	3.626	1.496
Unigene0000404	trappc6b	greenyellow	82.117	79.85	76.874	57.641	44.541	59.419	56.335	66.362	62.995	71.402	78.566	61.938	53.02	44.101	60.782	39.023	40.781	45.09
Unigene0000412	--	skyblue3	511.367	332.164	468.97	360.928	471.665	554.568	779.156	636.35	576.108	902.678	1427.29	2938.83	1508.28	1560.38	1478.65	779.158	874.384	838.492
Unigene0000413	--	black	115.224	77.447	107.291	8.489	8.081	13.708	1.424	0.993	1.03	9.414	6.67	8.623	0.632	1.151	2.598	0	0.198	0.188
Unigene0000414	--	lightcyan	1.045	0.478	2.047	0.261	0.508	0.504	0	0	0.518	12.553	11.49	10.509	10.166	7.983	13.378	15.998	14.91	14.713
Unigene0000416	--	orangered4	3.959	3.703	2.806	3.285	2.537	3.332	4.24	4.989	4.592	8.185	7.505	6.957	5.328	4.03	11.366	3.686	3.655	5.749
Unigene0000418	POL	violet	6.802	6.794	6.506	9.133	8.34	9.906	13.476	12.625	13.387	16.651	15.497	11.798	15.72	17.649	14.527	6.641	5.474	6.035
Unigene0000419	DNAJ1	greenyellow	193.222	206.937	172.123	140.041	140.837	130.725	164.471	156.825	163.732	149.601	172.212	157.214	183.123	199.388	163.961	364.469	346.649	328.782
Unigene0000424	--	red	424.35	451.722	461.204	592.954	638.707	607.498	1049.69	926.287	890.234	279.004	254.798	340.633	225.102	220.004	304.73	237.128	233.847	220.757
Unigene0000426	TBC1D22B	greenyellow	110.726	101.229	101.415	117.099	105.786	110.11	116.713	120.46	114.245	134.975	125.528	127.834	105.84	106.049	115.537	129.785	125.723	136.708
Unigene0000432	pex10	cyan	10.983	11.214	10.408	9.721	8.747	10.77	20.53	18.577	17.667	13.921	13.268	14.108	10.95	7.418	15.296	4.727	7.195	8.192
Unigene0000434	--	royalblue	3.715	4.324	3.792	5.881	5.114	2.614	11.608	8.503	10.126	3.801	3.746	3.114	8.755	10.286	5.608	2.903	2.386	4.276
Unigene0000435	Wrap73	cyan	9.106	8.446	9.712	7.03	10.304	9.564	13.736	14.536	13.481	15.777	17.876	10.374	11.356	10.57	11.664	3.746	3.817	6.244
Unigene0000436	--	violet	50.772	46.25	47.651	81.309	58.523	67.349	15.773	11.04	13.101	10.089	11.621	24.722	12.082	13.621	10.728	67.626	64.75	66.836
Unigene0000437	chtf18	cyan	21.209	20.786	20.72	30.109	23.853	24.818	28.267	23.394	27.764	32.627	24.416	29.529	19.179	20.051	32.678	15.228	14.191	17.082
Unigene0000441	AIFM3	greenyellow	214.74	167.232	196.969	140.153	127.963	132.164	108.523	107.472	107.869	244.79	214.102	200.514	514.233	565.634	342.54	535.969	577.625	589.424
Unigene0000442	Pitpnm1	lightcyan1	85.782	78.303	77.689	101.424	103.57	87.367	114.186	111.592	106.645	55.598	52.632	52.398	100.217	111.055	67.577	128.277	137.434	146.814
Unigene0000448	NAA35	cyan	28.095	28.181	25.803	26.787	28.439	26.037	42.255	40.542	39.607	32.42	35.992	31.613	31.875	30.408	25.002	22.247	22.181	23.163
Unigene0000449	GGCT	greenyellow	87.705	103.207	104.574	75.207	105.154	76.873	94.68	112.479	128.777	109.346	96.139	79.962	56.053	37.536	73.916	21.185	23.084	26.411
Unigene0000452	SVEP1	lightyellow	74.532	65.237	62.851	124.354	119.58	125.71	199.91	185.033	176.796	1411.48	1170.52	1296.44	164.475	105.901	327.589	6.058	7.114	6.166
Unigene0000454	WARS1	green	61.403	44.123	46.201	43.755	44.83	47.131	56.109	64.821	49.765	73.373	58.208	52.086	85.004	85.661	49.164	44.53	56.941	47.41
Unigene0000456	RPS20	cyan	1965.36	2207.05	2139.57	2272.29	2287.72	2969.33	2382.98	2683.53	2545.03	3650.71	4017.99	3960.14	1817.5	1280.39	2823.16	1508.06	1378.59	1363.35
Unigene0000458	hey1	greenyellow	0	0	0	0	0	0	0	0	0	0	0	0	0	0	0	36.076	31.071	21.192
Unigene0000459	GAPDHS	lightcyan	29.372	38.105	39.617	33.361	32.009	36.045	35.548	39.475	43.197	27.034	33.861	36.715	17.154	14.703	24.42	23.728	17.879	21.558
Unigene0000467	ULK3	cyan	9.172	9.236	8.837	11.704	10.143	11.636	15.929	13.313	15.871	14.984	16.052	15.346	8.691	9.226	9.876	6.968	6.943	7.631
Unigene0000472	SLC4A1AP	greenyellow	90.811	71.722	69.439	67.327	65.166	59.721	66.29	62.255	66.025	72.915	68.781	65.545	53.135	62.511	51.972	54.723	57.123	59.401
Unigene0000479	UBE3A	greenyellow	42.961	39.625	34.781	53.655	55.878	47.702	64.032	61.853	53.638	54.102	46.755	47.645	115.329	116.091	84.746	161.306	142.083	143.135
Unigene0000481	PLCG2	greenyellow	10.033	8.875	8.281	21.161	18.161	16.375	13.765	12.67	13.35	16.155	8.919	19.064	157.639	167.669	106.369	160.296	173.872	183.057
Unigene0000482	--	greenyellow	0	0	0	0	0	0	0	0	0	0	0.946	0	0	0	0	10.753	6.384	5.902
Unigene0000497	--	greenyellow	15.736	13.664	13.515	14.303	16.779	12.816	16.06	19.524	19.648	15.481	19.218	15.472	11.932	10.864	17.106	9.453	9.451	9.409
Unigene0000498	CDKL2	greenyellow	54.612	48.078	54.07	33.663	35.978	39.474	42.077	40.228	37.444	53.645	52.534	55.301	66.911	60.952	67.401	100.087	113.464	112.152
Unigene0000499	PlexB	greenyellow	2.316	1.942	1.662	2.577	1.744	2.864	4.826	2.992	4.269	6.75	6.316	8.464	14.287	16.13	8.152	21.005	20.452	18.45
Unigene0000500	snf	greenyellow	133.463	112.245	120.67	98.237	99.354	115.71	107.726	105.326	103.634	104.427	121.089	131.064	50.123	34.739	86.06	42.096	35.113	32.815
Unigene0000502	--	violet	6.605	8.734	8.82	7.35	9.369	9.405	10.452	9.771	9.821	14.583	12.304	12.014	11.857	11.469	12.112	4.728	7.299	6.002
Unigene0000504	--	lightcyan	1.546	0.85	0.606	0.618	0.301	1.492	0.635	0.295	2.146	36.841	33.678	34.06	33.106	18.086	67.622	34.025	34.609	40.543
Unigene0000512	--	greenyellow	2.504	1.895	2.454	1.96	1.481	0.84	5.257	3.017	3.453	10.352	8.862	10.261	51.65	63.233	23.941	70.505	91.251	80.798
Unigene0000513	--	green	75.077	64.303	68.299	82.911	82.581	71.478	79.078	77.33	75.889	91.476	84.667	82.996	154.111	171.673	124.961	124.625	125.712	123.658
Unigene0000519	Wnk3	green	74.179	62.951	66.796	117.848	113.076	106.377	106.815	95.372	97.136	72.447	67.133	91.407	199.134	212.204	164.817	124.657	130.35	127.181
Unigene0000528	--	red	4.825	4.565	4.883	6.407	7.225	6.716	14.221	10.959	13.251	6.695	3.567	5.78	2.887	2.628	3.459	3.362	4.336	3.342
Unigene0000529	--	lightcyan	138.738	114.144	136.209	204.499	195.902	227.662	138.077	129.49	121.655	79.464	98.039	147.006	62.053	50.911	99.366	31.299	28.158	30.387
Unigene0000532	STX6	black	595.178	453.694	642.345	530.985	461.308	538.181	160.087	152.811	151.346	85.316	95.408	165.352	130.143	131.399	112.16	170.307	163.962	179.029
Unigene0000535	MED12	darkorange	39.773	32.829	35.358	37.583	41.352	35.634	47.449	48.195	48.946	47.091	46.869	42.404	40.011	39.834	38.879	41.872	42.515	42.438
Unigene0000536	mfsd1	lightcyan	17.126	13.972	14.13	19.065	16.372	32.445	39.39	38.09	32.37	60.929	52.927	52.568	47.82	38.149	66.442	34.672	32.144	34.929
Unigene0000541	Usp2	greenyellow	11.907	12.769	11.472	12.351	12.63	11.344	9.48	8.2	8.556	17.469	12.169	17.704	33.19	37.253	18.037	102.893	105.536	108.623
Unigene0000544	--	darkolivegreen	0	0	0.508	0.259	0.252	0	0.532	0.248	0	0	19.376	0	0	0	0	17.813	16.861	8.981
Unigene0000545	--	black	11.873	9.272	9.382	2.352	1.701	2.112	0.562	0.732	0.976	0	0.12	0.232	0.067	0.145	0	0	0	0.059
Unigene0000548	--	lightcyan	11.827	9.479	9.173	9.361	9.098	4.754	5.569	11.299	7.815	0.515	0.542	0.522	1.798	1.31	0	0.616	1.125	0
Unigene0000555	Castor2	royalblue	213.004	210.455	216.259	125.66	120.127	113.808	109.533	104.745	99.585	49.654	55.718	71.648	124.557	151.157	77.303	131.029	144.193	136.416
Unigene0000559	Eif1a	skyblue	155.35	174.706	187.647	151.748	156.449	167.393	199.688	217.157	221.233	170.204	167.076	166.701	152.562	164.181	154.261	238.529	208.581	206.215
Unigene0000563	Egfr	greenyellow	7.469	6.887	6.538	7.219	6.58	3.843	7.571	5.899	5.824	6.452	4.82	7.118	53.907	61.082	25.756	38.471	38.038	37.277
Unigene0000564	RASGRF1	royalblue	65.251	57.774	68.524	95.236	91.351	78.512	109.832	93.186	94.932	57.168	61.87	65.678	116.225	114.926	142.147	46.271	52.025	53.911
Unigene0000566	Egfr	greenyellow	73.526	59.315	66.825	38.933	43.536	41.302	52.86	46.04	46.028	85.227	79.474	84.001	156.142	162.563	152.973	225.557	247.857	240.862
Unigene0000568	--	lightcyan	37.571	45.884	48.264	40.487	45.837	47.124	28.733	32.704	34.344	0.872	0.459	0.442	1.016	2.219	2.086	0	0	0
Unigene0000576	Parg	greenyellow	29.313	25.869	25.574	22.558	21.282	24.309	29.521	24.15	25.953	30.714	29.705	23.628	17.828	16.962	15.842	18.94	20.684	21.23
Unigene0000579	--	skyblue	12.251	15.446	13.133	10.376	9.803	7.926	4.59	6.197	3.857	11.596	9.036	10.378	5.785	6.513	2.161	9.189	7.9	7.807
Unigene0000581	Zbed4	green	3.513	4.658	4.229	5.286	5.299	4.745	4.022	4.635	4.013	28.423	29.036	27.635	60.519	67.857	51.96	26.895	29.57	30.122
Unigene0000582	zmcm3	lightcyan1	74.642	74.097	74.047	79.717	79.285	68.816	75.864	75.057	75.88	123.935	116.857	117.244	69.612	72.522	76.224	64.191	63.641	70.698
Unigene0000585	--	greenyellow	5.208	6.693	5.484	9.871	7.478	6.375	11.978	9.803	9.323	5.117	8.55	3.786	8.793	6.302	8.449	9.62	10.828	12.463
Unigene0000595	SAMHD1	black	153.658	182.008	121.472	65.432	57.837	52.907	48.563	42.336	47.427	8.762	9.766	9.924	21.3	23.71	9.347	31.861	27.787	25.651
Unigene0000596	--	lightcyan	16.759	19.601	17.093	17.615	22.213	17.164	19.953	17.981	19.166	18.678	17.676	17.199	18.294	16.675	18.038	18.049	17.173	15.083
Unigene0000598	ift57	greenyellow	32.505	33.467	33.315	54.742	55.328	50.71	48.904	51.426	44.214	81.053	55.022	63.344	49.071	49.785	36.721	71.039	74.624	71.427
Unigene0000600	IQGAP1	cyan	148.308	140.309	149.567	198.333	191.797	163.398	227.592	210.981	212.206	211.156	185.529	183.213	171.117	171.283	194.338	111.478	123.259	126.3
Unigene0000603	--	greenyellow	464.782	439.999	431.447	480.821	469.224	396.802	468.513	472.201	487.568	556.575	504.966	475.752	557.601	570.286	536.327	711.435	770.68	764.011
Unigene0000609	SMG5	greenyellow	43.372	35.48	39.77	40.205	42.676	36.884	49.233	47.598	43.825	46.948	41.493	45.167	43.374	49.743	36.757	57.435	66.609	66.257
Unigene0000626	Pde7a	lightcyan	660.896	577.073	763.762	930.194	920.099	605.91	523.922	481.188	493.267	92.181	86.084	215.898	325.089	356.502	201.988	319.296	360.987	377.003
Unigene0000629	Ehd2	greenyellow	197.561	166.143	160.23	169.071	153.651	137.898	130.062	127.779	123.973	172.899	159.844	151.182	254.949	289.537	154.351	610.327	662.53	668.663
Unigene0000633	--	lightcyan	42.166	48.44	40.757	45.637	47.662	51.229	42.077	42.319	39.613	4.673	4.529	3.082	2.59	1.981	5.055	4.171	5.431	6.998
Unigene0000635	BIRC6	lightcyan	68.294	65.087	60.899	65.215	63.168	57.425	69.315	69.583	73.004	47.873	44.975	48.332	40.852	41.475	42.878	25.397	28.774	32.873
Unigene0000637	decr2	lightcyan1	41.122	44.994	41.567	42.604	39.415	33.571	37.275	39.82	33.198	70.575	64.059	56.941	23.991	22.256	43.472	20.47	17.847	23.787
Unigene0000640	INSRR	greenyellow	72.183	64.87	66.479	75.949	76.452	88.596	159.07	146.875	150.482	117.421	121.5	121.183	219.471	239.859	175.706	296.404	328.532	342.32
Unigene0000641	--	green	593.399	437.446	505.922	668.532	651.477	509.043	408.103	419.657	475.814	669.338	677.909	607.304	3852.82	4693.88	1421.78	1338.46	1537.61	1677.7
Unigene0000642	--	green	0.554	1.014	1.085	1.661	1.345	1.336	0.853	0.265	1.647	2.893	1.827	2.345	13.808	16.558	5.88	6.576	5.691	5.099
Unigene0000652	Pcna	lightcyan1	172.083	158.119	168.067	170.962	166.943	159.823	160.76	165.319	162.701	335.165	327.391	290.993	163.06	151.979	178.419	96.276	100.275	94.695
Unigene0000660	Ago2	green	96.32	96.841	94.627	109.61	116.926	96.39	106.211	99.074	103.353	116.229	116.233	124.943	214.151	229.834	194.436	160.246	170.996	167.644
Unigene0000662	--	lightcyan1	9.218	10.632	12.042	5.12	12.606	11.858	6.664	11.09	3.384	18.192	19.526	13.014	4.983	6.352	9.81	4.268	7.017	5.178
Unigene0000678	Mgme1	greenyellow	0	0	0	0	0	0	0	0	0	0	0.427	0	0	0	0	10.679	2.217	3.365
Unigene0000683	Cdk10	lightcyan1	6.45	6.482	4.695	7.186	6.231	7.574	5.755	6.268	6.612	10.167	8.797	9.093	4.618	3.772	7.368	3.916	4.377	3.953
Unigene0000685	DARS1	plum1	170.709	152.858	164.25	171.435	187.776	194.28	93.602	82.092	76.983	176.501	252.537	277.624	279.177	305.286	216.237	124.159	128.981	120.803
Unigene0000689	--	lightcyan	4.865	7.308	6.674	10.313	12.481	11.641	16.594	16.176	18.325	1.83	0.428	1.236	5.445	2.586	4.133	0.973	1.556	3.584
Unigene0000691	--	lightcyan	42.85	27.577	36.018	35.515	28.488	43.735	20.62	20.577	20.007	40.295	37.581	37.493	63.095	76.879	38.602	44.687	50.859	48.865
Unigene0000694	mtSSB	lightyellow	8.071	7.921	8.755	9.223	11.204	7.509	11.549	5.508	5.143	107.226	109.386	90.655	38.57	48.654	77.431	25.226	25.674	27.482
Unigene0000697	Hspa9	lightyellow	215.53	210.963	193.265	191.278	194.134	168.062	268.943	279.976	279.903	604.444	561.701	484.544	346.58	337.999	373.103	247.952	266.883	256.749
Unigene0000700	--	lightcyan	33.295	34.015	46.423	34.57	31.73	38.918	47.798	46.694	48.868	30.998	34.274	43.617	23.105	21.841	38.131	19.477	23.639	19.422
Unigene0000701	--	red	5.557	7.739	5.742	4.871	5.251	5.655	14.622	13.308	14.863	4.295	2.679	3.466	2.685	1.214	3.804	3.14	3.911	3.876
Unigene0000702	--	lightcyan	20.983	23.655	20.822	21.518	20.65	26.733	32.334	25.701	31.464	10.681	14.498	17.661	17.343	12.156	12.435	18.833	14.744	8.743
Unigene0000708	--	plum1	27.696	26.86	33.956	30.653	31.517	39.867	42.145	46.977	40.81	26.617	28.834	24.622	23.78	28.147	20.169	37.4	48.873	35.62
Unigene0000712	RpS25	lightcyan1	2609.04	2872.57	2764.88	2383.69	2490.02	2832.01	2017.18	2111.79	2231.64	2985.86	3350.8	3474.93	1593.56	1243.98	2300.4	1298.51	1171.24	1234.57
Unigene0000713	Fcn2	lightcyan	32.126	35.848	35.785	21.35	18.891	27.797	25.08	24.907	22.239	8.059	6.59	10.394	11.63	13.723	7.247	10.997	10.845	9.391
Unigene0000717	--	greenyellow	6.39	4.92	4.537	7.685	7.469	3.217	3.805	4.247	4.865	4.161	4.38	3.726	13.067	14.892	6.016	7.873	10.786	9.732
Unigene0000720	mkrn1	plum1	30.384	23.917	29.294	30.476	33.39	26.13	32.908	36.076	37.236	30.022	23.276	27.239	25.976	25.156	21.83	34.585	36.355	38.069
Unigene0000725	mecr	darkorange	38.776	40.8	37.071	37.562	30.637	39.223	41.488	38.583	47.61	51.169	46.781	44.184	29.376	29.065	43.918	44.952	41.824	40.554
Unigene0000735	--	lightcyan	11.348	11.087	8.153	4.034	6.616	7.542	11.139	7.469	10.748	2.371	1.109	2.136	1.534	1.676	2.52	3.783	1.728	2.186
Unigene0000738	--	lightcyan	20.441	18.723	19.768	25.083	25.279	24.46	22.635	23.587	18.156	5.27	4.526	4.498	2.422	3.352	4.146	0.498	1.212	0.575
Unigene0000739	--	lightcyan	7.857	11.602	11.782	7.214	6.855	8.044	12.024	8.731	10.648	4.523	7.054	3.226	2.925	2.344	6.01	4.209	2.014	2.084
Unigene0000742	DCTN5	greenyellow	36.235	32.63	33.112	24.385	26.406	35.043	34.271	41.691	38.591	60.431	58.536	62.164	59.755	66.792	44.29	88.635	86.726	89.361
Unigene0000743	--	lightcyan	11.467	10.977	9.039	9.482	10.807	6.738	8.06	10.379	11.195	2.162	3.224	1.735	3.775	3.667	2.585	3.88	3.347	5.137
Unigene0000747	ccdc77	cyan	35.176	34.649	35.716	32.518	29.119	38.298	59.957	54.727	52.493	66.115	62.897	56.39	21.752	19.065	29.707	10.441	9.761	14.37
Unigene0000748	--	royalblue	75.119	58.05	74.538	90.799	107.216	72.821	121.969	119.267	124.925	110.159	96.195	101.108	114.688	122.123	87.413	80.877	85.499	88.129
Unigene0000752	--	lightcyan	10.235	13.461	12.342	7.872	9.945	9.622	10.515	12.286	9.885	0.548	0	0.556	0	0	0	0	0	0
Unigene0000753	--	lightcyan	24.743	23.46	24.364	25.361	22.955	26.031	33.465	37.537	35.616	5.586	6.017	2.633	4.235	3.801	2.951	4.197	4.685	3.772
Unigene0000754	--	lightcyan	7.485	14.114	8.627	12.766	7.7	15.292	11.307	20.611	10.037	10.121	10.169	15.851	4.82	4.096	8.801	8.806	9.552	5.724
Unigene0000757	ARFGEF1	skyblue	80.891	75.883	69.729	91.243	91.015	67.655	91.794	85.726	87.24	91.573	78.484	79.499	89.727	92.232	67.53	84.817	93.679	95.701
Unigene0000760	Pde6	greenyellow	2.948	2.243	1.909	1.099	1.165	0.82	1.386	1.575	1.238	2.454	1.704	3.227	19.631	21.648	8.053	47.472	54.941	57.054
Unigene0000761	mGluR	greenyellow	0	0	0	0	0	0	0	0	0	0	3.016	0	0	0	0	10.283	6.021	5.255
Unigene0000772	--	lightcyan1	22.304	23.39	23.278	34.744	33.608	19.96	23.909	29.338	27.554	14.354	14.044	18.312	37.943	43.819	20.798	36.975	38.386	34.844
Unigene0000776	ncs1	red	65.131	41.465	55.266	123.931	120.361	174.823	345.242	343.312	326.61	7.687	4.334	10.515	11.199	12.663	5.726	16.184	13.772	13.459
Unigene0000778	CBG29108	lightcyan	68.464	66.15	64.216	65.809	65.983	76.66	67.902	71.524	67.584	55.977	68.874	64.832	46.885	38.651	51.808	43.664	49.732	46.884
Unigene0000788	YOD1	black	28.099	28.646	26.094	23.33	19.943	26.756	20.708	22.293	23.37	12.127	14.378	20.698	10.253	7.306	11.295	7.025	5.161	9.926
Unigene0000795	ST13	greenyellow	45.77	54.222	47.624	53.516	60.278	55.472	45.659	43.185	43.304	45.254	47.846	43.658	20.475	20.862	30.718	18.442	24.187	20.694
Unigene0000800	Edem3	ivory	113.749	113.388	106.296	97.425	100.249	100.509	129.541	116.181	124.108	142.869	139.93	139.405	193.058	196.876	196.078	171.748	171.04	160.487
Unigene0000803	--	greenyellow	0	0	0	0	0	0	0	0	0	18.934	15.517	14.036	9.911	10.182	18.233	30.863	28.606	26.482
Unigene0000804	mbo	black	38.145	33.32	34.183	31.814	35.618	25.313	45.399	48.709	44.725	49.286	50.244	43.445	53.754	55.516	42.193	46.407	47.167	54.629
Unigene0000810	Ehd2	lightyellow	47.618	47.366	49.361	48.277	41.735	46.953	55.375	55.957	57.015	112.246	104.226	96.305	59.311	69.106	74.008	80.482	78.187	76.452
Unigene0000812	FDPS	lightcyan1	30.827	28.288	29.866	23.935	24.041	20.714	27.305	25.558	27.255	44.986	40.41	36.836	28.21	22.201	36.434	23.682	25.039	22.824
Unigene0000813	X-element\ORF2	lightcyan	8.961	9.033	7.273	12.406	12.211	8.083	11.82	10.689	11.405	18.006	14.93	13.7	14.576	14.094	11.593	11.6	13.744	11.546
Unigene0000820	--	darkolivegreen	0	0	0	0	0	0	0	0	0	0.189	11.537	0.192	0	0	0	2.261	2.478	2.743
Unigene0000822	Nup62	darkorange	27.811	24.974	26.714	27.67	34.309	23.807	48.387	48.19	50.334	52.063	44.759	43.956	41.622	39.678	39.515	40.647	44.208	43.273
Unigene0000823	--	lightsteelblue1	30.53	31.983	29.819	33.577	34.856	35.898	35.969	40.743	37.447	25.32	18.784	18.184	30.521	32.839	31.11	13	14.162	16.537
Unigene0000824	MCRS1	cyan	50.863	49.885	49.393	51.98	54.451	50.483	60.458	62.139	57.441	64.549	60.275	60.053	42.568	45.014	46.815	46.282	44.585	53.395
Unigene0000830	--	darkolivegreen	0	0	0	0	0	0	0	0	0	0	9.204	0	0	0	0	13.151	7.371	5.698
Unigene0000831	--	greenyellow	3.747	3.252	1.353	3.155	1.15	2.664	3.85	3.957	3.128	9.068	11.715	9.816	18.233	12.32	13.553	29.834	31.304	28.632
Unigene0000833	Eif5b	greenyellow	210.703	199.733	195.165	243.355	251.258	181.454	272.317	273.787	278.692	243.431	229.21	228.581	303.197	331.791	241.427	414.292	445.278	432.355
Unigene0000844	slc22a15	darkorange	19.286	18.541	17.959	19.681	19.669	21.529	27.59	24.516	32.544	29.227	27.173	21.94	20.453	26.584	21.307	20.922	20.201	17.958
Unigene0000845	NPL	cyan	57.606	59.014	46.927	52.874	51.767	47.856	58.437	61.304	57.033	73.764	69.495	67.042	43.335	40.023	53.855	26.821	30.716	29.498
Unigene0000846	AGPAT4	royalblue	13.153	10.273	9.645	12.263	9.565	14.558	19.065	23.744	21.914	15.26	13.49	13.671	15.409	16.193	25.304	15.232	12.346	14.773
Unigene0000850	--	lightcyan	0	0	0	0	0	0	0	0	0	16.762	4.705	6.417	6.071	4.264	4.454	6.239	6.92	8.883
Unigene0000851	ergic2	lightyellow	61.919	64.641	56.428	48.633	45.378	46.928	59.164	48.18	50.43	103.048	96.167	73.622	61.524	61.866	61.328	47.563	53.154	47.522
Unigene0000852	Gmcl1	greenyellow	11.995	12.885	12.919	14.33	13.841	13.147	18.212	18.117	16.26	15.436	13.63	14.382	18.077	16.938	12.617	34.732	34.845	34.637
Unigene0000853	Lrrc34	greenyellow	14.133	15.916	13.847	19.575	13.62	14.753	12.139	9.629	9.76	15.372	10.958	14.597	17.332	21.708	6.947	26.068	27.91	26.355
Unigene0000854	PTPN1	greenyellow	280.133	267.743	254.103	293.712	299.125	293.611	325.382	315.62	328.994	355.679	369.904	413.76	477.546	485.162	416.344	515.916	528.579	552.109
Unigene0000859	Dnah5	greenyellow	6.147	7.024	6.083	6.831	8.043	6.122	8.441	7.283	6.787	22.322	13.523	18.545	64.576	78.502	33.724	93.475	112.603	124.178
Unigene0000860	Dnah5	greenyellow	8.901	9.373	8.471	13.372	13.176	9.638	19.371	18.402	16.725	9.954	6.17	8.443	25.755	34.64	9.339	21.486	24.68	25.186
Unigene0000861	Dnah8	greenyellow	0	0.154	0.33	0	0	0.163	0	0.161	0	5.812	4.449	8.389	85.086	92.964	24.007	113.365	124.331	138.78
Unigene0000864	Slco4c1	royalblue	30.669	31.967	33.322	45.958	42.355	47.285	73.157	71.866	73.971	39.338	42.553	37.9	63.95	51.12	96.485	35.369	35.527	37.006
Unigene0000866	Rdh11	lightcyan1	17.661	15.642	20.736	16.345	15.884	19.433	13.645	13.945	12.587	24.096	21.994	21.947	14.558	16.294	12.582	17.152	10	11.227
Unigene0000867	AF_1281	lightcyan1	38.417	50.827	56.199	38.411	31.885	44.53	20.281	24.214	26.443	58.26	71.305	74.014	35.696	42.901	40.997	28.015	28.026	28.035
Unigene0000869	--	lightcyan	11.727	12.465	6.667	16.502	9.144	21.511	11.304	9.959	10.906	0	0.955	1.073	0.352	0.385	0.362	0.905	0.331	0.157
Unigene0000881	Psmb5	greenyellow	115.487	105.572	111.602	85.416	98.161	86.783	92.636	98.674	104.836	124.682	131.995	102.663	94.841	78.092	85.836	49.725	42.837	43.337
Unigene0000884	SNAPIN	lightcyan1	39.084	37.265	43.943	34.593	38.288	35.853	42.125	35.809	33.976	43.18	47.216	48.508	30.394	26.397	37.222	36.444	33.287	34.359
Unigene0000885	BTBD10	greenyellow	9.943	10.79	10.589	7.888	9.241	9.958	13.045	13.629	11.355	9.937	8.321	8.526	11.108	9.695	14.447	14.862	15.919	12.469
Unigene0000888	--	greenyellow	68.653	60.9	66.947	69.544	71.648	71.594	102.382	95.18	92.922	61.448	61.432	59.905	61.358	51.753	105.863	11.63	14.286	13.594
Unigene0000889	SERGEF	green	41.536	40.708	39.67	40.831	40.359	41.084	30.478	42.35	36.441	33.795	40.566	30.183	11.605	11.287	16.135	29.526	31.086	30.755
Unigene0000890	PLA2G6	lightcyan	140.03	136.691	130.993	164.632	159.538	157.108	211.32	189.187	186.222	57.655	54.629	58.49	34.807	26.574	48.132	8.943	8.972	9.211
Unigene0000892	--	darkred	0	0	0	0	0	0	0.321	0.299	0	0	0.344	0	12.179	1.663	63.719	0	0	0
Unigene0000899	--	red	3.004	5.504	5.753	6.69	5.573	4.743	10.521	11.611	12.182	4.994	5.858	3.904	2.99	3.085	4.265	6.829	6.393	7.693
Unigene0000900	--	black	42.645	43.086	49.278	49.799	58.518	44.599	80.094	77.285	84.699	97.79	84.143	95.31	83.549	99.722	82.358	78.136	74.713	72.473
Unigene0000901	--	lightcyan	120.384	144.144	147.982	138.172	131.949	147.868	125.781	146.096	138.672	54.93	42.19	64.733	36.451	30.951	43.216	25.475	22.682	22.633
Unigene0000902	ATP5MG	lightcyan1	646.959	708.673	718.886	531.718	587.837	719.471	481.826	548.18	534.245	769.983	791.627	820.958	465.45	381.543	542.014	546.848	527.328	503.353
Unigene0000905	--	greenyellow	5.796	4.372	6.124	4.204	6.294	3.289	9.689	10.422	8.898	8.312	7.624	7.701	10.09	7.551	7.667	14.49	12.976	15.389
Unigene0000916	Gramd1b	greenyellow	201.473	205.698	189.476	283.057	271.341	230.322	178.789	165.352	171.836	110.435	116.04	183.266	204.435	213.257	218.156	410.349	414.921	397.112
Unigene0000917	DDB_G0267588	darkorange	21.779	21.563	17.947	19.951	23.609	20.223	32.784	29.467	31.133	36.568	35.378	30.926	23.505	25.18	21.469	32.026	35.002	33.414
Unigene0000920	--	lightcyan	0	0	0	13.268	0	0	0	0	0	0	0	0	0	0	0	0	0	0
Unigene0000927	smarcal1	black	20.116	15.312	17.331	16.715	18.67	15.928	22.376	22.599	22.758	25.005	27.924	24.533	23.456	29.869	25.219	25.755	32.949	35.846
Unigene0000929	--	greenyellow	1.332	1.525	1.631	3.995	3.882	2.57	9.919	7.634	7.26	0.348	2.563	0.705	14.579	13.716	4.575	31.216	36.875	30.658
Unigene0000930	--	greenyellow	37.9	42.016	33.036	38.417	41.271	36.692	27.657	29.466	32.255	33.046	37.661	33.212	20.824	16.153	22.369	15.848	13.729	14.3
Unigene0000932	--	lightcyan	23.924	22.275	15.497	20.559	19.404	16.405	32.092	30.223	31.748	10.123	11.743	9.63	11.063	10.248	7.658	8.157	5.418	11.567
Unigene0000937	--	black	58.673	48.942	52.558	57.825	45.405	52.159	45.636	52.651	42.993	33.936	30.423	42.158	16.312	19.494	22.514	23.314	25.841	20.658
Unigene0000939	--	lightcyan	11.623	15.588	14.153	19.34	16.859	12.575	16.46	16.973	17.939	7.373	4.383	7.472	9.492	9.819	9.75	3.84	2.844	3.148
Unigene0000943	--	lightcyan1	51.436	42.328	43.703	48.616	53.103	55.053	58.207	55.283	47.796	33.59	34.475	44.678	57.677	58.211	50.204	58.273	58.272	67.477
Unigene0000957	--	greenyellow	8.904	3.998	5.303	8.553	14.08	9.769	8.071	6.171	9.69	14.046	14.018	13.125	29.517	27.146	12.214	79.006	76.747	82.084
Unigene0000969	--	darkorange	20.245	22.58	21.115	20.078	23.637	23.155	22.81	33.379	28.643	27.294	24.242	29.216	21.646	18.009	25.088	27.961	26.098	22.993
Unigene0000973	--	greenyellow	70.868	68.929	67.781	57.866	58.695	69.35	75.402	61.58	70.243	66.29	63.842	58.96	31.402	27.133	49.329	47.883	50.863	47.71
Unigene0000974	HSPA8	greenyellow	0.502	3.678	1.476	2.008	1.951	1.453	1.547	0	1.493	0	2.209	0	1.832	1.334	0.627	11.923	6.305	6.526
Unigene0000975	TAR1	darkred	0	0	0	0	0	0	0	0	0	0	0	0	2.645	0	36.559	0	0	0
Unigene0000977	--	black	11.474	9.108	26.73	9.177	14.617	6.642	0	0	12.636	0	0	0	0	0	0	0	0	0
Unigene0000981	--	greenyellow	1.092	0	0.535	0	0	0.527	0	0.522	0	7.99	10.814	16.195	42.523	45.008	34.804	97.649	83.577	100.6
Unigene0000983	--	green	89.522	91.181	91.922	90.224	64.37	63.914	56.283	70.816	76.665	71.089	57.897	73.938	41.814	39.023	47.422	74.311	64.194	61.294
Unigene0000984	FV3-052L	cyan	30.718	37.631	33.357	21.883	30.469	24.573	42.864	41.697	41.23	57.104	48.568	36.999	31.448	27.045	42.694	21.28	26.16	22.185
Unigene0000985	--	lightcyan	35.669	31.951	26.557	28.751	25.498	24.408	33.495	31.675	31.072	24.874	25.147	26.372	12.71	11.903	18.061	16.992	18.57	17.704
Unigene0000988	HNRNPD	greenyellow	444.674	422.004	406.885	484.123	449.273	497.691	491.969	475.923	457.133	689.847	711.69	647.921	780.035	814.547	736.224	1019.11	1099.16	1071.92
Unigene0000989	Agmo	greenyellow	3.568	2.879	4.161	4.926	5.035	4.835	7.243	9.008	7.157	5.148	5.326	5.397	8.679	6.209	4.882	10.301	8.729	9.11
Unigene0000999	--	red	33.315	30.114	30.255	37.961	37.316	33.949	52.474	52.678	53.693	28.219	29.396	24.068	17.166	15.726	25.004	12.022	11.48	10.824
Unigene0001001	RTase	lightcyan	5.619	4.375	3.814	5.899	5.616	3.369	5.896	6.518	6.246	17.277	17.039	14.067	22.798	24.002	22.714	23.08	18.926	18.566
Unigene0001006	UPP2	greenyellow	9.238	9.64	7.676	8.652	10.908	11.733	11.773	11.507	11.359	13.685	11.833	10.896	21.194	18.96	11.395	36.546	36.318	34.458
Unigene0001011	SLC37A2	lightcyan	12.134	12.763	10.125	18.998	17.944	15.502	16.232	18.153	16.454	12.121	7.26	9.248	4.703	7.088	3.915	5.084	5.176	4.55
Unigene0001014	--	lightcyan	132.487	132.185	148.738	141.534	116.857	131.881	102.887	85.639	84.549	194.049	184.754	188.581	199.202	194.414	182.436	267.168	245.676	251.889
Unigene0001015	DDX17	greenyellow	64.146	57.833	63.001	67.038	68.231	72.751	78.576	79.95	79.303	89.864	93.235	96.518	117.273	110.958	110.931	151.966	158.504	153.027
Unigene0001019	CHN2	lightcyan1	186.932	156.883	184.716	332.688	301.279	247.839	208.44	186.371	191.061	187.725	187.776	240.214	270.113	301.597	244.716	234.086	246.724	254.59
Unigene0001033	--	orangered4	41.48	46.586	41.768	50.706	49.163	50.238	63.342	54.539	56.144	108.29	105.816	124.831	92.117	87.669	107.479	83.867	82.733	80.861
Unigene0001034	--	lightcyan	2.014	2.583	4.736	0	3.914	1.166	1.655	3.849	2.795	12.628	11.077	20.902	6.86	9.637	7.046	13.597	15.18	15.711
Unigene0001038	--	greenyellow	4.187	6.173	4.302	6.126	4.961	5.616	3.881	3.219	3.138	13.23	7.638	8.975	20.619	25.242	10.844	75.573	87.566	89.498
Unigene0001041	CAT3	green	0	0	0	0	0	0	0	0	0	0	0	0	0	13.536	10.452	0	0	0
Unigene0001048	--	plum1	10.5	12.607	12.686	38.456	40.175	33.277	46.666	45.686	46.643	19.554	18.908	19.816	25.807	26.1	20.39	53.251	49.695	53.397
Unigene0001053	sbk1	lightyellow	1785.75	1580.09	1854.88	1869.65	1917.51	2146.81	1717.23	1727.82	1630.9	931.202	811.971	1699.39	1528.94	1580.69	1468.23	1697.28	1940.61	2104.99
Unigene0001054	--	greenyellow	0.569	0.522	0.558	0	1.107	1.648	0	2.72	0	0.595	0	0.603	14.545	21.188	6.402	8.542	13.653	14.805
Unigene0001069	--	greenyellow	40.004	32.113	48.333	16.853	13.539	17.672	0.808	1.396	0.668	38.628	44.618	53.068	39.365	38.082	31.447	133.453	121.123	127.459
Unigene0001072	Dut	lightyellow	61.48	64.435	68.484	70.938	71.569	72.803	37.37	50.263	48.273	209.518	209.642	223.948	72.953	62.927	113.242	74.79	72.087	81.423
Unigene0001073	PHACTR4	greenyellow	55.098	54.881	64.809	55.46	55.41	54.088	50.507	45.483	47.629	47.574	47.47	47.348	73.152	70.267	73.283	131.546	131.751	126.128
Unigene0001074	PHACTR4	greenyellow	0	0	0	0	0	0	0	0	0	0	0.692	0	0	0	0	11.016	4.312	1.364
Unigene0001075	--	lightcyan	30.336	26.535	29.244	25.747	28.623	24.092	33.368	36.157	32.872	14.472	21.457	19.004	18.034	13.741	13.161	19.388	15.481	15.534
Unigene0001087	PCM1	lightcyan	52.915	56.836	49.759	66.92	65.983	54.133	67.345	66.063	65.373	68.728	59.567	64.061	39.115	34.778	47.157	33.768	33.426	35.029
Unigene0001088	ABHD3	greenyellow	37.667	35.174	39.245	29.669	28.03	37.493	43.697	46.606	41.068	79.001	77.2	62.161	96.438	98.286	85.509	152.404	156.72	152.376
Unigene0001095	DAZAP2	lightcyan	22.233	21.528	19.917	19.478	19.135	23.289	23.275	25.692	24.976	64.383	47.279	49.776	47.391	45.026	43.386	53.207	42.311	42.668
Unigene0001098	--	lightcyan	15.472	17.063	12.523	15.418	14.23	15.826	15.629	16.166	16.362	0	0	0	0.063	0.206	0.194	0	0	0.056
Unigene0001099	HMGB3	lightcyan1	143.336	121.833	141.322	147.312	155.071	140.531	150.561	158.016	175.447	337.411	287.353	243.168	153.947	147.455	205.51	58.224	57.305	57.165
Unigene0001100	loxl3b	black	29.803	19.269	25.948	20.923	25.009	19.289	8.315	6.129	6.766	11.38	9.641	8.847	7.532	6.395	8.342	6.342	6.942	5.94
Unigene0001101	--	lightcyan	19.052	16.324	14.692	14.993	19.587	22.769	27.905	18.084	21.686	2.954	4.732	6.247	3.738	6.044	7.371	4.302	5.193	5.06
Unigene0001110	--	greenyellow	27.224	26.952	24.712	25.018	26.841	29.162	21.386	30.599	32.142	30.536	27.741	26.919	23.131	28.731	22.508	16.266	24.228	19.3
Unigene0001116	rsl24d1	cyan	20.158	20.1	18.251	19.773	22.811	17.849	34.471	35.47	37.559	27.462	28.908	22.021	23.434	21.534	24.069	21.851	19.521	23.774
Unigene0001118	--	skyblue	11.076	9.897	10.587	14.72	17.718	10.034	19.287	18.066	17.538	15.524	10.102	11.442	18.237	16.874	14.175	17.899	16.348	17.56
Unigene0001120	Aasdhppt	greenyellow	12.152	9.579	10.896	9.941	10.448	10.729	11.273	11.258	11.388	12.697	12.313	14.271	23.022	25.056	11.317	61.133	69.04	66.062
Unigene0001121	moxd1	lightcyan	16.343	19.163	16.09	22.419	17.568	23.233	29.117	26.098	22.224	6.599	5.21	4.431	0.576	0.63	1.973	0.592	0.18	0.171
Unigene0001122	PHKG2	lightcyan	55.286	50.306	58.553	56.729	56.776	50.422	61.145	65.07	64.271	48.033	39.652	46.756	43.262	37.782	41.564	46.731	51.109	49.147
Unigene0001126	--	lightcyan	14.037	8.134	11.227	7.733	10.717	6.081	11.477	14.232	14.339	2.245	1.26	1.365	6.969	7.995	2.147	2.149	0.654	0.31
Unigene0001130	--	greenyellow	0	0	0	0	0	0	0	0	0	0	0.631	0	0	0	0	12.904	1.31	0.621
Unigene0001134	PELI1	black	27.414	25.791	28.408	33.356	33.049	39.539	50.788	34.004	44.213	52.433	48.244	45.953	73.473	73.113	56.193	59.713	64.833	69.969
Unigene0001136	--	lightcyan	28.801	33.058	24.647	29.526	36.487	32.36	34.456	28.561	32.161	27.427	20.45	25.478	11.086	8.721	11.842	11.85	10.407	7.504
Unigene0001137	PTRHD1	lightyellow	11.071	4.882	13.257	6.559	6.773	10.285	6.739	9.401	10.16	20.136	17.137	22.577	12.468	7.629	5.635	10.252	8.427	10.661
Unigene0001141	--	green	0	0	0	0	0	0	0	0	0	0	0	0	0	10.971	0	0	0	0
Unigene0001142	Atp2b4	greenyellow	0	0	0	0	0	0	0	0	0	0	1.343	0.323	0	0	0	12.209	5.924	5.29
Unigene0001143	--	royalblue	48.558	48.1	62.612	18.461	17.708	17.814	8.868	7.56	9.507	5.888	8.704	14.854	15.459	19.599	8.987	30.876	28.338	29.615
Unigene0001144	Lama2	greenyellow	11.217	12.085	11.087	13.587	14.38	11.227	14.721	14.139	12.196	13.553	10.191	10.308	1.202	0.919	1.327	0.093	0.056	0.107
Unigene0001146	--	cyan	14.957	16.44	16.866	16.76	17.001	15.465	21.105	20.76	20.867	16.571	19.493	22.173	14.486	11.777	18.334	12.207	14.758	14.675
Unigene0001147	AP4E1	red	64.667	63.552	59.272	64.867	63.531	50.603	79.415	80.416	80.131	66.863	54.353	57.099	59.544	65.282	56.738	63.251	65.468	68.87
Unigene0001150	ANKRD13B	green	65.53	61.914	64.772	69.651	68.893	62.267	76.572	81.553	79.614	71.665	71.622	67.026	52.569	53.264	58.641	72.417	82.939	78.423
Unigene0001151	--	greenyellow	1.025	0	1.004	0.256	1.494	0.247	1.842	2.448	1.016	2.409	3.1	2.984	5.609	5.447	3.841	18.575	20.769	27.476
Unigene0001152	--	greenyellow	0	0	0	0	0	0	0	0	0	0	1.329	0	0	0	0	13.346	6.67	4.582
Unigene0001155	--	lightcyan	0	0	0	0	0	0	0	0	0	26.911	20.73	25.604	22.262	24.484	26.954	32.652	35.152	33.417
Unigene0001157	--	greenyellow	1.02	1.868	0	0.34	2.312	1.312	0.349	2.598	2.696	0.355	0.748	0.72	1.654	3.614	1.699	6.375	11.257	5.893
Unigene0001158	v1g187067	lightyellow	9.019	9.922	8.837	11.528	10.842	9.42	9.743	9.328	7.742	8.792	6.341	6.4	7.352	6.611	12.14	10.636	8.494	10.124
Unigene0001161	SOD1	darkolivegreen	0.436	0.798	1.109	5.138	6.094	2.857	0.447	0.583	0.95	3.913	17.532	2.951	1.695	1.968	0.109	3.92	4.078	1.982
Unigene0001163	--	lightcyan	9.451	9.466	7.061	9.993	8.258	9.84	10.966	12.212	9.233	4.405	5.235	2.664	3.391	4.789	3.653	4.76	2.95	1.768
Unigene0001170	TBC1D19	lightcyan	11.794	11.422	12.145	18.553	17.373	16.743	22.458	19.306	22.189	16.798	13.468	13.841	6.762	8.786	10.981	8.358	8.492	10.58
Unigene0001172	MMP0352	lightcyan1	28.292	40.279	29.829	33.514	41.086	32.785	24.799	26.148	25.147	54.945	48.537	44.611	15.149	15.326	29.007	6.151	5.969	6.663
Unigene0001173	--	lightcyan	13.216	16.506	16.332	17.868	15.468	17.966	17.279	17.934	17.565	10.513	11.067	11.767	5.115	4.79	7.505	3.379	6.002	3.254
Unigene0001179	RNF213	lightcyan	42.343	28.549	39.182	29.988	33.144	43.122	33.228	35.397	36.724	10.446	18.112	14.323	11.446	7.034	13.225	8.822	4.029	15.928
Unigene0001181	--	black	172.915	184.919	165.168	260.572	226.884	214.366	96.776	89.261	91.224	7.123	7.158	6.563	2.639	1.853	3.291	5.23	5.131	5.371
Unigene0001184	Ttll4	lightcyan	289.084	350.583	275.951	719.932	545.423	422.1	329.603	291.72	284.092	23.217	19.709	38.423	20.38	13.455	41.025	6.384	7.264	6.261
Unigene0001187	abcG1	ivory	46.323	44.948	47.916	35.986	39.502	39.741	60.543	55.375	56.054	69.85	69.803	71.284	106.57	103.332	135.484	85.291	88.818	86.777
Unigene0001188	notum1'	green	5.353	3.897	4.841	6.999	6.002	6.886	10.998	9.573	10.748	7.744	9.058	8.284	53.926	57.642	26.751	19.046	15.672	19.331
Unigene0001201	PREPL	green	13.256	10.168	11.121	12.094	10.707	12.629	14.213	14.01	14.288	13.244	12.12	15.966	8.163	9.469	10.661	13.257	10.973	14.63
Unigene0001206	sqv-5	greenyellow	50.22	50.592	58.339	111.546	110.902	82.511	69.69	65.978	63.989	75.383	77.019	75.645	220.798	250.301	106.926	132.313	140.749	141.203
Unigene0001207	ACBD3	lightcyan1	56.053	52.608	62.423	62.744	67.281	71.525	83.479	73.875	70.107	46.454	40.712	45.501	53.173	50.464	53.419	72.334	80.399	75.129
Unigene0001208	--	lightcyan1	10.525	10.637	16.12	15.724	21.276	16.691	24.483	22.884	29.138	8.722	7.052	7.558	19.424	19.615	9.522	20.568	21.411	25.163
Unigene0001209	Mpdz	lightcyan	67.508	59.652	59.181	60.716	63.948	62.249	72.959	65.653	66.953	46.532	50.715	45.019	36.146	31.927	44.34	52.847	53.202	54.983
Unigene0001211	MED12L	green	5.72	3.01	5.128	6.693	10.88	6.693	14.003	10.581	9.771	4.832	4.953	6.186	20.874	29.114	7.603	10.65	9.45	10.021
Unigene0001212	Helz	lightcyan	25.968	26.388	27.884	23.578	20.902	23.665	25.991	25.312	24.556	1.907	2.354	3.567	6.146	6.296	6.006	2.369	2.645	2.547
Unigene0001217	VBP1	lightcyan1	150.924	176.731	179.493	136.738	148.228	145.163	165.776	191.216	188.026	296.95	290.116	254.22	178.494	164.472	212.633	110.881	107.639	101.623
Unigene0001222	Ift20	darkolivegreen	22.639	27.649	26.096	23.08	33.213	32.978	19.153	26.294	24.64	44.063	40.037	20.212	19.438	15.339	15.529	43.84	25.85	36.549
Unigene0001223	Ints2	red	31.121	25.95	25.779	36.127	37.858	30.376	44.218	44.25	42.664	33.53	30.451	32.097	31.66	31.207	28.428	28.951	28.566	32.138
Unigene0001224	GPATCH1	red	43.179	43.311	41.08	50.251	52.103	54.074	104.425	97.563	98.312	34.818	33.899	32.469	15.033	12.163	21.06	11.784	12.772	12.372
Unigene0001231	Ykt6	greenyellow	57.224	65.335	70.667	59.201	59.85	54.442	62.051	64.731	58.097	71.416	64.032	71.112	71.538	75.785	80.677	102.833	97.329	88.039
Unigene0001232	PCYT1A	lightyellow	75.33	74.006	73.211	81.089	79.985	68.576	89.244	93.153	94.988	175.668	193.273	175.452	92.737	90.223	110.242	102.336	102.662	110.732
Unigene0001234	--	lightcyan	34.53	37.32	32.929	44.422	33.776	59.3	35.236	37.608	33.541	3.608	5.064	6.338	4.48	3.977	7.19	2.59	0.789	2.244
Unigene0001237	HACD2	lightcyan	16.692	11.808	12.954	20.49	15.095	15.945	26.486	24	27.848	38.164	43.264	41.301	35.381	38.438	26.223	24.38	23.966	24.708
Unigene0001240	CD163L1	red	3.311	1.011	0.721	3.678	3.932	2.485	13.228	13.005	7.658	0	0	0	0	0	0	0	0	0
Unigene0001243	KALRN	greenyellow	77.628	67.853	79.357	78.231	81.603	58.477	66.152	63.51	70.663	58.733	52.428	51.374	68.528	61.376	83.572	44.901	45.518	49.384
Unigene0001245	coq6	lightcyan	16.471	16.72	19.735	17.622	17.941	20.142	25.542	25.257	23.604	32.227	30.809	25.661	22.714	19.101	28.966	29.64	28.869	31.255
Unigene0001248	--	lightcyan	6.934	6.654	3.559	5.613	3.209	7.646	10.177	8.833	8.837	3.795	3.269	6.993	2.812	2.633	3.3	1.238	5.279	3.935
Unigene0001249	XPNPEP1	darkred	240.145	193.514	187.91	207.401	203.078	155.399	171.382	171.953	168.882	224.095	231.44	221.529	144.106	153.196	109.633	188.554	207.135	208.391
Unigene0001251	tbcb-1	lightcyan1	36.283	34.536	31.716	35.922	28.861	34.663	39.283	44.859	45.659	65.415	66.904	56.122	32.667	16.073	51.108	21.79	21.121	27.554
Unigene0001255	--	plum1	40.888	44.197	43.171	45.96	44.912	48.27	69.398	61.628	59.658	41.263	41.341	34.152	42.321	55.184	30.142	69.529	62.056	71.121
Unigene0001256	Fam227b	greenyellow	8.904	9.395	8.21	8.291	8.058	9.306	6.501	6.171	5.278	10.534	7.825	10.861	18.103	22.216	11.615	25.153	24.17	26.006
Unigene0001257	--	violet	11.584	11.24	9.102	9.059	10.81	15.27	13.078	13.477	14.778	11.504	12.489	19.188	16.462	13.87	19.057	8.459	7.857	12.425
Unigene0001258	--	black	16.201	14.717	15.808	8.599	6.478	6.561	3.561	3.121	3.833	3.971	3.593	3.53	4.866	5.759	2.166	6.251	9.135	6.645
Unigene0001259	--	greenyellow	3.381	3.44	7.728	5.258	16.789	5.436	8.489	17.584	14.892	4.317	9.089	5.966	7.31	13.478	3.754	30.522	21.445	34.182
Unigene0001261	Ndufab1	lightyellow	18.261	23.11	23.901	22.718	27.36	18.559	21.05	28.632	29.567	49.083	49.062	61.107	39.506	27.973	44.757	23.177	16.553	20.689
Unigene0001262	Pld2	lightcyan	45.5	44.471	43.725	38.298	37.078	36.605	46.742	42.636	43.009	17.695	23.983	18.548	27.849	29.172	26.334	18.536	13.03	12.441
Unigene0001270	RAB18A	greenyellow	61.893	64.05	59.79	63.621	61.406	74.172	66.26	80.709	58.119	73.292	58.044	54.27	29.321	32.902	39.341	23.619	27.525	30.35
Unigene0001274	Golga2	greenyellow	40.552	36.166	41.375	33.229	34.811	40.301	45.574	42.675	42.763	42.212	56.843	50.042	29.484	21.476	33.141	27.825	34.118	29.068
Unigene0001277	--	lightcyan	449.103	486.721	433.796	751.698	689.796	565.234	274.671	259.279	261.542	216.43	267.501	513.969	312.968	309.634	358.033	157.267	171.239	173.859
Unigene0001278	--	black	22.645	29.759	28.618	29.532	31.889	21.531	17.194	12.855	17.566	9.601	7.58	22.588	8.383	5.234	11.481	11.077	8.619	7.822
Unigene0001281	NAPB	lightyellow	48.001	47.387	48.537	45.358	41.946	39.953	50.44	48.168	51.389	68.059	70.798	63.738	45.16	42.772	52.148	56.987	64.341	63.069
Unigene0001282	GABBR2	lightyellow	8.247	6.746	7.475	6.173	4.971	5.531	7.747	8.89	7.081	17.049	15.231	15.036	9.655	9.787	9.807	15.326	13.747	15.623
Unigene0001289	--	black	100.041	66.906	110.094	47.102	54.004	56.248	40.161	40.022	40.998	1.501	1.248	0.881	1.564	1.708	2.929	0.378	0.432	0.41
Unigene0001297	--	greenyellow	0	0	0	0	0	0	0	0	0	8.933	5.105	7.415	1.882	2.056	7.731	24.226	14.225	13.761
Unigene0001306	--	lightcyan	0	0	0	0	0	0	0	0	0	9.974	9.394	8.445	8.25	8.596	15.848	10.598	9.537	9.32
Unigene0001307	--	skyblue3	17.546	15.415	16.665	18.439	15.31	16.41	18.209	16.763	13.665	16.65	18.511	23.698	14.809	16.418	15.658	15.892	16.355	18.427
Unigene0001308	--	lightcyan	9.69	9.533	8.087	10.765	9.764	13.504	9.954	12.686	8.537	0	0	3.04	2.619	1.908	0.897	0.449	0.41	0
Unigene0001315	--	lightyellow	0.163	0	0	0	0.158	0	0.167	0.155	0	25.994	16.275	12.741	6.922	5.835	9.142	11.383	6.498	8.808
Unigene0001319	U2AF2	lightcyan	305.649	281.732	267.107	404.608	383.786	301.863	334.336	360.393	383.278	300.509	300.565	292.717	303.728	320.136	310.716	237.369	264.517	264.657
Unigene0001323	--	lightcyan	6.305	10.588	3.775	19.614	20.763	15.885	13.675	14.056	13.194	1.098	1.926	2.226	0	0	0	0	0	0
Unigene0001326	--	red	3.396	2.545	3.932	3.395	5.699	4.467	8.879	11.797	10.403	0.968	2.037	0.327	4.881	3.282	3.085	1.544	1.762	3.679
Unigene0001333	--	greenyellow	0	0	0	0	0	0	0	0	0	0	0	0	0	0.517	0.973	11.678	3.555	4.638
Unigene0001339	PRPS1	darkorange	54.144	62.012	55.218	75.254	71.252	63.985	38.565	44.325	41.05	60.62	56.306	66.122	63.951	59.698	61.306	52.004	52.239	53.46
Unigene0001345	--	lightcyan	4.95	10.578	4.85	4.399	5.611	5.041	3.39	7.093	2.998	0.575	1.21	0.582	2.007	0.731	1.374	1.031	0.942	0.894
Unigene0001346	--	greenyellow	3.21	2.984	4.319	3.641	4.749	4.114	4.775	4.624	4.227	7.51	8.327	7.509	10.549	9.87	8.201	15.035	19.86	18.791
Unigene0001348	--	black	639.638	611.211	645.341	811.633	774.537	717.698	315.354	296.889	297.308	261.488	252.026	335.027	309.154	304.679	399.64	114.114	115.262	114.235
Unigene0001350	narfl	lightcyan1	12.419	13.892	18.95	16.081	13.749	20.526	11.817	11.378	9.182	17.018	20.601	18.755	7.801	8.252	12.082	9.544	5.928	8.933
Unigene0001351	--	greenyellow	28.754	30.883	32.606	26.415	27.798	26.193	33.437	31.933	27.488	45.142	42.383	41.729	38.349	38.214	27.171	51.638	44.832	48.228
Unigene0001352	SUSD2	red	653.919	691.661	633.886	1071.46	1031.9	812.34	1564.78	1490.82	1527.08	35.589	35.766	38.11	17.84	12.439	16.154	19.783	20.493	15.994
Unigene0001359	SYMPK	royalblue	84.757	79.824	78.571	94.135	100.609	90.066	130.491	129.398	121.644	95.642	93.467	91.624	118.616	127.243	121.279	85.795	98.498	99.789
Unigene0001361	--	lightcyan	83.002	97.869	81.477	86.754	82.328	104.906	90.264	93.089	85.069	18.198	29.338	21.432	34.353	30.861	37.833	11.573	15.766	11.219
Unigene0001365	Slc35e1	green	52.004	51.025	47.741	44.588	38.486	51.685	37.469	38.521	28.95	46.298	53.907	42.544	347.297	411.075	131.543	106.511	109.323	128.883
Unigene0001366	Slc35e1	greenyellow	0	0	0	0	0	0	0	0	0	0	2.057	0	0	0	0	18.703	13.168	8.104
Unigene0001369	Prkag2	greenyellow	0	0	0	0	0	0	0	0	0	0	10.205	0.259	0	0	0	47.004	28.714	20.631
Unigene0001370	Tiprl	lightcyan1	26.918	31.028	30.5	21.787	22.775	21.907	30.474	25.716	24.139	46.301	40.482	39.361	25.837	20.929	21.047	17.855	20.699	22.416
Unigene0001371	rft1	greenyellow	21.473	21.553	23.143	29.79	29.298	28.4	28.034	29.49	26.871	20.38	20.076	21.98	14.039	10.702	23.027	7.83	8.071	7.464
Unigene0001372	PSME4	lightcyan	64.162	62.474	59.732	57.08	54.867	40.15	68.093	65.893	66.596	65.592	56.973	56.946	49.517	49.891	57.787	52.448	58.855	56.515
Unigene0001373	psme4a	lightcyan	21.949	23.537	21.942	16.504	14.739	16.098	20.807	19.776	20.783	8.577	10.795	10.487	5.644	5.455	7.246	7.473	7.641	8.12
Unigene0001378	HNRNPU	green	163.375	140.145	138.811	188.645	189.121	152.323	194.206	188.203	200.056	218.707	206.634	193.8	239.465	268.403	173.396	165.587	180.946	184.794
Unigene0001379	NUP210	green	11.535	11.788	10.759	19.164	19.382	15.382	21.346	19.779	20.096	19.5	17.535	16.935	55.511	62.86	24.166	18.199	17.312	20.109
Unigene0001384	Cit	greenyellow	23.43	26.647	24.766	22.196	24.042	17.182	26.81	25.599	25.379	24.01	21.483	21.334	8.235	8.507	15.021	3.232	3.327	4.401
Unigene0001391	Bet1	greenyellow	11.131	13.67	9.17	9.864	9.586	18.305	9.095	10.634	10.029	12.423	11.964	18.215	8	9.413	9.481	10.752	6.643	6.303
Unigene0001392	--	lightcyan1	26.704	25.018	25.267	31.582	26.689	24.733	37.779	33.093	29.191	41.773	48.841	49.443	29.141	32.245	22.496	17.169	18.643	23.309
Unigene0001394	dcd1A	greenyellow	22.046	32.91	29.476	22.407	22.841	14.101	11.136	10.822	9.779	20.998	18.487	15.476	5.037	5.342	4.717	2.893	2.503	4.75
Unigene0001397	--	lightcyan	29.095	25.829	25.765	24.279	24.9	30.986	33.223	29.293	26.065	25.489	27.324	27.608	26.27	26.174	24.746	24.621	24.021	27.155
Unigene0001403	RCA	greenyellow	0	0	0	0	0	0	0	0	0	0.202	0.106	1.737	0	0	0	0	0.22	20.175
Unigene0001412	--	lightyellow	0	0.125	0	0.137	0.133	0	0	0	0	18.295	17.302	19.12	7.987	6.908	14.014	11.115	12.964	10.966
Unigene0001416	clz9	lightyellow	2.942	2.914	3.059	7.083	5.834	3.418	8.696	7.17	9.105	11.229	13.999	9.981	5.039	5.027	8.476	7.956	8.706	6.374
Unigene0001419	CDC45	greenyellow	21.967	22.801	21.894	22.997	22.951	20.53	23.663	22.895	23.685	55.151	49.535	51.699	170.959	185.233	147.462	173.121	194.137	204.114
Unigene0001420	--	greenyellow	0.219	0.267	0.714	0.365	0.213	0.844	0.375	0.418	0.578	41.14	37.212	34.975	433.605	489.644	279.843	392.132	452.409	452.62
Unigene0001429	--	greenyellow	2.998	3.432	5.14	2.997	2.913	2.169	1.54	3.58	4.457	1.566	1.649	1.587	3.647	2.988	10.3	11.243	4.279	4.06
Unigene0001430	--	black	136.313	154.169	140.761	125.645	151.773	119.027	113.804	104.206	102.106	64.176	67.232	97.928	31.844	34.871	43.66	27.874	29.02	28.362
Unigene0001431	--	darkolivegreen	0	0	0	0	0	0	0	0	0	0	10.644	0	0	0	0	18.85	13.106	10.24
Unigene0001432	--	greenyellow	75.698	82.28	75.531	66.801	65.439	80.678	55.876	55.237	57.202	58.845	51.934	66.777	58.997	58.625	56.584	92.49	98.415	98.595
Unigene0001433	--	darkred	13.99	20.823	21.051	12.49	18.935	17.596	41.32	34.37	33.677	645.021	947.734	730.654	1225.26	607.596	3062.24	730.821	748.528	803.296
Unigene0001436	--	lightcyan1	95.826	110.914	129.387	81.034	119.979	100.732	88.156	119.333	125.223	174.844	188.773	184.257	92.203	83.634	133.419	94.166	86.553	80.055
Unigene0001440	SORL1	lightcyan1	74.023	67.01	69.695	88.191	83.41	75.797	113.352	103.839	108.252	79.343	70.482	71.429	127.916	145.195	99.465	123.446	124.919	120.106
Unigene0001441	--	lightcyan	9.394	9.928	11.328	9.392	3.511	5.577	11.135	8.975	12.176	0.755	6.358	5.356	6.153	0.96	2.708	3.613	2.475	6.263
Unigene0001443	NOL4	greenyellow	41.315	42.681	41.618	54.409	55.751	50.769	53.189	51.182	52.89	66.575	55.321	53.258	57.195	53.222	46.204	66.311	66.359	66.738
Unigene0001445	PolE1	greenyellow	0	0	0	0	0	0	0	0	0	0	0	0	0	0	0	5.675	9.88	10.3
Unigene0001446	--	lightsteelblue1	10.009	5.806	9.153	10.341	6.483	5.15	4.798	7.012	6.614	12.549	11.008	13.424	6.493	5.764	6.252	7.924	13.333	9.036
Unigene0001450	Blzf1	lightcyan	21.495	20.806	22.853	7.926	15.702	15.297	30.226	27.819	29.617	27.079	23.978	25.505	12.795	8.712	11.999	17.343	17.407	18.993
Unigene0001453	--	lightyellow	2.919	4.278	5.72	4.67	3.971	9.576	6.598	7.809	13.31	26.231	32.75	29.056	19.174	13.966	22.612	19.706	13.333	18.343
Unigene0001454	--	lightyellow	0	0	0	0	0	0	0	0	0	11.503	12.329	7.631	3.165	1.862	8.253	9.009	5.028	6.072
Unigene0001457	--	lightcyan1	43.469	43.746	43.132	65.609	69.006	53.959	57.881	67.452	65.314	117.453	120.898	107.741	18.86	15.086	37.531	8.653	9.168	11.548
Unigene0001459	--	greenyellow	8.555	6.876	6.842	6.633	4.071	6.064	4.304	4.337	3.807	8.026	6.145	9.243	7.857	9.745	6.107	15.496	10.366	13.429
Unigene0001461	--	lightcyan	3.262	0.598	5.114	10.437	10.143	5.665	4.021	3.116	3.233	0	0	0	0	0	0	0	0	0
Unigene0001467	--	lightcyan1	70.248	71.696	75.569	34.975	33.711	44.538	50.957	60.265	47.745	86.581	84.203	68.008	29.994	33.533	48.001	24.374	15.387	20.191
Unigene0001471	DCUN1D3	greenyellow	39.708	47.225	45.238	40.009	37.686	43.507	39.369	39.847	38.595	45.349	65.004	63.231	52.792	47.658	56.339	81.001	71.173	76.698
Unigene0001473	gelsolin	greenyellow	13.184	10.734	13.635	13.182	9.964	9.893	5.267	3.499	3.63	9.184	7.251	8.531	13.364	18.495	7.321	40.289	3.345	29.36
Unigene0001474	CYCA2-1	lightcyan	42.842	28.101	42.246	48.73	56.578	58.311	37.48	33.976	31.871	19.927	17.227	25.657	13.336	11.265	24.172	1.958	1.578	1.298
Unigene0001483	ZC3HAV1	lightcyan	49.987	55.11	48.233	55.049	51.17	43.143	42.943	40.89	42.304	1.585	1.186	0.719	0.777	1.008	1.048	1.647	1.413	1.384
Unigene0001484	--	lightcyan	46.423	60.51	59.916	46.415	44.24	68.905	40.811	45.204	44.686	0	0	0	0	0	0.558	0	0	0
Unigene0001490	HECA	royalblue	41.053	35.825	32.859	42.016	43.109	42.57	59.69	52.114	53.506	48.636	46.842	40.475	47.281	51.337	37.255	41.016	33.495	40.272
Unigene0001493	--	greenyellow	29.786	27.283	30.38	29.049	33.213	26.147	21.821	24.025	24.442	37.755	29.539	31.282	14.849	11.681	33.858	10.377	10.872	12.167
Unigene0001497	--	lightcyan	1.153	1.71	1.668	1.812	2.187	1.642	2.764	2.36	2.503	10.842	8.756	7.965	10.752	12.112	9.397	11.874	12.663	14.334
Unigene0001498	--	lightcyan	3.168	3.784	4.183	8.125	5.888	6.644	4.811	6.316	6.689	26.335	22.571	26.834	16.753	11.714	20.82	21.522	20.601	17.009
Unigene0001499	UTP3	lightyellow	15.341	17.055	20.424	22.13	18.093	18.643	35.008	34.571	27.858	79.412	80.632	56.297	46.295	50.581	58.231	33.232	36.371	33.874
Unigene0001500	--	black	32.869	26.608	33.674	27.477	30.215	39.607	23.398	20.848	20.683	14.037	14.626	8.809	6.055	4.35	13.461	1.364	0.701	0.96
Unigene0001501	Ppfibp2	orangered4	27.999	19.96	29.967	33.231	30.85	35.498	22.519	23.784	27.88	67.564	63.725	57.583	82.429	85.163	81.029	39.529	35.071	37.898
Unigene0001502	--	lightcyan	12.201	10.332	11.052	16.572	17.894	19.767	21.52	23.092	21.22	1.924	4.051	2.681	3.08	5.813	5.752	7.77	4.994	4.988
Unigene0001504	--	lightcyan	0	0	0	0	0	0	0	0	0	35.379	37.242	45.789	24.645	27.469	37.546	36.039	35.557	40.66
Unigene0001505	--	lightsteelblue1	45.229	41.606	37.216	67.343	69.251	60.071	116.46	104.94	103.827	50.122	30.15	31.513	110.029	130.105	60.42	54.094	57.903	48.362
Unigene0001510	Adam17	black	18.147	17.84	17.363	20.006	21.356	21.41	30.779	32.437	32.809	28.136	31.198	30.316	45.311	44.768	42.285	35.991	39.74	42.49
Unigene0001512	SHMT2	lightcyan	105.201	100.169	102.978	107.506	105.982	98.323	100.218	104.019	111.755	293.962	293.265	274.643	227.554	224.7	247.025	267.624	263.007	284.241
Unigene0001513	--	lightcyan1	115.342	100.209	97.914	106.844	121.827	124.101	95.983	92.639	95.691	245.02	219.991	207.746	89.921	63.87	189.841	23.325	24.048	21.592
Unigene0001518	STYXL1	black	46.295	53.562	41.539	51.323	48.141	43.098	23.362	17.381	19.643	33.097	26.264	27.349	17.783	16.839	13.8	19.292	22.999	24.109
Unigene0001520	Setdb1	cyan	12.85	12.812	11.365	15.122	15.912	15.799	19.276	17.492	16.344	22.932	18.387	15.774	10.236	7.254	13.071	8.245	7.921	10.595
Unigene0001523	--	lightcyan	22.188	28.473	31.533	19.988	17.504	19.712	24.599	24.346	20.142	17.101	8.095	10.701	1.737	0.438	2.47	1.785	0.627	0.714
Unigene0001524	--	cyan	10.907	8.525	7.125	10.615	7.49	9.682	12.55	16.117	9.658	11.397	13.917	9.24	10.083	11.597	10.175	5.818	7.141	6.302
Unigene0001529	AMFR	cyan	48.101	46.104	46.119	42.597	47.907	50.883	55.062	65.322	55.68	62.824	59.52	62.575	43.464	42.009	44.857	43.167	49.627	53.413
Unigene0001536	Pigw	greenyellow	4.195	4.335	3.478	4.625	5.122	3.529	8.509	7.091	9.383	7.193	7.336	6.72	5.888	7.291	4.973	9.548	8.352	10.255
Unigene0001540	--	greenyellow	3.345	3.296	2.88	5.98	5.812	3.766	7.759	6.199	6.381	4.025	5.687	7.514	8.755	8.96	6.839	8.301	9.839	10.873
Unigene0001543	--	lightcyan	13.249	10.159	17.207	18.792	13.771	18.727	22.473	22.666	15.575	7.726	9.828	17.617	5.247	9.008	14.242	6.163	7.388	10.681
Unigene0001546	--	green	3.38	2.367	2.338	1.491	1.159	1.055	2.757	2.754	2.562	3.22	3.827	1.263	18.742	19.288	15.649	7.829	5.108	5.385
Unigene0001549	GTPBP2	black	249.296	248.138	236.833	278.81	251.863	232.928	141.009	132.946	132.055	104.161	102.777	130.737	156.822	163.597	154.745	149.339	152.35	154.991
Unigene0001550	GTPBP2	violet	6.465	7.289	11.37	5.801	4.833	4.159	4.258	2.851	3.944	1.732	2.188	2.984	4.235	5.508	2.278	7.254	5.868	8.262
Unigene0001552	--	green	76.742	63.943	72.879	56.015	48.266	59.792	38.02	32.031	33.231	84.431	84.049	85.294	401.939	456.419	226.388	201.716	238.393	253.071
Unigene0001558	DSPTP1B	lightcyan	27.799	23.089	18.004	26.146	27.24	20.229	25.654	24.308	21.716	22.892	16.324	16.713	16.334	17.846	16.188	24.444	19.906	21.183
Unigene0001562	IGDCC3	lightsteelblue1	10.673	8.887	10.39	22.591	24.783	22.668	31.47	34.233	27.822	9.704	9.3	8.146	25.797	30.304	8.313	9.877	7.914	10.136
Unigene0001564	--	lightcyan	1.361	0.873	0.667	0.953	0.397	1.05	0.559	0.39	0.27	8.674	10.179	11.097	4.304	3.798	1.87	9.187	6.993	11.648
Unigene0001572	v1g172254	lightyellow	46.505	46.323	52.285	49.52	50.61	54.29	39.772	46.54	41.14	125.244	124.168	112.151	46.951	39.555	59.553	38.08	42.215	46.603
Unigene0001573	--	lightyellow	0.645	0.295	0.632	0.644	0.626	0	0.662	0	0.319	19.867	13.47	16.039	6.272	5.996	10.066	4.835	6.992	6.983
Unigene0001576	CENPS	cyan	5.156	9.151	7.263	3.867	3.758	4.353	7.284	6.158	4.472	11.449	15.242	13.991	5.096	2.57	16.911	1.612	2.576	1.746
Unigene0001578	--	red	5.954	5.098	4.438	5.176	6.162	7.867	17.019	20.156	16.293	0.27	0	0.137	0	0	0.162	0.162	0.148	0.14
Unigene0001585	mys	red	2.823	2.93	2.95	6.46	5.546	5.447	9.537	11.026	10.507	0.524	0.759	1.196	0.763	0.75	1.097	0.549	0.215	0.544
Unigene0001587	RE2	black	9.951	7.394	10.297	0.102	0	0.049	0.209	0.146	0.101	0	0	0	0	0	0	0	0	0
Unigene0001589	--	lightcyan1	4.747	6.636	7.833	2.498	2.67	4.098	22.072	25.3	26.248	22.188	35.447	54.759	10.94	10.957	4.994	4.372	2.282	4.06
Unigene0001597	ITGB2	green	183.684	191.445	185.016	226.009	220.995	202.651	248.027	240.1	240.028	272.34	259.223	282.86	471.325	505.462	357.136	238.339	243.849	232.411
Unigene0001598	--	greenyellow	24.962	33.397	35.341	24.174	29.207	28.37	25.106	29.591	30.182	43.15	54.335	44.56	25.593	20.668	36.247	64.044	50.587	39.077
Unigene0001601	--	lightcyan	52.632	37.47	57.433	46.14	42.416	84.472	70.725	79.119	59.338	0	0	0	0.91	0	0.312	1.247	0	1.081
Unigene0001602	--	lightcyan	397.852	320.276	350.628	474.548	429.902	526.583	710.416	679.018	548.116	0	0	0	0.243	1.063	0.999	0.25	0	0
Unigene0001604	rnf213a	black	9.668	11.154	8.486	12.956	12.086	6.567	6.668	6.298	7.61	0.957	0.647	1.353	0.165	0.12	0.268	0.155	0.181	0.159
Unigene0001606	Lamp1	greenyellow	0	0	0	0	0	0	0	0	0	0	0	0	0	0	0	10.018	10.542	6.039
Unigene0001608	MTARC1	cyan	50.847	49.696	49.383	44.021	49.263	40.905	53.91	59.342	54.366	75.278	67.503	72.52	31.195	24.233	46.857	30.949	34.869	34.529
Unigene0001609	--	lightcyan	1.05	1.924	2.499	9.751	10.059	12.449	1.85	2.293	1.785	0	0	0	0	0.199	0.187	0.188	0	0.65
Unigene0001617	CPEB1	greenyellow	33.204	30.027	31.647	38.441	43.506	34.361	57.387	63.502	59.73	119.508	92.529	85.25	234.927	276.3	105.93	151.723	156.264	157.14
Unigene0001620	--	lightcyan	9.546	6.882	7.794	8.131	7.816	8.272	12.804	9.458	8.937	3.233	2.819	2.714	1.613	2.584	3.313	2.321	1.11	0.862
Unigene0001626	TMEM175	green	13.488	18.859	14.385	12.352	13.802	15.086	11.526	11.575	10.175	13.719	13.719	11.186	5.735	5.79	7.382	9.326	9.745	9.763
Unigene0001628	--	greenyellow	6.913	7.205	4.437	5.243	4.401	4.37	7.591	5.466	6.852	8.468	7.866	9.087	29.865	28.511	6.85	44.103	53.62	50.873
Unigene0001630	--	green	0	0	0	0	0	0	0	0	0	0.731	6.156	2.963	45.952	51.756	30.591	3.79	2.663	2.779
Unigene0001632	--	darkolivegreen	0	0	0	0	0	0	0	0	0	0	20.661	0.311	0	0	0	0	0	0
Unigene0001633	--	lightcyan	12.184	14.787	14.923	31.37	30.782	29.977	22.531	21.535	11.775	0.637	0	0.323	0	0	0.761	0	0	0
Unigene0001646	POLL	greenyellow	43.467	36.959	42.652	45.166	45.105	42.127	50.618	50.585	50.79	55.46	54.051	47.381	58.458	61.299	49.264	26.944	28.88	30.457
Unigene0001650	--	lightcyan	28.515	28.321	30.404	35.667	34.77	30.479	38.656	36.858	43.338	30.145	28.904	27.352	15.03	16.868	13.761	14.119	14.556	14.719
Unigene0001651	--	lightcyan	56.992	65.715	70.012	58.429	64.092	78.431	83.215	73.52	78.282	19.95	18.774	27.57	21.817	15.763	26.385	15.913	15.526	16.297
Unigene0001652	Cfap58	greenyellow	4.954	6.676	5.635	6.604	6.695	6.427	4.446	4.406	5.136	9.757	6.513	9.647	19.393	25.729	9.888	30.323	46.096	49.349
Unigene0001653	Wdr6	lightcyan	12.283	13.565	12.339	18.798	16.933	12.706	16.308	18.809	20.789	14.131	12.778	10.705	12.945	16.736	15.013	9.756	7.949	9.031
Unigene0001654	--	lightcyan	24.439	21.724	20.726	27.64	24.214	22.883	21.567	22.354	20.332	0.419	0.441	0.424	1.852	2.023	1.702	1.503	1.83	2.257
Unigene0001658	ALDH6A1	lightcyan	311.73	316.225	277.435	268.182	248.289	237.525	226.056	231.28	230.787	410.776	351.701	326.821	242.223	274.453	191.988	376.862	363.511	337.611
Unigene0001662	OSTC	lightcyan1	101.976	115.189	134.869	119.796	125.087	123.054	145.075	151.677	180.936	259.387	256.045	234.534	121.147	95.223	170.119	67.272	62.802	51.856
Unigene0001670	--	greenyellow	76.583	74.555	72.823	69.952	75.583	79.258	92.738	88.546	87.092	76.245	61.727	71.055	83.453	81.182	92.859	140.127	133.142	132.517
Unigene0001681	--	black	12.015	14.889	9.694	9.893	8.928	6.137	3.63	5.739	5.954	0.369	0	0.748	0.43	0	0.441	0	0.403	0
Unigene0001685	--	lightcyan	3.412	5.209	2.972	14.026	9.579	8.048	4.674	5.796	3.758	0	0.417	0.401	0	0	0	0	0	0
Unigene0001687	Rplp1	cyan	1056.98	1157.55	1074.57	1363.73	1323.88	1562.92	1339.13	1448.02	1351.62	1756.33	1901.32	1781.13	770.76	611.529	1157.5	616.117	658.948	565.52
Unigene0001693	Stk32b	greenyellow	441.474	441.537	423.839	549.214	506.594	446.399	536.086	484.943	483.519	431.836	424.998	503.49	490.449	453.625	645.063	622.045	635.525	602.803
Unigene0001694	--	cyan	8.803	7.965	6.311	8.48	7.198	6.525	4.632	4.41	3.511	6.506	6.258	5.343	6.007	6.848	2.548	9.663	7.968	10.932
Unigene0001695	--	greenyellow	0	0	0	0	0	0	0	0	0	0	0.289	1.112	0.958	0.698	1.639	10.499	9.589	9.951
Unigene0001698	MCCC1	lightcyan1	65.644	60.472	61.777	45.879	44.586	44.323	56.843	59.362	64.904	71.578	69.47	60.82	43.075	42.113	46.199	29.694	28.724	32.633
Unigene0001699	spns1	greenyellow	90.589	97.085	92.056	141.249	134.897	131.506	152.046	145.906	133.933	94.3	95.841	107.155	169.174	192.894	154.619	200.392	210.43	200.291
Unigene0001701	Hnrnph1	lightyellow	204.186	213.857	196.744	145.116	132.487	144.596	181.744	203.686	211.99	365.937	382.98	335.05	129.665	120.105	164.716	209.615	222.852	217.786
Unigene0001703	Tfap2a	red	165.446	160.153	180.974	240.426	312.6	304.703	377.175	354.017	341.789	163.396	182.596	160.908	91.524	82.227	147.096	64.881	71.424	72.676
Unigene0001708	--	lightcyan	114.413	111.508	104.302	118.492	112.244	120.953	88.961	86.347	88.333	279.105	258.185	235.624	233.576	221.378	303.998	301.723	301.768	318.752
Unigene0001709	--	lightcyan	312.294	258.425	434.316	229.828	303.828	254.075	271.337	254.773	263.351	202.533	180.682	219.763	84.308	68.435	147.993	46.261	48.29	68.513
Unigene0001710	--	greenyellow	0	0	0	0	0	0	0	0	0	0	0	0	0	0	0	10.121	7.908	7.397
Unigene0001711	--	greenyellow	0	0	0	0	0	0	0	0	0	0	0	0	0	0	0	10.122	14.952	11.912
Unigene0001714	--	green	1.222	1.12	1.198	1.629	1.386	1.769	5.023	1.557	2.423	4.044	2.689	4.961	11.894	14.891	7.635	4.329	3.722	6.621
Unigene0001715	FRYL	greenyellow	11.301	8.039	8.582	15.301	15.437	10.738	18.95	16.868	17.654	11.683	8.992	9.53	21.539	25.04	15.6	16.876	18.101	17.807
Unigene0001724	--	black	119.631	189.459	115.612	52.461	46.905	61.422	23.717	19.606	18.722	1.462	1.795	6.42	1.986	0	2.913	0	0	0
Unigene0001726	--	greenyellow	0	0	0	0	0	0	0	0	0	0	4.234	0	0	0	0	11.459	5.233	4.369
Unigene0001728	ARSK	lightcyan	43.039	40.669	39.053	71.077	75.805	80.966	77.461	69.651	64.608	49.004	42.467	37.516	36.19	28.524	49.94	10.647	13.615	13.902
Unigene0001738	--	greenyellow	1.389	2.545	6.125	0.694	3.374	0	2.854	1.327	4.819	0	0	2.206	4.224	12	0.868	6.078	5.552	7.525
Unigene0001739	--	green	854.726	816.435	857.122	759.15	722.795	681.568	250.579	236.631	279	953.651	981.614	887.27	2314.13	2687.39	1207.53	1197.61	1305.07	1310.08
Unigene0001745	--	lightcyan	20.509	22.542	22.39	17.283	19.074	20.069	18.661	27.431	18.585	2.143	1.611	0.931	2.851	1.168	5.491	0.733	0.335	1.587
Unigene0001750	PRKG1	greenyellow	205.586	205.389	199.173	246.334	248.513	251.197	343.688	346.131	336.813	300.288	234.368	220.753	369.608	411.911	270.86	423.992	425.343	420.569
Unigene0001754	--	black	4.297	4.592	10.525	2.148	2.784	7.601	4.414	4.79	4.259	2.245	5.514	1.517	1.742	0	0.895	1.791	1.636	0.776
Unigene0001760	--	darkorange	10.879	8.329	7.203	9.432	9.249	8.569	14.231	13.803	12.804	10.123	14.209	9.719	10.183	9.262	9.662	11.953	10.966	11.417
Unigene0001768	--	lightcyan	44.02	50.612	45.126	47.594	44.453	59.447	50.105	49.783	50.914	9.289	11.68	13.532	20.952	14.359	26.303	13.198	7.825	9.631
Unigene0001769	--	greenyellow	46.309	60.003	61.972	61.735	63.654	75.554	75.42	64.745	61.574	55.861	52.177	64.185	137.844	110.079	195.205	175.558	160.35	143.98
Unigene0001771	Tnks	lightcyan	136.331	174.51	154.105	141.607	135.277	156.397	122.978	120.352	106.24	3.02	1.59	2.295	0.293	0.96	0.602	1.506	3.025	2.348
Unigene0001774	Hebp2	lightyellow	0.225	0.206	0.44	2.022	1.529	3.686	5.541	3.865	3.119	8.688	13.101	10.947	4.101	2.987	4.492	5.9	5.389	4.869
Unigene0001775	Musk	red	13.616	14.159	14.745	18.322	18.602	19.162	42.909	39.514	34.399	5.669	3.828	5.42	1.619	0.408	2.686	0.256	0.584	0.998
Unigene0001777	RPS15	greenyellow	674.248	624.51	639.547	547.626	507.527	512.233	494.51	462.825	527.254	560.943	621.566	575.839	222.155	197.554	428.476	211.939	205.971	208.065
Unigene0001778	--	greenyellow	0	0	0	0	0	0	0	0	0	0	0	0	0	0	0	15.873	16.871	16.507
Unigene0001779	--	lightcyan	13.815	11.978	11.056	6.326	5.636	6.715	8.45	5.34	9.303	0	0.116	0.223	0.257	0	1.054	0.132	0	0.228
Unigene0001780	--	lightcyan	509.293	554.133	566.656	809.758	775.297	860.853	462.998	465.482	461.241	290.222	309.484	366.838	56.001	53.096	78.436	5.946	4.345	3.298
Unigene0001781	--	lightcyan	1062.73	1257.76	1152.79	2110.69	2055.69	2427.49	939.697	878.094	830.059	103.858	91.99	165.063	46.338	32.007	78.777	7.664	4.25	2.609
Unigene0001782	HIKESHI	greenyellow	45.508	45.253	48.536	43.355	40.899	42.089	45.715	43.352	43.11	69.288	62.387	73.417	109.537	120.668	78.033	213.6	202.148	201.38
Unigene0001784	--	green	46.133	43.533	40.188	68.77	72.888	34.01	70.324	66.778	77.762	45.773	38.874	38.705	128.011	142.892	73.498	40.638	58.145	60.81
Unigene0001785	--	green	67.137	81.159	68.56	114.893	114.196	51.786	79.997	79.203	100.973	92.553	82.004	67.221	193.372	252.472	79.84	47.463	62.059	67.77
Unigene0001787	--	lightsteelblue1	142.809	140.493	115.642	183.5	164.179	123.172	151.247	149.934	167.762	119.69	125.516	121.526	160.223	176.31	126.277	92.027	105.4	112.717
Unigene0001789	--	greenyellow	8.633	8.108	6.317	10.162	9.69	7.143	8.532	7.596	8.232	8.307	8.174	7.464	6.214	6.899	8.636	6.592	6.333	6.956
Unigene0001792	PUF60	darkolivegreen	0	0	0	0	0	0	0	0	0	0	14.398	0	0	0	0	14.806	16.015	8.779
Unigene0001793	--	lightcyan	0	0	0	0	0	0	0	0	0	12.628	5.539	2.666	0	2.677	4.404	8.813	8.05	4.364
Unigene0001800	--	lightcyan	23.421	24.357	22.828	20.734	19.676	26.715	36.967	36.943	28.292	8.412	8.855	6.329	8.903	3.567	11.278	2.592	2.646	1.718
Unigene0001801	--	greenyellow	14.628	12.666	11.533	17.825	20.544	13.893	22.541	22.929	22.768	18.986	17.095	17.789	49.627	51.792	26.7	36.717	41.627	40.486
Unigene0001803	Nup85	cyan	70.508	66.682	62.92	57.773	56.361	65.028	68.024	72.309	67.833	84.725	83.003	74.738	55.886	48.179	77.182	49.112	54.235	52.019
Unigene0001810	OSBP	green	46.722	42.274	39.874	44.896	49.651	30.435	53.778	52.837	56.732	46.442	44.45	41.047	72.733	83.622	63.84	51.018	56.853	60.222
Unigene0001814	stk40	black	242.273	173.053	226.139	223.247	182.489	200.014	74.513	63.086	68.19	88.73	98.978	112.089	113.693	130.75	85.823	73.974	90.127	89.226
Unigene0001820	ATP13A1	royalblue	13.493	13.105	11.383	14.143	16.359	9.872	17.714	19.2	19.798	23.298	19.19	18.474	25.189	25.462	21.441	13.81	15.546	15.81
Unigene0001821	--	lightcyan	220.944	156.003	230.867	206.311	229.638	274.409	275.477	259.366	233.295	144.342	126.075	167.479	112.625	117.825	99.731	136.409	139.368	143.976
Unigene0001822	--	lightcyan	3.993	8.882	10.06	2.566	4.434	3.302	4.981	5.722	4.523	0.596	0.314	0	0.347	0	0	0.357	0.326	0
Unigene0001828	ANKFN1	cyan	67.822	56.913	62.272	70.451	72.588	67.459	102.285	97.021	90.527	71.926	66.656	78.839	64.987	66.777	79.434	42.844	46.295	46.979
Unigene0001830	--	red	55.809	60.386	60.538	64.078	76.872	89.346	170.736	190.715	166.861	54.788	59.191	67.699	34.501	21.395	66.468	22.425	19.782	20.762
Unigene0001835	neurl4	greenyellow	65.463	53.574	63.19	50.542	56.834	59.421	79.586	81.045	83.507	87.422	82.867	66.446	70.675	72.843	69.204	103.385	104.602	117.919
Unigene0001837	DMBT1	black	30.644	32.49	31.619	34.869	32.833	32.862	23.569	23.577	24.192	13.658	13.065	12.06	8.84	8.433	15.111	3.526	4.211	4.289
Unigene0001839	baz2a	lightyellow	139.406	125.27	113.771	133.176	120.071	134.649	110.359	118.354	120.327	47.526	44.565	66.245	88.372	98.824	82.041	103.051	101.569	105.617
Unigene0001840	--	greenyellow	39.66	32.109	34.959	56.259	59.499	43.88	55.81	56.207	52.577	40.821	36.605	40.567	82.202	90.643	51.562	77.33	86.928	90.741
Unigene0001844	NEUROG3	green	116.471	92.437	114.427	64.811	54.042	64.07	26.408	27.515	25.165	76.931	72.081	72.166	465.161	538.281	241.068	76.273	88.872	108.559
Unigene0001847	ALP1	black	51.318	38.593	39.536	60.6	60.677	100.796	23.973	22.966	19.811	1.637	4.278	3.546	1.708	0.574	1.89	7.293	8.697	9.598
Unigene0001848	bop1	red	48.144	42.279	46.044	78.678	87.573	75.668	105.03	96.53	103.149	57.45	54.618	45.56	69.611	75.779	45.926	61.36	58.489	58.322
Unigene0001849	cops6	cyan	62.405	54.041	58.376	68.624	65.111	78.387	77.821	80.209	73.244	79.798	79.15	83.04	58.072	52.343	69.459	54.218	52.216	53.817
Unigene0001850	--	lightcyan	11.183	14.105	12.034	15.763	17.457	10.966	19.398	21.367	22.531	6.896	3.629	6.988	8.696	9.014	6.184	8.479	14.862	11.916
Unigene0001852	--	black	18.475	24.039	15.946	24.776	22.51	24.473	12.653	15.129	11.917	9.958	11.45	6.521	1.605	0.585	3.847	3.116	0.837	2.065
Unigene0001855	--	lightcyan	12.125	9.657	10.33	10.718	15.709	10.003	20.76	17.46	19.682	3.489	4.059	2.791	11.756	10.042	8.782	2.856	2.608	2.094
Unigene0001857	--	greenyellow	1.52	3.481	0.931	2.28	1.477	2.567	2.733	2.179	3.202	4.567	3.971	5.231	9.014	9.091	7.36	14.253	14.32	13.793
Unigene0001869	DNAJC13	red	105.029	108.522	100.032	114.181	116.663	84.357	144.403	139.052	141.772	98.653	84.088	85.979	92.227	96.993	88.128	81.899	96.833	96.286
Unigene0001874	NUP93	lightcyan1	65.718	75.63	65.859	61.976	62.137	59.655	74.587	74.475	78.334	98.939	100.553	93.38	63.744	57.885	71.866	58.105	59.442	62.609
Unigene0001886	aprA	cyan	4.166	4.641	4.965	12.948	12.583	11.407	12.493	13.34	12.836	14.354	10.899	7.154	6.849	7.034	7.175	2.534	1.929	3.904
Unigene0001888	Mo25	red	86.947	84.041	84.582	88.028	83.79	79.111	119.093	118.849	115.614	88.61	93.434	83.147	68.538	65.966	72.953	61.932	58.633	61.404
Unigene0001893	ABCA3	greenyellow	113.576	114.317	118.273	83.371	82.589	74.426	95.307	84.185	88.253	119.767	104.096	123.216	144.187	161.142	130.292	283.519	280.403	260.692
Unigene0001896	--	lightcyan	1.263	3.239	1.98	4.546	7.362	3.655	10.379	7.48	7.51	0	0	0	0	0	0	0	0	0
Unigene0001904	ago	greenyellow	162.549	152.639	154.806	188.074	182.028	183.088	214.554	210.792	207.901	238.299	219.785	238.24	626.42	716.339	441.207	1139.17	1185.21	1137
Unigene0001905	ycf2-A	black	10.615	6.621	12.89	0.121	0.031	0.101	0.19	0.154	0.143	0.109	0.035	0.009	0	0.481	0.02	0.01	0.083	0.139
Unigene0001911	--	darkolivegreen	0	0	0	0	0	0	0	0	0	0	27.489	0	0	0	0	47.609	41.31	33.522
Unigene0001913	PRKAA2	orangered4	7.184	9.87	11.837	8.652	9.36	13.861	8.721	10.45	11.004	2.388	8.799	4.668	7.149	3.255	5.303	15.307	9.134	7.782
Unigene0001916	--	lightcyan	48.99	55.441	54.148	114.258	103.072	100.097	127.481	116.719	115.174	99.096	74.368	77.275	11.45	8.475	18.589	0	0.116	0.219
Unigene0001919	--	greenyellow	67.812	73.851	67.467	78.402	76.193	79.813	89.292	88.829	86.731	112.976	106.624	96.602	86.593	78.197	88.505	114.632	117.607	118.021
Unigene0001920	adal	lightcyan	51.288	47.63	46.477	59.696	58.707	55.539	56.572	63.038	65.188	32.123	33.345	30.062	26.377	29.483	39.123	26.841	28.589	28.902
Unigene0001927	Ogfrl1	greenyellow	58.347	55.088	51.144	48.126	49.159	56.932	50.905	53.033	47.241	43.969	43.373	39.653	22.66	23.879	26.701	22.58	22.027	20.387
Unigene0001936	--	green	0.495	0.227	0	0	0	0.239	0.254	0.709	1.717	8.793	8.44	8.911	22.581	30.264	14.844	8.045	11.588	5.899
Unigene0001940	Abcc3	black	12.698	10.111	12.724	9.846	8.868	8.109	7.375	7.134	9.368	3.128	2.143	2.788	1.623	1.151	2.524	0.586	0.989	0.743
Unigene0001942	pol	black	437.836	410.101	340.458	399.186	363.646	374.851	266.214	239.836	247.324	51.691	83.307	58.537	109.151	103.433	125.863	6.752	9.204	11.171
Unigene0001944	--	black	130.418	113.564	151.33	126.505	119.405	138.729	81.986	73.983	75.329	65.968	71.397	68.914	42.31	46.902	60.692	37.242	37.108	37.316
Unigene0001950	--	black	4.21	4.207	15.001	4.975	10.042	4.801	0	0	7.588	0	0	0	0	0	0	0	0	0
Unigene0001956	--	cyan	23.948	24.593	19.3	29.256	27.479	24.012	33.166	31.86	29.894	32.922	31.645	32.931	24.258	25.364	31.196	14.918	15.866	16.691
Unigene0001957	GIMAP4	lightcyan	18.52	23.785	21.054	48.606	43.52	34.667	15.303	14.087	14.017	0.684	0.609	1.972	2.999	2.876	2.704	0.377	0.402	0.436
Unigene0001960	--	black	33.564	37.574	36.369	32.344	31.18	32.549	8.108	9.363	10.745	20.752	18.029	17.448	3.903	2.19	8.126	0.542	0.396	0.094
Unigene0001962	--	lightsteelblue1	6.187	4.911	6.062	12.785	11.356	8.755	17.373	16.025	14.446	5.603	4.537	7.134	14.717	16.628	6.012	5.328	10.832	8.043
Unigene0001964	emc3	cyan	42.757	42.735	48.169	40.662	44.388	45.014	50.076	54.82	56.323	56.171	61.275	61.349	33.543	22.766	56.724	34.648	30.215	30.327
Unigene0001971	SIRT5	lightyellow	13.491	12.242	9.913	15.362	12.866	13.859	9.881	12.889	14.238	25.451	20.334	28.041	14.282	14.277	29.808	15.616	19.113	14.074
Unigene0001975	USP47	lightcyan	13.28	15.976	10.487	16.052	15.6	9.753	15.678	18.368	15.716	12.219	9.374	12.173	8.197	9.219	11.886	14.867	14.484	11.595
Unigene0001980	Os01g0290100	lightcyan	16.569	19.155	15.541	27.172	34.358	32.361	25.635	26.639	27.738	24.384	18.557	16.474	10.814	7.922	16.535	4.547	5.191	5.691
Unigene0001982	DYNC1H1	lightcyan	16.61	18.474	17.648	14.127	13.624	13.944	14.847	17.002	15.608	2.479	3.559	2.855	5.904	4.014	2.83	5.933	4.557	5.726
Unigene0001983	--	lightcyan	5.371	7.965	7.769	9.462	6.213	7.897	8.671	11.241	8.873	3.474	2.532	2.708	0	0	0.639	1.919	1.168	1.385
Unigene0001986	PTPRG	greenyellow	45.547	39.613	38.08	67.987	68.759	47.444	73.248	70.9	70.389	41.285	32.674	38.872	128.063	157.965	68.483	113.655	122.43	119.273
Unigene0001988	--	green	0.802	0.612	0.655	0.935	0.779	0.902	0.961	1.787	2.119	1.536	1.911	0.849	23.891	27.346	11.852	5.345	4.882	4.922
Unigene0001989	AXL	darkred	130.234	120.34	163.092	209.118	192.844	145.02	114.592	102.816	97.313	145.639	158.527	157.283	236.919	217.528	296.023	90.569	100.888	95.773
Unigene0001991	--	darkorange	6.459	3.425	6.662	5.438	4.955	3.28	6.985	8.769	7.413	5.328	8.226	9.719	3.308	4.066	4.672	10.625	3.882	7.734
Unigene0001994	SETH3	lightcyan1	22.518	23.62	19.335	24.331	24.351	20.558	15.919	16.887	16.98	33.079	32.358	32.818	14.579	8.93	24.654	4.238	4.424	4.263
Unigene0001998	eef1g-a	darkolivegreen	0	0	0	0	0	0	0	0	0	0	15.649	0	0	0	0	12.823	9.067	8.245
Unigene0002002	TECTA	darkorange	59.404	44.24	54.939	68.831	81.996	45.663	32.509	24.929	21.461	24.218	23.662	33.949	62.802	72.86	32.946	20.995	28.051	31.275
Unigene0002005	--	lightcyan	66.689	60.797	54.399	85.983	72.507	54.071	88.773	89.538	82.549	10.032	9.183	9.614	34.275	38.42	21.905	3.784	4.409	4.183
Unigene0002011	KPTN	greenyellow	233.216	239.745	230.843	201.244	195.225	207.29	169.47	151.434	140.391	116.183	113.618	201.788	142.602	120.034	164.777	384.269	370.788	361.713
Unigene0002013	CEBPB	greenyellow	0.408	0.374	0.2	0	0	0	0.21	0	0	0	4.493	0	0	0	0	65.106	42.675	30.091
Unigene0002018	--	greenyellow	12.625	13.778	13.264	18.263	16.939	11.584	16.06	13.293	13.552	18.271	14.211	16.383	13.2	12.887	15.303	9.033	12.912	15.219
Unigene0002022	--	lightcyan	9.167	5.971	4.391	10.999	6.73	11.596	14.649	12.845	16.355	3.406	2.241	3.883	1.487	0.541	1.527	2.801	3.024	2.428
Unigene0002033	X-element\ORF2	lightcyan	5.215	5.93	4.934	7.193	10.66	8.155	5.358	8.935	6.774	2.067	0.593	1.143	7	3.107	4.269	0.45	0.616	1.559
Unigene0002035	--	lightcyan	19.689	23.022	22.027	17.731	18.045	24.654	23.382	26.681	24.636	21.155	25.495	20.109	14.947	17.63	17.62	18.329	14.19	17.245
Unigene0002039	--	lightcyan	54.812	66.361	64.606	63.292	66.234	67.276	88.908	89.456	83.658	45.3	46.598	33.776	41.106	44.583	38.513	49.769	47.434	47.148
Unigene0002040	tnrc4-a	black	360.039	314.868	321.888	385.072	354.514	430.359	465.73	452.196	424.406	735.712	681.523	656.872	839.309	859.488	883.903	1060.94	1109.37	1067.92
Unigene0002041	--	greenyellow	0.961	4.108	2.825	3.523	4.981	2.473	4.278	4.591	3.81	2.343	4.228	5.767	3.507	11.495	4.803	12.415	7.682	11.106
Unigene0002042	--	skyblue	55.065	53.625	54.137	58.483	62.916	49.399	83.733	80.886	78.767	56.824	50.69	54.763	65.886	67.214	61.487	67.477	73.125	74.597
Unigene0002046	TPO	greenyellow	18.096	14.306	18.152	18.308	19.467	19.953	14.053	9.673	9.502	37.253	33.765	25.891	62.496	66.708	50.33	71.906	76.008	91.253
Unigene0002051	Svep1	green	72.915	64.095	73.789	57.21	66.943	62.441	102.151	98.693	93.578	135.81	139.476	172.756	286.2	335.821	209.241	179.405	195.737	201.293
Unigene0002054	Gaa	cyan	7.198	7.796	7.104	17.861	16.592	11.659	11.712	12.85	10.988	19.982	16.47	19.305	7.477	6.633	10.502	3.218	5.159	4.724
Unigene0002057	--	black	11.791	10.8	9.775	6.348	6.463	9.042	6.212	7.799	9.289	3.159	2.993	3.842	2.942	1.607	0.755	1.512	0.345	1.31
Unigene0002058	NXT1	lightcyan1	17.888	18.009	21.727	13.746	14.652	11.125	13.82	15.395	14.067	23.479	19.837	20.35	9.171	12.181	12.375	16.263	14.179	16.016
Unigene0002059	RpL30	lightcyan1	215.835	242.009	245.272	161.115	172.519	213.92	172.886	192.938	218.518	276.511	268.863	329.226	110.54	102.883	170.307	142.536	93.198	110.759
Unigene0002060	vha-4	greenyellow	21.86	21.596	20.653	23.262	27.31	18.981	29.515	31.476	30.489	41.603	38.813	31.91	54.319	72.007	24.775	52.508	44.929	41.105
Unigene0002061	P4HA2	lightcyan	39.941	35.073	36.271	53.991	53.038	43.775	33.545	33.003	33.661	113.347	97.2	81.164	136.049	148.829	112.641	125.645	125.632	122.587
Unigene0002063	lmbrd2	skyblue3	5.941	3.854	4.123	1.732	3.367	5.015	5.34	4.73	3.189	6.207	4.628	12.581	5.721	3.948	8.04	9.283	3.957	3.486
Unigene0002064	ELP4	lightcyan1	7.632	6.303	8.09	6.004	5.714	7.242	6.683	7.53	6.2	22.223	18.714	17.487	4.87	3.325	7.972	6.725	8.571	4.473
Unigene0002067	PPIB	lightyellow	225.42	216.821	221.292	209.537	199.641	172.317	117.746	114.41	124.516	544.361	521.217	464.951	294.899	309.527	247.707	219.974	209.8	210.184
Unigene0002068	--	lightcyan	2.313	2.119	1.133	1.156	1.498	1.488	2.376	2.946	2.293	17.32	15.264	35.922	18.756	17.931	9.151	4.819	13.205	5.012
Unigene0002073	--	lightcyan	20.966	20.095	21.863	28.375	20.518	27.452	22.769	22.177	22.637	10.719	13.26	14.192	7.469	9.752	11.787	9.08	7.951	8.031
Unigene0002078	Anapc2	cyan	49.862	42.848	44.325	53.495	52.396	55.403	64.244	63.292	64.762	57.001	55.844	54.725	35.862	32.481	53.895	27.402	23.589	26.781
Unigene0002079	--	lightcyan	0.29	0.31	0.284	0.58	0.469	0.233	0.943	0.877	0.67	16.807	17.32	17.39	9.694	8.795	12.552	19.082	18.477	18.054
Unigene0002081	--	black	183.454	155.707	164.223	130.118	114.369	124.735	68.245	61.514	63.145	13.348	22.857	18.758	4.558	5.886	7.023	3.62	3.501	3.506
Unigene0002085	--	darkred	70.839	49.198	61.779	70.828	66.563	120.919	128.752	63.216	53.239	10.574	15.412	9.891	770.762	206.911	2473.22	28.222	13.333	19.397
Unigene0002087	Cltc	greenyellow	317.644	312.544	293.933	315.161	326.269	255.674	390.958	391.986	384.737	389.893	316.011	307.877	436.799	477.281	323.262	206.008	220.614	209.19
Unigene0002092	Dpp7	cyan	18.908	17.819	17.65	15.878	16.829	16.71	26.714	25.555	26.464	22.66	23.035	17.131	15.212	15.631	15.996	10.175	10.767	10.753
Unigene0002094	ARSA	lightcyan	1.544	1.584	2.36	1.976	1.2	1.43	0.698	0.767	0.551	12.971	11.005	12.491	10.668	13.544	11.189	12.894	11.213	13.181
Unigene0002097	--	greenyellow	21.212	27.894	22.971	47.317	50.263	55.413	54.861	64.234	53.67	69.408	54.917	69.157	129.915	120.43	111.353	157.635	143.343	136.606
Unigene0002098	--	greenyellow	5.774	5.769	5.914	5.773	13.515	2.026	14.019	10.28	9.625	9.598	5.196	10.282	19.792	17.439	8.197	24.606	25.471	30.991
Unigene0002100	--	lightcyan	9.076	8.185	6.704	8.377	8.548	8.353	12.193	7.337	8.304	2.334	2.918	3.105	2.887	3.155	3.14	4.539	1.594	1.967
Unigene0002101	USP47	lightcyan	11.936	6.195	11.695	11.139	9.665	10.364	13.488	14.445	11.831	3.742	3.501	6.741	1.452	0.529	3.977	6.466	4.089	1.724
Unigene0002102	--	greenyellow	8.759	10.806	11.121	11.617	11.203	11.21	11.568	11.442	9.922	18.49	13.664	15.142	16.633	16.985	12.059	43.685	49.494	53.349
Unigene0002103	Hadh	lightcyan	94.618	92.341	96.753	94.19	100.636	79.594	82.627	87.238	98.425	259.892	274.641	228.815	203.041	218.18	197.706	206.093	191.385	188.298
Unigene0002104	--	lightcyan	19.965	23.629	18.389	17.943	16.275	16.088	20.356	22.217	22.828	16.563	11.021	7.126	4.366	3.081	6.446	0	0.256	0.162
Unigene0002113	--	cyan	22.038	17.907	15.092	23.575	26.71	25.721	30.43	28.752	26.659	26.617	26.064	26.974	13.259	14.014	24.721	21.922	18.129	21.821
Unigene0002115	--	lightcyan1	141.109	146.371	175.762	98.805	120.243	105.649	102.432	146.719	139.864	206.042	234.52	226.246	120.202	97.611	162.39	130.215	103.179	134.545
Unigene0002124	--	green	41.056	46.487	48.74	68.563	65.775	46.658	53.562	52.339	49.245	56.912	62.542	93.215	283.475	285.537	268.111	51.955	49.899	52.051
Unigene0002126	RGPD5	green	10.774	9.067	10.226	14.139	16.161	7.861	20.753	21.294	19.689	9.217	7.11	7.344	23.016	27.026	14.638	12.964	13.686	16.56
Unigene0002127	--	lightcyan	21.402	25.884	24.939	26.904	26.247	22.353	28.71	26.502	28.834	1.086	0.914	0.77	2.148	1.795	3.634	0.779	0.119	0.563
Unigene0002128	Ranbp2	red	95.605	93.957	89.158	108.221	110.734	89.954	137.216	137.039	141.914	65.725	70.417	58.525	56.504	54.828	71.272	55.852	56.122	61.944
Unigene0002136	--	red	3.8	4.873	3.724	11.146	9.355	15.645	35.658	35.825	35.409	1.588	0.279	0.805	0	0	0	0	0	0
Unigene0002141	--	lightyellow	39.803	35.87	48.434	32.095	39.3	56.984	65.292	63.788	55.361	12.074	28.951	12.916	32.017	39.247	56.145	78.652	30.055	47.294
Unigene0002142	--	lightcyan	37.944	37.312	41.2	36.296	33.198	36.133	43.367	35.623	34.516	24.543	32.34	23.829	15.185	17.027	22.779	17.454	16.13	16.016
Unigene0002144	--	cyan	59.044	57.085	63.474	56.575	64.542	66.262	77.293	79.717	73.357	94.466	76.667	84.879	52.368	40.869	59.935	54.334	51.266	62.41
Unigene0002145	PGBD4	lightcyan	0.112	0.153	0.328	0.168	0	0.108	0.057	0.053	0.166	11.497	9.461	8.221	5.571	5.79	4.117	7.192	14.222	9.863
Unigene0002148	Slc27a1	greenyellow	52.572	54.756	53.098	47.938	51.024	51.243	60.981	64.461	62.411	53.675	52.999	47.46	32.083	29.863	37.607	28.767	30.323	29.421
Unigene0002149	--	lightcyan	11.684	10.925	12.64	10.222	10.643	6.576	11.003	11.628	13.511	1.017	0	0.773	2.369	5.499	3.041	0.609	0.278	0.264
Unigene0002152	--	greenyellow	29.298	22.752	26.937	34.813	33.213	33.388	19.302	18.965	15.677	17.525	15.762	22.143	55.651	54.737	38.991	36.626	40.726	37.26
Unigene0002154	--	lightyellow	48.144	46.565	39.074	44.006	33.864	37.784	31.373	30.378	25.64	209.663	161.627	145.708	99.86	84.993	117.605	75.457	80.408	72.008
Unigene0002156	NCSTN	green	50.585	51.168	57.751	55.049	65.608	55.029	83.823	79.356	83.057	80.431	86.119	71.03	95.684	118.963	66.771	84.684	85.384	78.549
Unigene0002157	Svep1	darkred	0	0	0	0	0	0	0	0	0	0	0	0	12.389	1.717	43.493	0	0	0
Unigene0002164	--	greenyellow	23.026	21.649	22.347	24.633	23.304	21.46	22	26.116	23.255	19.784	21.544	20.003	15.672	14.751	20.339	13.332	12.624	11.317
Unigene0002169	GRB2	black	91.296	103.44	110.589	89.987	89.908	82.075	94.991	108.012	112.732	135.133	129.978	134.008	144.641	160.656	139.938	182.101	156.12	148.125
Unigene0002171	--	lightcyan	18.726	17.44	16.806	19.038	20.184	18.522	17.136	16.838	21.681	2.302	2.25	4.332	4.02	3.764	3.146	1.967	3.414	2.557
Unigene0002172	--	greenyellow	1.568	2.32	1.182	1.688	1.992	1.629	2.602	3.226	2.869	7.687	4.245	11.75	52.229	62.354	31.946	114.896	124.086	128.445
Unigene0002182	TY3B-G	greenyellow	22.615	19.132	16.506	24.827	24.666	21.913	21.056	21.543	20.897	18.08	15.233	16.01	33.216	38.283	20.804	26.683	31.366	34.385
Unigene0002183	--	greenyellow	2.755	1.996	2.417	3.659	3.716	2.103	3.675	2.711	3.505	5.284	5.427	5.225	22.106	23.661	12.432	16.654	21.221	19.243
Unigene0002191	--	greenyellow	26.412	26.909	26.168	21.363	20.185	26.484	25.303	27.359	20.002	37.984	40.637	38.965	61.184	55.609	44.305	117.787	122.663	135.027
Unigene0002192	--	lightcyan	12.829	12.107	11.046	12.244	9.444	12.19	14.178	16.713	18.11	23.559	24.373	24.287	28.372	20.924	28.899	14.094	17.09	25.691
Unigene0002198	--	lightyellow	2.981	3.55	2.775	2.981	4.056	3.739	4.135	4.984	4.728	12.149	12.953	13.417	5.44	8.122	7.636	5.218	6.979	3.068
Unigene0002199	PGBD4	lightcyan	8.863	11.67	9.046	15.139	13.397	14.252	20.234	18.347	20.499	1.736	4.807	1.76	6.588	5.562	7.075	8.541	7.169	6.801
Unigene0002201	--	green	29.072	29.671	40.284	21.177	23.809	34.059	29.865	27.377	32.932	29.074	37.457	31.663	24.248	11.039	24.387	27.517	30.35	26.546
Unigene0002202	--	lightcyan	37.915	39.866	38.57	40.52	46.24	45.819	48.39	44.447	50.331	20.313	28.83	33.388	23.295	19.41	32.748	26.48	20.873	25.777
Unigene0002203	--	lightcyan	9.407	5.994	7.614	6.134	5.564	3.946	8.823	10.159	3.648	1.709	0.45	0.866	0	0	0	0	0.467	0.443
Unigene0002205	--	lightcyan	24.86	29.395	22.475	50.843	47.873	50.914	63.731	57.866	58.466	1.535	2.113	0.598	5.91	6.758	3.953	0.565	1.419	0.612
Unigene0002207	--	lightcyan	23.792	25.713	26.199	18.525	22.641	25.663	29.128	29.1	30.191	6.013	6.947	7.803	8.878	9.514	5.524	17.46	17.39	18.78
Unigene0002213	Idh1	lightyellow	275.629	285.911	277.703	204.692	218.429	173.937	195.514	213.256	224.84	607.836	589.868	627.01	289.372	288.995	311.964	236.412	245.75	236.184
Unigene0002215	--	greenyellow	18.414	18.653	23.943	13.766	17.112	22.36	18.21	21.703	16.944	21.039	22.147	25.755	27.841	24.472	31.105	43.1	36.419	38.407
Unigene0002216	--	black	284.364	347.792	434.309	228.571	280.102	278.12	248.593	286.59	294.567	207.985	201.154	226.716	166.841	145.98	176.242	186.109	142.611	167.322
Unigene0002218	--	black	48.36	44.796	44.7	44.703	38.479	48.242	35.432	39.403	39.251	25.551	27.298	28.792	21.976	20.857	28.955	20.532	17.92	22.143
Unigene0002221	tre1	violet	27.674	31.718	26.254	23.937	22.622	22.25	35.349	35.042	34.542	47.122	42.517	34.42	35.621	33.957	38.874	20.41	22.738	21.811
Unigene0002229	ANP1	lightcyan	82.214	84.645	81.122	117.912	104.963	105.707	65.984	63.751	61.56	46.844	50.456	63.164	44.659	40.385	63.397	33.149	33.652	35.221
Unigene0002232	Cmtr1	lightcyan	17.471	18.386	17.902	23.424	23.688	19.319	19.902	17.791	20.74	10.566	8.369	10.972	13.152	14.17	12.008	8.761	9.831	8.569
Unigene0002233	--	lightsteelblue1	7.447	7.389	8.715	10.548	12.663	8.781	19.338	15.81	14.352	0.648	0.228	0.219	14.342	11.546	3.36	2.327	3.071	1.345
Unigene0002238	--	red	5.087	4.659	5.306	24.774	24.236	33.167	78.808	72.036	65.79	0	0	0.174	0.2	0	0.308	0	0	0.089
Unigene0002245	--	lightcyan	6.768	7.97	5.052	8.056	7.516	10.883	2.318	2.771	6.069	0.673	0.354	0.683	7.056	7.281	5.637	2.014	2.208	1.047
Unigene0002252	IMP3	lightyellow	20.092	20.89	22.478	20.903	21.105	19.122	22.035	23.994	26.239	58.156	60.622	58.361	45.74	44.563	54.612	32.923	34.412	34.12
Unigene0002266	LOXL3	greenyellow	25.419	22.679	22.066	76.047	79.919	61.755	53.781	58.258	62.138	63.852	58.886	48.462	87.149	102.307	55.122	74.502	76.32	84.753
Unigene0002270	--	black	12.485	5.718	15.673	0.78	0.379	0.376	1.603	0.373	0.387	0	0.429	0.826	0.949	0	1.462	0	0.891	0
Unigene0002272	YDR541C	lightcyan	328.226	314.626	322.959	158.433	160.88	150.18	212.732	205.079	228.599	404.718	361.27	342.736	462.213	508.264	353.985	418.922	480.089	504.891
Unigene0002278	Tex261	cyan	19.03	10.413	16.466	16.803	16.33	14.545	25.389	25.028	20.087	31.763	17.669	20.151	11.424	13.467	16.365	12.976	11.852	11.245
Unigene0002282	--	lightcyan	78.654	72.544	74.739	82.108	78.731	81.167	93.174	84.384	86.281	3.623	3.212	6.956	1.998	1.94	3.876	3.422	3.334	3.361
Unigene0002287	--	lightcyan	9.2	13.965	14.681	15.244	11.239	8.877	9.722	14.566	6.253	3.571	5.493	4.454	2.878	2.795	3.613	8.873	5.103	4.272
Unigene0002295	CREB3L3	greenyellow	174.237	178.495	175.769	188.232	177.4	199.631	179.265	166.083	144.769	206.797	194.989	249.777	142.417	121.67	231.402	368.984	374.937	378.953
Unigene0002303	--	lightcyan	12.353	13.84	13.076	11.689	13.611	12.344	19.262	17.597	13.993	0.922	1.456	1.752	2.281	3.518	2.894	2.758	3.148	2.987
Unigene0002308	--	greenyellow	69.945	68.323	75.037	85.647	89.256	65.348	110.283	108.272	119.131	59.438	69.142	56.251	89.117	85.014	74.389	172.666	171.357	169.055
Unigene0002309	--	lightcyan	17.532	14.405	17.683	17.529	15.783	11.442	13.508	14.533	11.755	2.694	1.701	1.638	0.941	0	2.255	0	0	0
Unigene0002310	--	red	0	0.971	1.039	1.06	4.635	4.603	9.257	4.051	10.508	0	0.583	0	3.224	2.818	3.973	0.663	0.605	0
Unigene0002322	--	lightcyan	19.937	11.62	15.336	22.899	19.212	17.168	14.557	15.584	18.128	0	0.906	0.872	8.417	10.511	4.529	0	0.753	1.071
Unigene0002326	--	lightcyan	5.541	11.418	6.786	8.31	6.73	8.909	7.589	8.822	10.068	0	0	0	2.808	0.614	0	0.577	0	0
Unigene0002334	Ptprq	red	35.764	28.104	33.182	53.434	57.26	37.184	118.848	99.268	99.698	20.878	18.551	22.879	56.107	60.942	37.15	26.842	23.048	27.811
Unigene0002335	Ptprq	red	139.699	124.654	131.343	170.98	166.255	162.698	357.195	329.877	334.295	133.575	133.88	121.302	102.878	91.095	129.492	78.692	76.425	70.969
Unigene0002337	--	greenyellow	20.183	23.461	24.063	12.805	15.91	19.473	21.65	21.373	19.684	15.16	16.493	18.882	10.648	6.463	11.95	3.141	5.183	4.742
Unigene0002338	SRRM2	lightcyan	65.019	60.276	60.282	74.361	83.543	76.212	97.586	94.199	91.028	53.336	54.906	48.921	52.633	51.367	53.638	49.586	58.801	61.039
Unigene0002341	--	lightcyan	171.691	120.317	173.235	157.057	174.411	190.404	293.556	289.705	267.023	195.245	173.94	224.969	60.601	38.665	129.403	15.141	20.531	23.199
Unigene0002343	MIMI_R795	lightcyan	5.219	6.388	4.731	27.308	26.017	21.739	1.904	2.004	1.982	0.102	0.483	0.31	0.237	0.324	0.244	0.305	0.278	0.106
Unigene0002350	--	lightcyan	8.562	4.5	9.764	4.772	3.955	6.907	3.893	4.425	4.73	30.506	25.937	41.765	27.488	20.52	23.324	22.636	27.727	26.307
Unigene0002353	Kansl1	greenyellow	25.46	16.017	23.347	34.379	35.787	32.475	42.024	41.16	40.233	43.784	42.403	46.147	69.651	83.265	53.315	123.177	125.542	123.677
Unigene0002357	AFG3L2	lightcyan1	90.756	73.032	84.125	49.806	45.658	44.836	51.991	46.755	49.966	72.918	68.838	61.636	39.056	40.874	39.419	42.03	45.385	45.776
Unigene0002358	--	greenyellow	11.123	11.377	13.111	11.911	12.124	12.202	4.118	4.747	3.973	15.81	15.898	17.158	19.092	21.16	9.382	30.139	28.108	27.342
Unigene0002359	--	lightcyan	5.198	4.029	9.402	3.598	10.102	3.472	2.875	6.494	5.152	0.836	0.44	0	0	0	2.498	0	0.913	0
Unigene0002361	Hm13	green	90.049	82.245	76.681	70.696	83.515	68.959	96.717	103.285	94.968	111.086	108.483	107.151	161.104	179.766	110.262	78.784	82.783	80.069
Unigene0002377	--	lightyellow	38.119	47.611	60.549	39.268	67.344	52.38	50.433	73.94	71.558	142.419	168.978	165.735	94.138	63.709	127.719	36.101	21.103	30.659
Unigene0002378	--	lightyellow	16.055	23.419	29.712	21.997	19.066	25.242	20.158	19.883	20.038	50.945	47.089	78.703	36.163	26.868	54.973	26.76	23.763	22.546
Unigene0002380	Top3a	royalblue	9.761	9.61	8.643	14.614	13.39	9.418	19.305	17.804	20.23	14.072	13.607	15.808	16.953	16.164	19.239	11.354	13.947	16.004
Unigene0002383	Sox4	green	17.581	12.265	18.831	24.226	39.033	52.994	59.421	61.005	52.547	131.44	116.321	160.789	713.882	808.672	333.56	307.803	346.666	381.51
Unigene0002386	APPL1	greenyellow	30.904	33.36	31.929	32.815	32.117	28.695	34.611	33.687	29.192	34.353	25.429	28.848	2.332	1.93	4.064	0.218	0.133	0
Unigene0002398	RPL12	lightcyan1	243.005	244.472	239.482	254.457	255.49	273.963	253.931	270.449	274.744	361.669	367.297	362.096	189.091	181.885	237.971	153.747	161.806	158.68
Unigene0002403	--	lightcyan	39.162	33.849	41.149	42.229	43.795	44.093	50.997	50.062	51.001	45.118	42.554	40.467	31.629	27.018	26.482	22.853	23.393	26.634
Unigene0002404	CCT5	lightyellow	448.797	411.411	388.427	425.803	410.018	390.101	439.495	443.667	470.691	751.548	782.25	713.174	466.188	432.87	581.229	366.568	397.877	397.712
Unigene0002406	ADF5	greenyellow	0	0	0	0	0	0	0	0	0	0	0	0	0	0	0	23.105	21.763	22.838
Unigene0002407	COF1	greenyellow	0	0	0	0	0	0	0	0	0	0	0	0.282	0	0	0	16.648	15.814	10.965
Unigene0002410	--	black	28.297	23.876	28.544	16.167	16.118	20.039	22.339	18.644	21.554	9.467	12.879	11.808	6.782	7.04	13.061	10.978	8.277	7.551
Unigene0002416	RTase	lightcyan	11.869	12.479	12.179	10.638	9.349	7.216	9.704	11.339	11.903	1.174	2.124	2.231	3.289	4.2	2.676	3.6	3.167	2.815
Unigene0002423	Tchp	greenyellow	7.242	4.975	7.293	2.816	3.714	6.405	6.82	8.457	7.577	1.892	1.991	2.13	9.788	10.962	5.529	21.377	19.755	16.564
Unigene0002426	Abcc4	lightcyan	15.098	14.943	14.512	13.379	10.429	11.115	18.377	16.612	16.809	12.187	11.648	9.547	6.789	5.04	12.068	5.993	5.392	5.736
Unigene0002428	--	greenyellow	106.379	92.782	108.551	85.304	119.803	144.952	151.526	132.23	122.605	238.231	239.012	316.474	585.899	650.011	441.901	417.6	445.327	473.007
Unigene0002434	TRAF6	green	37.537	27.947	34.615	54.24	56.808	54.663	59.699	53.65	53.969	86.832	74.074	68.602	134.291	152.795	82.634	53.514	54.551	58.172
Unigene0002436	gefE	darkorange	207.808	182.605	192.786	190.34	158.42	153.395	57.797	51.078	50.813	111.045	120.521	150.893	162.82	167.471	161.181	92.696	99.214	106.042
Unigene0002437	etnk	greenyellow	24.772	21.817	22.871	20.363	19.095	19.304	12.235	13.654	17.825	30.239	33.797	30.393	58.526	65.211	35.413	85.461	91.249	89.414
Unigene0002439	Dync1h1	greenyellow	7.169	9.381	6.69	10.582	12.274	7.905	15.782	18.591	20.303	14.982	11.641	14.098	46.51	28.584	16.634	37.984	31.575	47.341
Unigene0002446	FAAH	violet	32.945	35.065	31.87	35.609	27.717	30.096	37.272	38.168	38.855	47.408	40.823	42.127	39.262	38.463	42.827	24.294	23.999	23.493
Unigene0002447	KAT8	greenyellow	59.613	60.569	65.031	67.1	62.463	61.309	70.332	67.756	71.148	71.534	74.896	74.706	78.043	87.229	71.099	127.689	135.154	134.623
Unigene0002450	commd6	greenyellow	37.929	43.373	40.99	38.382	36.854	40.364	40.145	42.605	43.518	54.762	38.936	48.438	23.767	28.717	27.57	31.898	37.271	28.141
Unigene0002451	--	royalblue	16.812	23.454	18.753	23.534	17.97	21.211	11.16	13.344	14.229	20.81	14.793	20.404	12.113	13.234	6.786	26.029	23.036	24.098
Unigene0002452	--	greenyellow	28.043	29.519	26.348	30.444	28.977	30.69	31.71	28.191	27.588	25.474	24.629	18.171	34.746	35.043	27.583	50.099	54.72	52.938
Unigene0002455	Plxna2	darkorange	152.817	158.401	154.667	131.501	126.25	115.957	123.468	114.871	116.483	98.29	95.255	109.276	152.772	167.178	119.299	109.061	118.088	118.803
Unigene0002458	PHPT1	greenyellow	104.741	113.803	118.826	62.75	69.635	68.324	66.215	80.621	80.28	75.766	75.092	79.925	36.622	20.852	42.913	12.193	15.978	16.538
Unigene0002470	--	green	1.241	1.365	0.365	0.745	0.965	0.599	2.296	2.253	1.6	4.929	4.916	9.202	18.725	20.128	10.702	1.242	1.134	1.479
Unigene0002477	--	lightcyan	61.739	52.478	69.806	72.1	88.306	91.732	123.931	120.682	103.786	43.221	47.127	47.331	21.628	28.554	32.705	28.712	28.903	33.309
Unigene0002480	Foxj2	greenyellow	33.269	38.071	31.559	47.293	45.018	34.823	40.342	40.047	36.037	55.785	34.651	32.331	2.684	2.58	3.969	1.214	0.302	0.287
Unigene0002482	--	green	25.316	21.716	18.111	17.678	12.495	16.671	14.861	18.428	13.144	20.574	22.099	23.828	8.309	5.34	9.037	12.559	13.765	17.414
Unigene0002483	AK3	lightcyan1	45.055	37.267	37.612	34.475	25.686	37.259	33.533	30.526	28.936	54.522	69.529	51.602	34.671	36.354	39.919	24.714	23.36	25.899
Unigene0002488	SYNJ1	cyan	22.406	19.303	19.885	22.133	21.743	22.152	34.719	31.559	30.635	28.869	28.036	25.818	23.977	25.441	25.357	13.715	15.569	14.61
Unigene0002490	--	lightcyan	5.613	5.671	3.721	6.686	6.257	5.257	3.731	3.47	3.6	7.418	7.899	6.381	7.23	6.253	10.21	5.882	7.446	5.366
Unigene0002492	Baz1a	greenyellow	41.441	35.642	37.28	52.41	47.997	41.172	37.694	39.474	38.631	52.579	44.496	43.62	33.905	33.52	32.128	32.533	34.785	34.273
Unigene0002503	--	greenyellow	0.226	0.207	0.442	0.903	0.439	0	2.087	0.862	0.895	1.886	2.482	2.39	5.765	5.399	7.049	10.721	11.854	12.958
Unigene0002510	--	lightcyan	44.305	36.82	41.984	26.681	22.855	21.455	18.012	18.958	21.618	58.893	51.365	50.536	29.754	36.26	24.15	65.865	68.754	64.12
Unigene0002511	--	lightcyan	1.395	2.236	3.246	0.523	0.339	0.505	1.612	0.5	0.519	7.653	7.864	6.832	4.03	7.648	8.279	12.209	6.571	5.479
Unigene0002518	--	black	16.853	20.853	23.175	15.077	19.823	16.545	11.846	4.237	7.62	3.707	4.878	4.696	5.035	4.322	6.649	2.957	3.714	1.602
Unigene0002520	--	greenyellow	64.465	61.699	62.774	70.51	64.259	57.75	52.429	52.281	49.934	67.815	69.939	77.228	53.592	52.138	56.799	85.8	91.245	96.603
Unigene0002523	SIAE	lightcyan	4.851	4.669	3.464	3.699	3.595	5.394	2.956	2.906	3.83	8.333	7.415	7.051	8.8	9.834	17.256	11.408	11.077	12.469
Unigene0002525	tent5b	greenyellow	239.157	224.022	251.515	461.33	448.875	384.743	276.907	247.233	230.01	221.13	178.816	246.734	429.075	504.955	241.982	735.969	751.279	781.161
Unigene0002528	rplS	lightyellow	21.105	23.119	23.193	17.11	15.658	15.547	19.777	19.346	22.756	44.253	47.211	39.259	27.579	23.689	32.603	19.075	19.539	19.002
Unigene0002533	--	lightcyan	2.073	8.004	4.789	5.775	4.461	7.288	6.086	11.886	10.423	0.464	2.606	0.157	0.721	0.394	0.555	0.926	0	0.16
Unigene0002534	--	lightcyan	10.644	16.989	15.695	12.223	14.541	12.201	13.966	12.485	14.624	0.22	0.348	0.893	0.641	1.12	0.658	0	0.241	0.228
Unigene0002542	--	red	39.003	57.178	50.92	54.174	56.164	50.529	69.602	67.323	67.853	41.068	40.799	56.734	48.543	42.75	49.859	60.069	54.291	48.244
Unigene0002549	--	lightcyan	176.326	127.039	148.623	189.204	186.661	183.468	226.293	235.034	255.968	28.649	32.385	31.267	27.194	26.349	36.575	22.465	22.253	21.57
Unigene0002550	--	greenyellow	20.363	16.794	21.419	13.485	20.9	18.54	16.3	16.254	13.718	17.961	19.876	17.081	20.158	20.033	19.163	25.676	23.15	21.678
Unigene0002557	--	lightcyan	4.8	9.107	13.437	18.854	15.991	5.954	13.032	10.809	14.952	0.716	0.377	0.363	1.668	1.367	0.428	6	3.915	2.229
Unigene0002570	--	lightcyan	0	0	0	0	0	0	0	0	0	55.078	40.273	33.591	81.397	98.582	65.266	49.523	42.529	44.968
Unigene0002572	Adamts1	lightcyan	3.662	4.792	2.819	12.816	11.438	10.348	4.031	4.998	2.074	0.273	0.575	0	0.318	1.043	0.327	0.654	0	0
Unigene0002577	--	lightcyan	22.83	23.524	21.436	25.965	30.04	35.15	33.909	34.261	29.605	17.393	16.845	20.246	11.686	10.493	10.934	7.73	10.536	8.553
Unigene0002584	NDUFS7	green	78.75	80.027	90.673	65.71	67.582	80.969	64.168	69.378	76.346	77.478	79.872	81.56	64.092	57.294	73.49	78.805	73.729	77.01
Unigene0002585	Tmem131	greenyellow	72.898	71.644	69.25	79.185	81.151	69.665	93.763	82.959	82.449	69.412	67.11	66.755	194.96	227.218	126.343	211.765	213.366	217.845
Unigene0002587	HYKK	lightcyan1	15.618	14.305	13.648	13.083	17.226	15.679	15.177	16.232	17.677	21.611	22.401	20.672	17.97	18.232	25.577	11.609	9.64	12.69
Unigene0002591	acdh-11	cyan	47.5	45.116	45.053	46.335	51.351	47.098	70.119	67.689	71.571	70.651	73.142	64.286	42.434	37.717	53.908	41.816	48.129	52.367
Unigene0002593	UPF1	red	121.114	119.448	112.876	134.864	133.346	106.261	148.649	145.186	156.68	123.37	118.856	113.978	106.001	109.573	112.953	106.409	120.988	124.674
Unigene0002597	--	orangered4	0	0.131	0.14	0	0.279	0.277	0.295	0.274	0	9.886	8.83	6.831	9.94	6.668	12.179	3.943	2.783	1.708
Unigene0002602	ddx46	green	16.195	15.441	15.02	18.484	20.141	17.394	25.27	25.691	24.735	22.403	20.054	16.61	28.93	34.451	19.788	21.52	22.04	20.139
Unigene0002605	--	lightcyan	10.752	9.183	9.111	10.024	8.754	13.037	18.808	16.519	15.986	0.152	0.16	0	1.06	0.772	0.363	0.908	1.659	0.63
Unigene0002608	XDH	lightcyan	36.674	32.029	34.15	37.635	37.431	35.274	36.42	38.976	38.549	105.602	98.218	81.912	118.682	130.766	93.201	87.359	94.14	91.505
Unigene0002609	XDH	lightyellow	12.216	11.396	10.164	10.335	7.889	8.377	15.948	14.687	15.052	22.229	17.943	19.025	17.328	17.684	18.221	9.539	12.146	10.587
Unigene0002611	--	red	17.369	18.115	12.469	51.928	67.844	50.606	164.831	124.375	134.661	23.36	26.671	96.331	28.867	22.169	61.664	16.554	20.029	23.102
Unigene0002613	SRCR1	greenyellow	47.997	51.886	51.002	60.542	62.184	53.841	72.035	78.912	73.296	54.87	46.814	51.229	86.596	96.954	72.303	112.158	113.281	104.66
Unigene0002615	Mib2	greenyellow	77.071	72	74.482	79.506	76.951	80.212	67.478	60.899	63.623	58.257	57.144	63.107	46.172	39.32	73.928	24.372	27.433	29.709
Unigene0002618	--	darkorange	346.11	306.366	352.29	199.592	183.091	228.288	118.255	115.071	112.86	131.472	121.381	172.509	363.783	377.928	267.646	119.641	141.095	155.729
Unigene0002619	--	lightcyan	18.398	20.67	16.205	16.492	20.254	20.024	21.833	21.343	21.425	10.464	11.812	10.316	7.221	7.769	6.68	11.386	10.969	12.077
Unigene0002620	--	black	93.213	99.305	101.206	79.979	79.331	84.192	43.464	46.579	40.462	30.393	40.537	37.45	15.68	12.08	18.996	10.537	10.568	10.564
Unigene0002625	--	cyan	6.553	7.514	6.825	8.461	10.178	9.458	13.252	11.979	10.535	9.866	9.648	9.998	7.469	6.377	11.023	6.579	7.07	7.714
Unigene0002626	--	lightcyan	8.952	9.312	8.028	8.041	8.699	12.59	10.288	13.047	7.82	8.403	6.008	5.141	1.476	0.202	0.19	0	0	0
Unigene0002627	TIPIN	lightcyan	8.301	8.198	8.078	11.01	11.358	10.134	10.703	10.979	7.696	4.927	5.776	4.574	1.58	1.238	3.069	1.624	0.903	1.285
Unigene0002629	eif4e	cyan	37.798	38.826	36.884	38.557	43.716	33.662	65.398	65.352	67.497	56.443	56.722	47.639	43.929	33.963	62.709	31.948	29.53	26.691
Unigene0002631	ORF1	lightcyan	15.343	14.037	13.376	11.515	10.689	12.622	14.317	12.125	9.898	0	0	0	0	0	0	0	0	0
Unigene0002634	--	lightcyan1	478.909	472.232	549.244	365.794	383.185	376.955	286.315	304.597	343.219	577.407	576.678	534.239	403.449	356.241	450.961	270.792	273.745	262.532
Unigene0002640	ECPAS	lightcyan	49.52	51.889	50.645	51.682	50.183	38.076	54.33	49.341	50.708	33.276	30.692	28.516	35.936	35.437	41.227	24.032	23.872	21.066
Unigene0002642	--	cyan	10.188	10.951	9.167	9.459	8.081	8.225	13.029	13.011	15.457	17.597	16.923	12.109	11.507	8.842	9.352	8.838	7.478	8.222
Unigene0002643	DDB_G0280461	cyan	31.943	32.1	29.951	32.904	32.62	31.702	46.453	44.464	44.215	47.247	44.029	32.908	27.47	27.58	30.694	23.972	28.923	29.316
Unigene0002644	--	lightyellow	0	0	0	0	0	0	0	0	0	15.508	8.162	8.756	3.869	4.79	6.622	0.795	1.21	0
Unigene0002646	--	lightcyan	118.126	112.754	119.354	129.822	118.991	154.693	160.262	159.162	150.333	38.067	45.368	47.245	34.359	33.488	52.536	45.546	45.082	42.426
Unigene0002647	--	lightcyan	17.569	19.379	19.99	10.2	11.197	14.763	14.749	16.604	13.669	10.659	12.882	9.001	3.447	2.762	5.428	3.306	3.883	3.479
Unigene0002664	NUDT6	greenyellow	117.291	103.577	107.338	95.013	89.962	116.306	91.346	87.804	76.159	84.113	97.353	94.01	69.518	67.656	94.808	66.186	66.808	75.152
Unigene0002669	Kif27	lightcyan	25.415	25.187	22.948	25.365	29.405	23.777	32.112	30.34	30.983	18.697	21.675	20.819	12.729	11.74	17.885	10.874	12.828	13.3
Unigene0002670	--	violet	11.615	10.281	9.371	11.418	10.242	10.829	15.441	9.884	11.415	14.481	13.956	14.365	15.79	16.214	18.535	4.026	6.687	6.027
Unigene0002674	--	black	6.611	4.541	4.453	2.892	9.635	14.351	2.122	1.974	2.048	3.022	5.908	0.438	0	0	0	0.517	0	0
Unigene0002679	--	lightcyan	3.867	6.14	5.81	5.929	6.514	11.94	5.297	5.419	6.133	0	0.851	0	0.314	0	0	0	0	0
Unigene0002683	acsbg2	red	30.845	30.396	25.115	34.456	32.555	28.528	56.709	62.392	51.236	27.561	19.888	22.075	21.476	15.973	21.793	15.557	20.16	21.778
Unigene0002686	Rplp0	greenyellow	0	0	0	0.152	1.185	0.883	1.566	1.893	1.058	2.389	3.018	1.937	0.742	1.216	1.905	0	6.441	12.387
Unigene0002687	pif1	greenyellow	2.02	2.567	1.781	2.221	1.889	1.802	2.153	2.195	2.302	4.141	3.277	2.807	9.304	10.602	7.601	7.543	7.841	8.752
Unigene0002690	--	black	10.333	8.418	8.259	4.459	4.175	4.775	6.201	5.455	4.744	0.398	0.598	0.461	2.844	2.385	1.835	1.564	1.552	2.18
Unigene0002691	--	lightcyan	1.653	2.796	3.115	2.798	2.719	2.454	2.482	4.86	3.278	36.943	31.055	31.647	37.747	45.129	28.76	25.757	21.928	19.703
Unigene0002702	cpt2	black	37.779	34.86	35.504	22.916	25.608	26.035	54.795	49.62	49.951	52.51	46.795	61.378	50.813	37.726	85.905	53.8	60.584	66.062
Unigene0002703	--	red	5.996	7.357	7.094	9.954	9.6	11.206	17.317	17.005	16.222	10.127	9.83	9.544	10.183	12.028	8.339	7.873	8.311	9.437
Unigene0002704	--	greenyellow	19.062	19.287	23.454	15.956	15.938	16.466	19.582	21.176	23.068	40.529	40.713	34.736	40.441	37.41	43.476	84.512	47.074	65.074
Unigene0002712	Kcmf1	skyblue	29.882	28.435	29.327	29.271	32.032	32.196	36.099	39.9	38.589	30.06	31.143	29.339	34.441	34.942	37.586	31.857	35.563	36.152
Unigene0002713	EXTL2	lightcyan	66.777	62.145	79.072	63.732	60.722	73.729	87.217	82.476	81.85	51.77	57.05	52.653	58.313	57.424	69.932	69.417	67.481	64.702
Unigene0002715	TARDBP	greenyellow	29.183	25.132	28.282	24.579	30.205	20.199	31.934	32.729	40.873	35.298	28.26	33.084	136.007	132.37	102.641	87.636	82.218	83.677
Unigene0002718	COPB1	lightcyan	46.282	47.217	39.489	46.864	44.741	44.804	49.928	56.238	50.589	80.61	74.173	69.242	84.275	82.933	74.525	67.885	73.185	73.782
Unigene0002721	--	lightcyan	21.295	23.232	26.446	25.089	29.259	31.146	32.745	29.805	27.023	19.275	16.262	20.969	10.064	11.717	12.879	16.109	15.178	16.752
Unigene0002727	--	greenyellow	0	0	0	0	0	0	0	0	0	5.978	3.146	0.757	13.338	16.473	3.276	11.622	14.698	12.396
Unigene0002731	--	red	83.273	83.7	89.407	117.747	111.053	107.412	152.052	139.439	140.838	95.481	100.793	133.558	91.427	87.064	95.675	78.357	83.473	75.155
Unigene0002734	--	black	11.962	16.435	15.512	14.071	10.598	12.899	5.06	5.378	6.975	0	1.161	0.373	0	0.468	0.44	0	0	0
Unigene0002736	BRAFLDRAFT_58504	cyan	11.002	12.093	14.262	9.647	7.237	9.798	14.259	17.95	13.589	13.264	18.059	12.725	9.265	8.998	11.631	10.157	9.084	7.702
Unigene0002737	--	red	28.677	24.703	27.763	27.99	29.855	26.35	35.422	48.272	43.313	28.18	20.277	28.92	40.281	27.223	29.43	20.486	20.66	18.863
Unigene0002739	sae1	lightyellow	18.767	23.473	22.446	20.058	18.236	19.98	23.534	25.844	24.503	59.233	55.805	57.013	33.061	27.006	41.558	28.801	33.104	34.073
Unigene0002741	AGPAT4	cyan	13.489	12.8	13.454	16.039	15.587	18.759	22.596	26.471	22.765	26.665	27.802	25.993	16.555	14.212	13.512	7.9	12.905	9.742
Unigene0002744	--	lightcyan	7.058	8.16	5.778	11.479	10.302	6.9	6.767	6.803	6.187	9.833	7.142	7.872	7.135	8.421	5.761	6.627	5.408	7.306
Unigene0002747	itsn1	lightcyan	34.51	28.041	39.075	70.6	71.568	60.608	69.389	61.249	66.515	37.311	33.165	37.714	38.612	36.182	44.469	40.779	41.511	44.379
Unigene0002752	--	black	13.891	18.449	10.208	8.796	7.424	7.148	11.179	8.405	6.196	6.29	6.112	4.658	3.098	2.154	2.025	1.158	1.057	2.508
Unigene0002753	TRIADDRAFT_25797	red	103.515	92.352	87.29	85.342	83.575	87.537	100.077	101.338	101.952	91.103	90.493	87.188	78.386	82.856	82.313	86.462	92.895	95.737
Unigene0002754	--	lightcyan	88.513	78.994	83.388	74.657	73.436	77.734	66.915	67.434	71.311	13.28	15.727	19.947	15.736	11.763	17.296	6.526	7.774	6.884
Unigene0002755	--	green	4.631	1.609	6.728	0.639	0.155	0.616	0	1.068	0	43.218	53.048	32.806	107.229	122.039	82.004	34.539	32.641	29.585
Unigene0002762	ints7	cyan	24.804	23.521	23.674	21.708	24.158	23.762	27.46	28.994	28.519	30.795	35.691	28.922	21.51	17.297	26.687	12.914	15.327	14.479
Unigene0002765	Snf8	lightyellow	92.184	88.624	97.13	84.306	90.995	73.234	87.748	80.032	104.606	131.866	142.835	118.529	76.755	70.007	114.028	91.233	84.374	90.951
Unigene0002766	Rbbp5	cyan	52.522	58.565	60.409	54.896	57.691	52.014	80.78	74.366	80.204	87.763	97.409	78.848	46.737	43.411	65.618	38.601	40.812	40.658
Unigene0002768	--	lightsteelblue1	9.479	9.716	11.277	12.185	12.061	6.75	11.824	14.446	16.106	8.018	4.965	5.018	15.647	17.996	6.203	7.336	12.885	10.024
Unigene0002769	--	greenyellow	0.512	0.577	0.733	0.787	0.879	0.228	0.687	0.977	0.624	5.345	5.324	6.125	23.693	22.33	29.547	20.267	21.387	19.738
Unigene0002772	Cp1	greenyellow	0.754	1.677	1.161	3.339	4.5	5.196	4.758	3.19	3.843	19.47	23.695	14.599	41.14	38.078	33.374	33.664	34.56	29.64
Unigene0002773	brox	greenyellow	79.659	88.759	80.024	93.767	90.935	92.364	127.697	120.187	127.207	138.72	134.717	143.476	113.201	107.076	125.134	177.443	181.393	178.59
Unigene0002774	clz9	red	10.366	10.111	10.75	13.393	14.258	6.559	20.053	20.449	21.416	6.611	5.33	4.276	6.222	5.993	6.055	8.246	9.838	10.646
Unigene0002775	--	lightcyan	21.99	20.786	20.511	21.107	19.657	22.913	31.987	32.437	29.468	9.926	10.061	8.01	5.777	5.611	6.374	15.174	13.056	8.957
Unigene0002781	--	greenyellow	656.236	762.215	708.175	567.014	531.751	760.438	814.494	869.402	810.552	644.192	707.662	731.141	290.219	207.945	518.86	319.197	284.435	292.216
Unigene0002784	--	violet	6.563	7.324	6.322	7.003	7.234	5.321	8.951	9.22	9.784	10.89	10.493	8.292	8.854	7.915	10.61	5.929	7.619	6.691
Unigene0002790	COPS4	lightcyan	145.753	165.403	156.784	153.422	139.45	144.941	204.911	232.26	213.929	134.753	117.235	122.49	85.071	88.115	94.893	57.53	57.179	58.19
Unigene0002798	cbf5	lightyellow	124.781	143.759	117.595	167.871	162.772	118.736	185.289	188.23	190.945	257.973	249.262	211.848	178.638	182.276	221.178	158.371	164.106	159.619
Unigene0002805	--	greenyellow	0	0	0	0	0	0	0	0	0	0	0	0	0	0	0	51.142	57.052	65.972
Unigene0002808	--	lightcyan	5.905	7.327	5.505	8.284	7.218	8.729	9.294	11.464	9.912	0.995	1.571	0.605	0.695	1.519	0.119	0.238	0.217	0.825
Unigene0002813	--	greenyellow	10.116	11.252	15.104	7.947	12.404	9.76	9.403	12.196	10.027	16.862	18.28	15.558	14.356	11.844	19.56	27.401	23.102	18.527
Unigene0002816	Gabbr1	greenyellow	0.695	1.621	1.239	3.097	1.781	2.318	1.559	1.268	1.629	4.426	3.894	5.757	38.217	49.989	21.325	57.928	53.921	60.61
Unigene0002817	GABBR2	greenyellow	22.6	24.07	22.245	28.166	29.211	19.167	22.352	24.604	23.025	12.521	14.683	13.022	46.412	55.18	32.043	70.17	60.131	60.582
Unigene0002818	--	lightcyan1	18.2	16.768	18.353	18.197	17.685	14.581	16.838	22.37	20.782	15.903	24.935	23.329	15.535	17.398	13.962	18.095	15.556	19.371
Unigene0002823	--	lightcyan	13.68	9.95	13.797	8.046	13.292	13.586	11.573	12.108	11.166	4.204	4.868	6.604	5.628	5.08	1.005	2.012	3.446	4.795
Unigene0002824	Derl2	plum1	44.993	52.505	48.817	45.485	48.414	55.467	66.078	63.522	58.305	45.792	39.773	47.112	52.092	48.278	42.887	72.912	60.317	60.477
Unigene0002825	--	lightcyan	8.447	11.361	12.467	14.861	15.377	12.895	15.818	14.506	16.746	2.346	2.47	6.001	4.032	6.679	6.145	5.614	3.174	4.518
Unigene0002826	--	lightyellow	0	0	0	0	0	0	0	0	0	23.061	16.967	17.088	11.547	10.093	7.709	10.68	12.736	12.341
Unigene0002832	--	lightcyan	6.592	9.392	12.379	9.52	9.964	6.537	8.841	9.447	8.712	3.253	5.035	5.235	6.237	8.761	2.745	5.952	5.018	5.753
Unigene0002835	--	lightcyan	0	0	0	0	0	0	0	0	0	50.568	53.836	96.669	44.486	26.678	64.587	88.69	87.287	92.648
Unigene0002843	TCP1	lightyellow	134.188	120.055	113.959	122.603	119.254	108.375	127.75	125.871	128.467	220.105	212.809	197.1	167.373	169.335	176.21	140.425	149.694	154.939
Unigene0002844	PPP2CB	greenyellow	396.614	421.099	395.656	368.596	374.114	414.141	404.137	407.676	390.412	480.573	470.845	451.326	584.814	603.745	542.614	535.885	546.42	525.084
Unigene0002848	HBS1L	cyan	43.254	46.355	39.933	41.763	45.963	38.997	53.169	56.538	52.704	63.667	49.653	51.374	43.009	39.548	45.44	34.249	38.987	36.479
Unigene0002852	Depdc5	lightcyan	33.468	35.674	30.426	32.81	34.548	27.443	38.469	39.578	42.355	30.504	24.218	27.632	28.171	29.218	28.201	19.247	22.757	22.051
Unigene0002854	Cep76	lightcyan	32.56	29.408	30.793	29.992	29.66	32.94	30.816	30.099	31.824	25.83	21.139	20.909	13.935	16.227	12.712	13.191	12.565	15.514
Unigene0002855	--	greenyellow	1.781	1.335	0.793	0.324	0.944	1.875	1.165	1.238	1.766	4.061	4.631	3.43	1.576	1.291	2.63	14.577	13.684	14.211
Unigene0002856	Zmiz1	lightsteelblue1	94.23	84.726	85.261	166.89	171.897	130.776	129.329	114.193	124.156	88.722	82.08	112.903	168.876	180.982	110.931	104.78	113.757	118.482
Unigene0002861	--	green	2.792	1.598	1.824	2.792	4.183	2.582	4.9	5.002	3.229	1.094	1.28	0.493	21.086	24.74	12.501	5.091	5.314	3.781
Unigene0002870	EGF3	green	4.671	5.942	4.322	2.076	1.765	2.003	6.664	4.71	5.401	4.067	3.71	4.121	9.153	10.001	7.78	3.244	2.963	1.406
Unigene0002871	Tbrg1	greenyellow	51.251	53.213	53.304	51.063	51.025	53.01	55.148	55.59	55.531	59.009	58.749	52.838	39.99	44.65	45.913	63.395	62.531	67.525
Unigene0002874	--	lightcyan	5.215	6.926	4.598	7.039	7.347	2.013	9.107	9.964	13.439	1.907	2.008	0	3.489	3.465	4.235	3.26	1.489	1.13
Unigene0002880	SKP1	lightsteelblue1	312.616	361.794	363.102	242.517	250.473	279.701	268.782	291.51	278.729	434.174	462.09	424.138	316.193	287.998	338.652	459.667	452.675	442.054
Unigene0002881	SRT1	black	120.618	138.629	113.641	158.168	144.507	137.088	63.685	60.232	54.352	43.329	42.602	45.917	17.155	12.869	32.742	13.026	13.46	14.025
Unigene0002887	actb	darkred	0	0	0	0	0	0	0	0	0	0	0	0	3.096	0.356	12.384	0	0	0
Unigene0002890	Rmc1	royalblue	7.577	9.451	10.82	10.719	10.339	11.744	19.378	14.555	17.258	8.338	10.64	9.048	15.1	15.32	8.258	9.07	10.033	9.956
Unigene0002891	--	greenyellow	0	0.425	1.365	0	0	0	1.908	0.444	0.46	0.485	2.554	3.934	0.565	1.234	1.741	11.03	10.605	12.577
Unigene0002898	PSMB6	lightcyan1	151.314	158.194	163.443	117.015	130.267	124.29	130.098	129.96	149.33	203.73	232.473	213.862	127.217	108.817	146.216	76.156	67.564	66.706
Unigene0002919	--	cyan	31.333	33.457	34.435	57.296	49.99	38.44	20.834	21.487	19.444	25.694	21.152	28.321	31.592	33.415	33.415	37.581	40.13	43.703
Unigene0002921	epha4-b	green	119.874	136.26	125.968	143.455	140.128	121.623	127.793	126.711	124.679	87.887	79.655	77.29	237.314	286.853	134.236	103.686	106.189	105.445
Unigene0002926	trpa-1	red	28.265	26.479	25.689	47.24	52.278	49.678	118.052	108.267	110.109	64.885	50.758	55.164	53.506	54.281	51.88	46.939	54.727	53.976
Unigene0002932	--	greenyellow	0	0	0	0	0	0	0	0	0	11.612	15.646	17.651	8.922	5.317	16.383	29.73	27.916	28.654
Unigene0002941	zdhhc17	black	34.987	33.817	30.983	44.988	45.355	32.213	52.098	62.833	52.6	78.56	69.285	61.269	72.428	69.521	55.268	61.716	69.238	65.51
Unigene0002949	--	lightcyan1	47.446	26.801	40.324	26.249	23.848	34.431	19.314	17.505	16.67	44.717	48.802	53.932	28.523	32.709	36.215	16.666	18.189	19.405
Unigene0002952	--	lightcyan	20.927	18.018	18.454	20.087	13.827	31.497	18.919	14.395	12.86	0.437	2.302	2.216	3.055	2.225	2.092	1.046	0.956	0.907
Unigene0002953	--	darkred	0	0	0	0	0	0	0	0	0	0	0.23	1.109	10.45	0.278	39.793	0	0	0
Unigene0002960	--	greenyellow	36.956	57.787	35.882	38.947	39.306	42.561	47.541	51.528	58.409	51.485	42.844	41.247	33.815	36.946	50.746	22.891	19.578	20.739
Unigene0002967	--	lightsteelblue1	17.448	16.452	23.129	25.655	33.409	29.212	29.523	38.242	27.976	17.159	9.031	12.498	37.453	29.327	17.952	22.454	19.923	19.459
Unigene0002972	RpS6	darkolivegreen	0.358	0.656	0	0.358	0	0	0	0.342	0	1.497	61.048	1.138	0.871	0.952	0	41.184	25.759	20.173
Unigene0002973	Ptpn21	greenyellow	98.929	94.744	101.443	82.493	80.455	87.926	64.916	62.432	54.908	103.418	99.321	122.04	166.189	178.645	147.728	218.665	233.029	238.037
Unigene0002974	--	greenyellow	0	0.777	0	0	0.412	0	0.436	0.405	0	1.772	4.664	0.449	11.863	16.343	6.887	12.723	11.621	14.701
Unigene0002975	Mpo	green	6.087	2.63	3.376	4.134	3.683	4.432	3.776	3.731	4.44	5.28	5.811	6.446	24.867	28.086	14.206	11.63	15.475	17.544
Unigene0002981	kras	green	213.631	214.358	219.641	235.713	235.754	238.288	288.455	288.736	290.924	215.67	245.433	287.493	433.552	420.385	448.459	241.418	221.814	214.799
Unigene0002985	CARNMT1	black	158.429	122.799	146.934	111.937	103.709	126.542	89.475	82.453	85.183	56.261	60.533	95.271	51.745	49.508	40.718	38.636	44.423	43.365
Unigene0002989	CWC27	darkred	26.781	22.243	28.463	33.584	27.566	19.488	29.144	31.007	26.545	28.22	24.713	27.637	26.502	23.828	21.266	27.805	27.47	32.701
Unigene0002994	--	green	33.903	25.403	28.942	56.012	65.154	29.516	29.367	26.497	28.882	65.188	50.418	72.86	3263.93	3882.54	1321.7	80.941	107.831	110.295
Unigene0003005	dna2	black	43.313	38.203	33.871	35.447	32.733	41.788	25.543	20.92	22.817	3.771	1.5	3.822	5.171	7.888	5.411	1.805	0.824	0.869
Unigene0003006	Clip3	lightcyan1	25.556	22.427	26.988	32.896	36.133	29.528	27.825	23.977	27.757	20.147	17.168	19.607	32.016	37.624	22.56	25.444	24.987	29.344
Unigene0003007	LRRC74A	black	10.333	10.542	9.739	13.928	12.645	10.221	6.315	7.123	6.612	9.156	7.481	8.518	6.602	5.041	5.556	8.993	6.497	6.235
Unigene0003013	--	greenyellow	28.949	34.077	40.894	30.224	32.083	34.324	34.875	37.321	41.946	38.266	47.058	37.055	24.182	25.958	30.648	25.144	26.418	22.042
Unigene0003025	Ppt1	lightcyan	17.891	20.229	19.463	36.146	36.986	30.474	25.667	27.171	27.455	19.66	19.814	21.296	5.553	2.952	12.101	2.314	1.761	2.941
Unigene0003026	--	black	51.965	60.843	55.897	45.919	42.927	52.742	30.202	37.5	31.188	7.14	7.516	7.74	2.126	0.211	3.574	0	0	0
Unigene0003031	--	lightcyan	0	0	0	0	0	0	0	0	0	9.216	13.089	5.485	5.96	4.465	11.194	3.85	5.435	7.583
Unigene0003034	--	red	4.213	4.502	8.599	5.616	11.257	5.758	12.623	12.745	9.047	10.638	3.475	4.461	3.843	4.199	2.632	3.511	4.81	6.846
Unigene0003035	gap1	green	28.699	25.68	26.82	29.496	29.716	22.238	31.238	30.317	29.103	41.755	35.746	38.807	149.389	170.636	108.611	52.704	55.306	54.778
Unigene0003036	--	green	18.383	15.428	17.365	17.721	15.982	15.063	20.331	19.748	19.355	22.562	25.396	26.451	46.433	48.278	33.736	22.377	24.305	23.012
Unigene0003039	MET	lightcyan	11.697	7.714	10.223	7.017	8.183	5.868	5.912	5.141	4.869	45.368	50.793	56.43	71.937	66.099	92.418	44.98	46.426	46.633
Unigene0003049	Arsj	red	14.941	16.544	16.214	23.921	24.626	26.185	38.276	35.415	34.306	12.549	10.505	14.519	5.521	4.65	7.325	1.655	2.376	1.639
Unigene0003050	--	greenyellow	3.281	2.004	2.858	0.365	2.125	1.759	2.622	1.393	1.084	39.616	28.069	28.567	74.943	90.603	42.815	311.737	273.494	303.327
Unigene0003052	--	lightcyan	131.633	134	124.902	121.101	119.749	110.805	143.121	149.476	137.74	78.738	83.663	68.382	51.258	51.894	57.614	36.887	37.424	36.369
Unigene0003055	--	lightcyan	50.179	43.362	49.603	44.198	50.644	51.582	47.099	44.373	46.036	17.789	15.933	10.279	9.264	8.336	7.09	12.695	9.72	11.163
Unigene0003059	Psmd6	violet	207.011	222.529	222.052	221.045	222.743	199.496	262.334	269.721	280.767	298.814	299.859	267.395	252.088	261.445	230.269	201.74	224.087	204.029
Unigene0003060	rho1	greenyellow	0.624	1	0.764	0.936	0.758	0.602	0.641	0.894	0	19.07	16.814	17.178	93.733	117.96	65.482	160.687	174.91	168.318
Unigene0003061	LCMT2	cyan	10.418	13.592	11.382	13.114	14.856	11.425	18.248	16.326	18.423	16.837	13.932	12.936	10.119	10.757	15.169	13.773	13.521	14.128
Unigene0003062	--	greenyellow	78.649	84.469	72.322	74.113	71.362	71.336	73.282	73.836	65.055	75.507	75.939	97.914	37.693	32.617	58.615	23.011	24.132	25.648
Unigene0003064	--	lightcyan	14.122	17.554	13.095	18.532	17.642	7.786	12.176	17.467	16.372	0.659	2.496	0.668	1.227	3.854	1.103	1.891	0.864	1.912
Unigene0003067	NIPBL	red	25.373	27.645	26.864	31.67	33.329	26.107	42.109	42.277	45.751	25.501	23.652	23.97	31.737	32.876	27.66	23.151	23.67	25.632
Unigene0003069	CTSL	lightyellow	0	0.818	0.146	0.149	0	0	0	0	0	88.23	53.892	34.851	7.789	6.729	9.861	12.288	14.964	12.585
Unigene0003070	Cep131	lightcyan	23.83	25.219	26.671	31.634	30.526	24.756	26.268	27.712	29.546	25.598	25.523	27.69	16.99	19.393	18.788	18.912	21.91	27.605
Unigene0003072	--	black	15.709	18.435	15.692	20.124	21.107	17.347	13.175	13.718	14.415	11.092	14.309	12.67	7.091	6.198	7.13	8.055	5.395	7.047
Unigene0003077	efk-1	black	60.844	63.179	63.441	71.912	63.165	61.977	9.935	8.566	8.887	12.514	14.159	8.138	16.282	12.342	20.884	2.722	3.51	3.677
Unigene0003078	--	lightyellow	0	0	0	0	0	0	0	0	0	23.173	29.951	15.755	3.073	4.477	2.104	4.211	4.167	1.825
Unigene0003083	--	lightcyan	12.506	11.896	15.867	12.344	9.348	18.409	16.966	11.336	11.919	0.838	2.645	1.188	0.975	3.409	4.207	1.203	0.732	1.563
Unigene0003091	Cyfip2	greenyellow	138.999	132.394	132.777	160.427	160.036	134.809	171.443	165.434	167.823	196.028	170.558	178.342	309.343	350.574	254.064	370.807	391.929	376.329
Unigene0003094	Inpp5b	greenyellow	105.277	97.798	91.777	114.699	108.31	101.621	103.329	100.234	103.122	97.766	93.384	98.203	90.975	94.806	90.671	108.976	115.791	116.008
Unigene0003098	--	greenyellow	57.261	66.315	67.705	60.699	61.319	80.698	73.453	70.172	71.465	82.853	94.306	93.647	79.86	71.915	88.019	135.296	148.393	148.751
Unigene0003100	myof	lightyellow	397.668	391.622	358.408	385.251	368.2	349.135	455.475	442.07	434.801	307.417	261.295	270.263	393.367	410.295	347.296	347.345	386.8	389.128
Unigene0003108	Fgfr4	orangered4	7.587	7.384	6.969	7.069	6.493	8.443	3.543	3.171	3.803	17.026	21.005	22.276	15.364	14.666	26.983	8.515	6.891	7.472
Unigene0003109	--	red	9.763	10.721	10.645	11.913	10.557	11.344	13.912	14.542	14.411	9.707	7.852	12.283	9.513	8.859	10.82	11.024	11.867	13.249
Unigene0003115	--	black	9.714	14.655	22.954	7.427	5.552	14.885	7.044	6.005	9.062	4.776	8.799	6.051	4.865	3.038	9.995	5	4.567	2.476
Unigene0003123	dak	cyan	74.175	65.598	60.609	66.586	66.275	81.161	77.465	85.618	84.883	90.668	100.757	92.887	59.689	57.41	71.249	67.266	68.146	70.506
Unigene0003125	--	lightcyan1	31.757	35.911	36.877	34.889	39.62	49.931	31.819	31.464	26.814	54.894	50.885	59.782	29.568	20.321	29.39	22.546	27.308	15.291
Unigene0003127	Memo1	lightsteelblue1	95.2	99.123	86.69	71.949	79.444	76.451	82.122	72.627	74.794	122.729	119.03	117.408	77.142	70.702	67.165	103.61	115.096	109.505
Unigene0003131	xpr1	greenyellow	17.307	17.237	13.829	10.92	10.613	8.268	12.687	15.812	11.658	19.488	18.851	17.525	9.095	11.389	4.408	17.225	18.994	19.205
Unigene0003132	--	lightcyan	4.858	4.821	8.33	6.072	3.147	2.734	13.31	9.283	10.434	1.692	0.445	0.429	1.477	0.538	3.035	2.531	0.925	0.439
Unigene0003133	--	lightcyan	205.372	224.266	207.566	331.135	321.314	229.49	298.114	304.32	310.107	124.902	116.896	104.284	95.909	95.642	94.463	68.076	68.651	69.412
Unigene0003142	--	greenyellow	9.944	11.525	9.942	9.537	9.268	16.447	7.505	9.501	8.046	13.147	11.384	9.885	8.146	5.394	6.846	6.089	4.635	4.837
Unigene0003147	--	greenyellow	21.468	14.451	12.418	13.448	9.802	12.727	12.754	11.12	15.126	11.08	14.793	21.363	15.416	14.437	12.603	8.73	6.793	8.967
Unigene0003151	--	lightcyan	235.246	234.393	188.242	196.562	193.161	167.877	171.357	172.349	174.581	29.941	32.178	19.405	12.402	12.222	20.565	36.906	29.981	26.568
Unigene0003155	PPM1D	orangered4	0.842	0.771	0.55	1.684	0.546	1.354	2.307	0.536	1.67	12.32	11.116	13.079	9.561	3.358	23.85	7.721	8.655	7.907
Unigene0003156	--	orangered4	26.579	28.975	25.173	19.384	18.838	21.922	31.962	29.973	29.599	19.059	17.196	15.782	8.621	6.857	8.074	40.914	29.337	27.326
Unigene0003157	Ror	green	285.18	288.839	255.73	275.019	285.113	285.084	323.569	315.237	315.537	287.01	313.461	333.318	166.832	141.191	227.304	226.742	250.318	256.578
Unigene0003160	--	lightcyan	12.607	12.757	12.003	17.382	16.3	16.724	14.831	15.055	12.092	2.178	1.565	2.745	1.175	1.013	2.985	1.525	1.045	1.432
Unigene0003163	CFAP46	lightcyan	7.403	7.403	5.853	10.354	11.155	7.482	7.196	6.469	7.199	18.359	13.297	16.596	22.285	25.096	15.425	21.322	23.755	23.909
Unigene0003165	--	green	24.467	21.127	20.102	28.158	29.842	30.798	40.321	40.542	38.777	28.294	26.491	25.975	54.949	55.295	52.698	35.605	35.14	41.555
Unigene0003167	--	lightcyan	5.041	5.079	5.433	8.008	7.456	2.648	10.184	9.257	8.272	0.761	1.54	0.712	1.635	1.712	1.19	1.4	1.215	2.245
Unigene0003171	--	greenyellow	33.599	33.13	28.217	32.394	30.316	32.086	29.233	24.73	25.997	31.166	27.717	31.766	12.302	9.569	10.923	6.858	10.374	10.029
Unigene0003172	ZC2HC1A	greenyellow	27.176	25.242	24.188	23.344	21.199	18.833	25.755	23.22	21.245	24.395	21.47	19.454	14.433	12.971	14.585	11.005	15.296	12.232
Unigene0003178	Ctsl	red	147.583	173.33	137.509	183.519	170.363	199.112	287.707	245.553	239.508	76.918	46.975	53.925	10.851	7.468	15.27	7.64	6.818	8.066
Unigene0003184	--	lightcyan	32.724	34.798	39.288	36.561	35.109	38.927	44.313	44.645	41.65	3.885	4.84	5.25	3.543	5.271	6.969	4.339	6.723	4.901
Unigene0003185	SHOC2	greenyellow	394.357	382.372	389.904	404.01	419.541	358.476	424.849	435.969	429.632	471.448	435.854	424.947	854.844	935.723	640.762	811.42	825.702	796.51
Unigene0003188	--	lightcyan	30.538	33.215	29.319	41.846	43.118	36.762	43.415	41.548	41.078	0.926	1.799	1.371	1.824	1.087	4.343	0.937	0.389	0.738
Unigene0003189	taf12	lightcyan1	73.245	76.033	79.339	50.45	58.123	73.808	45.983	54.426	54.046	101.616	81.457	80.574	36.627	34.611	56.43	46.291	59.473	53.782
Unigene0003192	--	lightcyan	11.523	12.863	8.644	41.314	41.374	48.985	21.825	19.265	16.418	0.188	0.792	1.335	3.723	3.23	2.249	0.338	0.411	0.39
Unigene0003198	ubc12	black	878.821	981.176	785.806	743.267	661.979	747.782	488.207	485.199	473.436	275.353	260.662	446.896	203.533	163.682	300.931	141.772	140.272	142.975
Unigene0003201	--	red	5.425	4.662	5.184	7.969	7.224	7.043	9.908	10.558	9.493	3.429	4.346	3.688	5.051	3.382	4.184	2.847	1.988	3.12
Unigene0003206	--	cyan	5.327	3.659	6.198	5.326	3.882	2.57	6.84	10.815	7.59	6.61	5.493	4.935	4.05	3.982	4.159	2.081	8.744	3.968
Unigene0003210	--	red	35.83	27.704	32.765	44.442	42.155	41.016	52.593	47.924	51.832	22.935	23.078	32.471	36.869	37.751	24.237	25.947	27.68	28.081
Unigene0003212	Sec16a	green	10.863	6.935	9.085	13.166	16.846	12.069	17.473	16.826	18.272	10.72	8.871	9.876	34.903	40.031	9.802	20.919	21.175	19.139
Unigene0003215	ATRX	royalblue	27.182	24.872	23.185	31.162	33.863	26.092	45.175	43.01	40.89	24.84	23.307	23.515	35.637	37.111	33.788	27.04	33.767	30.37
Unigene0003216	--	lightcyan	18.217	17.411	20.177	18.39	17.616	17.236	26.218	25.056	27.216	20.138	22.651	16.401	10.384	11.345	14.074	10.892	13.164	12.776
Unigene0003219	EPC1	greenyellow	20.814	18.296	18.529	26.852	29.358	22.942	35.752	32.821	32.332	35.077	28.186	29.03	48.797	54.579	29.779	54.488	54.304	56.978
Unigene0003221	TMEM144	cyan	21.987	19.962	20.692	16.777	18.74	20.468	22.092	23.125	22.366	25.996	27.683	21.647	22.287	20.121	24.457	16.395	17.287	17.342
Unigene0003228	Dnah1	greenyellow	4.048	5.15	4.213	8.457	9.198	3.617	10.646	10.894	10.584	7.257	5.388	8.572	53.431	60.932	23.593	65.409	74.777	77.414
Unigene0003229	INSR	black	10.36	13.236	9.127	3.134	2.369	3.276	1.52	0.749	1.035	3.366	3.926	3.595	0.953	0.694	1.74	2.068	0.497	1.132
Unigene0003233	--	lightcyan	17.088	18.329	16.963	14.987	13.764	18.656	15.091	15.108	15.378	12.686	9.068	8.73	1.732	0.697	0.655	2.061	0.856	0.568
Unigene0003235	ATP10D	lightcyan	39.303	37.314	37.185	42.083	46.804	38.49	45.45	48.036	43.643	35.685	36.311	34.689	29.27	27.828	33.597	18.841	20.535	21.45
Unigene0003238	--	red	1.407	2.578	1.379	2.462	5.47	1.697	7.59	11.765	9.764	0.368	0.387	0	0	0	0	0	0.402	0.381
Unigene0003240	--	greenyellow	8.206	6.491	9.137	10.07	15.585	16.554	14.178	10.335	11.092	27.672	22.155	41.077	14.973	14.872	18.175	51.76	49.406	56.574
Unigene0003242	gl	greenyellow	0	0	0	0	0	0	0	0	0	0	0	0	0	0	0	10.998	11.738	8.628
Unigene0003249	--	black	162.107	130.673	144.519	168.851	152.252	142.683	105.324	93.515	97.212	46.185	53.405	82.139	49.648	52.188	43.502	60.699	48.483	52.497
Unigene0003251	--	lightcyan	21.371	15.268	17.17	14.958	12.875	16.495	11.416	15.926	11.439	8.932	8.932	12.673	6.239	7.953	7.476	12.824	7.321	7.872
Unigene0003255	Glrx5	skyblue	10.381	10.367	11.352	11.451	13.471	13.569	18.301	16.636	14.405	13.786	12.155	15.176	12.871	10.592	14.894	16.41	15.906	12.842
Unigene0003256	AGO2	lightcyan	38.548	42.114	41.35	52.134	56.184	54.621	58.748	56.223	55.126	79.86	74.895	92.223	62.248	57.814	81.26	79.12	80.165	72.1
Unigene0003257	ATAD2B	lightcyan	42.282	42.328	42.02	47.717	40.959	40.461	47.385	43.779	41.995	35.199	27.267	32.836	23.062	25.714	24.767	17.925	16.866	19.698
Unigene0003263	--	greenyellow	12.836	12.074	13.256	16.302	15.169	13.723	18.888	15.411	22.35	29.542	34.722	37.285	14.347	10.604	18.42	47.705	51.693	38.522
Unigene0003269	mig-6	orangered4	11.479	15.268	10.53	10.965	13.214	9.523	10.59	13.132	10.001	0.458	0.563	0.465	1.956	2.818	1.279	8.043	8.348	10.851
Unigene0003272	DUSP7	greenyellow	0	0	0	0	0	0	0	0	0	0	0	0	0	0	0	0	9.095	15.433
Unigene0003273	DUSP7	greenyellow	0	0	0	0	0	0	0	0	0	0	0	0	0	0	0	43.83	69.076	69.411
Unigene0003274	DUSP7	greenyellow	0	0	0	0	0	0	0	0	0	0	0	0	0	0	0	21.441	27.165	25.174
Unigene0003275	anks1b	greenyellow	104.118	93.321	99.448	114.104	114.927	118.939	129.331	123.585	118.53	82.094	81.339	97.781	164.741	146.552	167.478	175.181	185.4	184.575
Unigene0003276	--	lightcyan	31.483	27.286	26.866	37.74	34.21	33.314	40.689	34.768	37.581	25.644	31.463	30.648	17.089	15.747	18.186	8.887	13.916	16.137
Unigene0003280	EGF1	lightcyan	23.02	25.644	31.698	19.439	23.124	20.859	23.329	20.061	21.275	14.464	9.923	8.564	1.324	0.413	0.389	0	0.178	0
Unigene0003281	PEPD	green	436.909	373.922	334.02	373.35	311.758	404.215	458.215	424.057	439.318	335.406	408.783	409.505	484.037	501.407	493.051	380.786	423.156	419.718
Unigene0003283	csnk2a1	darkolivegreen	0	0	0	0	0	0	0	0	0	0	12.804	0.649	0	0	0	11.489	15.391	1.991
Unigene0003285	--	lightcyan	20.298	20.342	17.278	25.825	24.056	20.925	24.511	24.206	27.725	15.097	12.708	10.302	15.427	15.932	14.181	8	7.704	8.783
Unigene0003289	Ndst4	greenyellow	9.679	8.403	9.731	10.141	12.349	13.155	14.44	16.123	14.224	14.863	12.914	13.68	17.865	19.407	12.882	21.728	23.354	21.793
Unigene0003290	--	lightcyan	24.319	30.06	24.058	17.941	17.78	20.957	20.738	23.572	18.722	6.907	6.492	5.125	3.015	1.883	5.31	1.328	1.618	2.558
Unigene0003296	--	lightcyan	7.744	7.43	5.781	16.222	10.032	18.144	7.576	9.864	9.137	1.541	1.217	3.124	2.691	3.43	4.146	2.305	0.842	0.399
Unigene0003301	--	lightcyan	28.935	27.24	26.542	24.126	24.91	21.726	34.073	33.996	33.133	28.74	26.454	23.157	24.327	28.892	22.455	20.456	20.671	20.513
Unigene0003302	--	greenyellow	0	0	0.146	0	0.581	0	0	0	0	0.937	3.781	6.49	4.909	4.37	2.054	25.975	29.357	20.566
Unigene0003304	--	lightcyan	18.319	22.372	25.593	17.299	12.856	15.383	20.91	16.853	18.157	3.899	5.597	2.874	2.888	2.705	8.477	5.089	2.324	0.735
Unigene0003306	--	red	15.087	16.838	17.018	15.275	16.015	14.006	20.774	18.593	24.002	11.988	14.154	14.096	13.185	14.49	16.869	15.929	14.693	17.993
Unigene0003309	--	black	8.144	10.124	5.13	5.816	5.087	8.98	5.378	5.558	2.306	3.039	1.28	2.464	3.538	3.092	2.907	0	1.328	0.63
Unigene0003311	Prkcsh	lightcyan	189.504	173.504	171.476	130.072	123.502	115.232	100.725	102.901	117.015	193.279	200.34	167.137	207.474	219.451	148.931	185.344	180.055	191.264
Unigene0003312	Abhd18	lightcyan	74.409	77.797	68.216	62.795	60.561	64.403	75.58	72.231	79.681	67.622	77.105	64.096	43.508	52.624	47.079	51.894	57.916	58.061
Unigene0003321	PRPF4B	greenyellow	128.877	114.37	125.929	155.709	151.661	121.648	141.71	168.111	160.928	125.365	140.216	148.283	165.246	188.89	127.677	236.326	276.19	288.117
Unigene0003322	akr1a1b	lightcyan1	38.816	41.385	41.51	61.214	53.897	45.482	44.529	47.963	56.071	129.219	120.941	108.911	43.788	40.357	65.781	22.349	27.403	24.806
Unigene0003326	Trpa1	black	17.695	12.587	13.095	4.329	4.207	4.541	1.354	1.798	2.426	0.983	1.242	2.193	3.435	1.501	2.352	5.177	4.944	5.302
Unigene0003331	--	black	18.842	14.224	19.678	14.026	13.882	18.129	39.297	31.601	29.809	40.077	34.787	32.119	60.004	60.538	56.716	49.051	51.894	49.965
Unigene0003335	MANF	greenyellow	18.498	22.967	27.589	9.864	12.582	16.261	13.936	10.211	14.668	11.382	21.702	17.193	37.751	34.691	18.489	64.493	47.407	48.541
Unigene0003336	cdk20	lightyellow	4.872	3.905	4.177	8.768	5.562	9.283	9.009	5.469	6.881	19.471	14.736	14.574	6.519	5.342	7.152	10.202	12.656	13.195
Unigene0003337	--	lightcyan	6.228	2.139	4.576	4.67	1.513	1.502	9.596	11.156	6.944	0	1.712	0.824	0.947	0	0	0.973	0	0.843
Unigene0003347	AMT	lightyellow	23.092	23.127	18.399	19.917	16.151	14.935	14.859	17.456	18.613	58.332	55.823	53.338	30.867	27.823	33.923	34.579	30.859	33.54
Unigene0003351	--	greenyellow	0	0	0	0	0	0	0	0	0	4.973	8.974	6.48	2.068	2.711	1.699	9.775	6.211	12.89
Unigene0003352	Ehbp1l1	black	169.236	193.435	152.366	200.419	190.524	172.175	145.124	140.961	138.863	111.009	102.285	116.945	55.399	51.553	71.668	30.2	32.528	34.239
Unigene0003366	DNAJA1	greenyellow	271.603	235.212	247.923	194.021	192.206	179.09	198.178	192.898	195.274	289.499	283.203	294.95	249.334	261.524	269.185	472.077	459.53	449.566
Unigene0003368	Rmet_0890	lightyellow	37.058	35.729	28.846	33.43	32.217	30.108	28.051	33.54	32.22	82.098	75.9	69.824	48.013	49.126	47.458	22.06	24.815	22.236
Unigene0003371	--	lightcyan	8.916	11.191	14.559	15.847	13.155	9.239	16.961	17.982	15.055	2.415	5.085	3.496	4.418	2.633	3.713	2.89	2.639	2.146
Unigene0003379	--	cyan	11.494	11.492	11.216	8.195	8.142	7.555	22.768	23.886	19.199	16.507	19.139	15.613	7.241	7.12	8.696	10.648	11.032	12.7
Unigene0003383	--	lightcyan1	21.941	25.85	22.746	15.292	15.127	14.317	21.978	19.309	19.762	29.679	25.935	24.871	11.184	9.074	17.402	10.015	11.747	12.328
Unigene0003384	MRPS33	lightcyan1	88.448	98.068	99.64	75.545	80.375	87.407	88.655	91.685	100.8	163.879	196.536	182.761	108.02	72.812	188.346	50.585	66.238	53.147
Unigene0003391	NADSYN1	darkorange	36.264	30.729	32.821	30.215	33.495	28.81	55.197	50.305	53.51	39.175	39.718	34.115	35.949	37.984	25.341	44.502	41.524	46.112
Unigene0003392	--	lightcyan	4.326	5.547	5.086	11.678	8.827	11.686	9.777	10.745	10.291	1.582	0.952	2.519	2.631	0	2.432	0.27	0.741	1.875
Unigene0003394	ndel1b	greenyellow	146.366	129.027	148.118	126.533	130.201	125.744	134.125	120.467	125.096	144.555	140.706	129.759	205.617	224.807	144.229	204.737	202.694	223.083
Unigene0003397	--	greenyellow	1.06	0.583	0.208	0.848	1.03	1.227	0.218	0.203	1.471	7.532	7.929	8.531	4.642	4.508	13.774	12.988	19.126	21.821
Unigene0003402	OXSR1	greenyellow	118.788	117.509	111.463	116.219	119.778	109.61	145.53	153.063	153.437	118.706	118.668	116.861	207.661	202.341	176.987	214.97	223.176	232.928
Unigene0003403	--	lightcyan1	17.553	8.682	14.103	0.702	1.364	1.016	3.606	3.354	1.392	68.595	74.524	47.211	9.822	3.733	22.807	0	0.401	0
Unigene0003404	CEP295	greenyellow	77.487	78.021	71.642	70.818	67.232	55.122	65.98	71.005	70.313	68.191	75.384	64.31	49.715	51.635	51.335	23.262	28.101	31.627
Unigene0003408	acp2	greenyellow	25.553	25.741	23.815	26.909	27.197	28.426	30.442	28.581	27.238	46.887	40.258	47.996	98.14	110.314	69.655	194.432	197.645	203.911
Unigene0003414	--	lightcyan1	5.881	4.309	2.305	5.88	5.714	6.241	3.826	5.806	3.497	80.497	59.51	41.1	2.146	3.126	2.204	0	0.224	0
Unigene0003416	--	greenyellow	1.988	2.282	2.243	3.623	3.57	3.714	6.54	6.178	5.836	137.976	85.519	150.618	1799.09	2262.58	575.572	3869.56	4576.35	4966.98
Unigene0003422	--	lightcyan	3.94	4.691	4.439	6.303	7.274	5.512	8.095	7.716	11.13	0.823	0.867	1.46	0.24	0.262	0.246	0.246	0	0.854
Unigene0003430	--	lightcyan	5.266	4.823	4.128	2.106	3.752	3.048	2.885	7.043	4.524	10.271	12.742	12.267	10.249	5.132	13.158	4.828	10.823	8.367
Unigene0003437	--	green	10.911	11.787	10.964	20.699	19.3	12.146	9.34	8.285	5.13	6.285	8.154	10.96	26.032	31.231	13.806	15.738	16.611	21.821
Unigene0003439	TBL1XR1	lightcyan	67.742	69.705	69.008	66.002	66.57	66.006	68.801	71.788	75.05	119.374	110.443	128.911	114.424	125.401	116.086	144.266	150.86	141.884
Unigene0003442	--	black	238.823	341.983	270.849	104.611	101.833	69.884	107.663	129.712	129.023	0.731	1.155	0.371	0.426	0	0	0.875	0.2	0.19
Unigene0003446	cyb5d2	greenyellow	55.181	50.139	55.503	30.081	30.231	33.84	48.395	41.361	51.639	54.436	49.232	39.627	42.485	44.274	45.838	30.455	33.682	32.434
Unigene0003447	--	black	9.977	13.846	13.33	6.348	11.163	7.584	6.833	11.553	8.091	3.159	7.648	7.363	5.148	2.813	6.421	3.779	4.488	4.585
Unigene0003449	Lamc3	green	88.884	67.234	79.155	63.877	59.633	73.565	57.708	51.63	50.475	72.811	80.617	65.911	205.119	239.813	128.199	107.15	111.171	109.862
Unigene0003454	--	lightcyan	42.805	45.277	44.239	48.459	50.313	55.419	84.826	69.917	66.105	27.124	23.692	20.762	2.351	3.67	2.588	1.554	1.104	1.795
Unigene0003455	ppt2-a	greenyellow	28.436	35.497	30.212	31.191	32.761	40.748	35.252	40.923	34.727	58.296	58.331	57.172	75.892	88.181	67.306	146.246	137.824	139.735
Unigene0003456	Echs1	lightcyan1	83.217	86.071	78.454	77.58	70.089	68.795	51.157	58.007	51.49	103.026	107.361	88.292	53.73	59.585	68.416	58.944	57.427	56.278
Unigene0003458	trabd2a	lightsteelblue1	38.503	32.172	42.395	41.782	49.779	54.963	77.207	74.145	72.612	32.881	39.601	48.562	92.767	94.776	59.552	23.72	25.311	27.123
Unigene0003464	Nop14	green	9.451	7.502	9.106	11.969	13.775	10.79	13.431	14.748	13.739	14.648	13.86	11.675	28.165	32.866	24.796	16.738	18.705	16.211
Unigene0003465	--	lightcyan	11.342	13.998	11.425	11.778	12.838	13.093	22.2	22.851	21.814	3.659	2.408	2.992	3.921	4.972	3.48	11.343	10.406	9.701
Unigene0003468	RHO	greenyellow	0	0	0	0	0	0	0	0	0	0	0	0	0	0	0	10.796	8.659	8.215
Unigene0003471	--	orangered4	4.412	2.811	3.759	0.959	0.932	1.666	0.985	0.183	0.951	10.623	14.77	21.938	15.4	12.747	28.76	4.556	1.971	4.364
Unigene0003472	Sirt1	darkorange	22.093	23.853	22.66	21.432	24.939	22.767	31.968	34.311	29.912	33.399	35.675	31.358	28.817	24.739	29.716	30.793	30.272	32.694
Unigene0003473	caf17	greenyellow	9.476	8.071	7.859	11.47	9.652	11.629	8.326	7.743	6.921	20.02	17.143	20.993	69.919	90.312	33.181	151.2	169.804	176.057
Unigene0003476	Coro7	greenyellow	87.05	90.203	86.358	83.022	84.202	72.829	88.394	91.919	84.422	104.723	97.905	99.336	61.62	62.222	77.301	46.147	47.531	48.358
Unigene0003483	FBXW9	lightyellow	16.878	17.152	16.416	12.441	14.245	11.292	18.098	19.538	21.735	23.427	21.409	21.524	17.383	19.32	16.777	12.013	17.443	13.613
Unigene0003490	--	orangered4	1.373	1.537	1.346	0.458	1.779	1.031	1.097	1.895	1.815	17.22	18.798	27.792	21.531	15.413	31.837	4.578	9.06	6.613
Unigene0003494	Wdfy3	darkolivegreen	0	0	0	0	0	0	0	0	0	0.272	14.913	0	0	0	0	5.541	5.061	4.52
Unigene0003496	--	violet	97.914	92.142	93.177	141.94	145.764	146.753	200.837	184.714	179.7	165.496	171.909	289.068	188.919	140.565	312.528	103.831	97.228	91.114
Unigene0003497	kinY	lightyellow	5.953	7.697	6.244	5.952	5.308	7.297	11.798	9.768	11.522	13.537	14.789	12.384	8.433	9.214	9.712	5.34	6.557	7.359
Unigene0003501	NUDT8	red	21.032	21.364	20.374	23.084	19.668	22.046	26.317	29.838	31.662	24.371	25.481	21.852	18.273	17.233	19.46	19.373	20.675	20.044
Unigene0003503	murC	lightsteelblue1	19.948	21.116	18.14	13.735	14.508	15.674	14.357	14.037	13.497	29.83	22.598	23.02	14.239	14.605	16.118	18.367	18.686	22.517
Unigene0003512	--	lightcyan	12.337	14.298	14.801	16.615	13.211	12.632	11.639	12.508	14.225	9.734	12.185	13.064	10.719	9.369	9.437	10.387	11.5	10.638
Unigene0003513	--	greenyellow	30.709	30.93	31.31	29.685	28.738	33.564	23.748	23.168	22.239	42.625	39.137	34.557	37.216	29.518	39.358	52.982	53.956	59.541
Unigene0003514	ibtk	red	29.504	28.562	27.047	39.43	36.864	33.961	51.316	50.305	50.091	40.366	32.813	30.854	30.513	28.195	40.191	19.309	20.847	22.825
Unigene0003534	--	black	17.733	0	0	0	0	0	0	0	0	0	0	0	0	0	0	0	0	0
Unigene0003540	--	lightcyan	4.756	8.2	10.416	6.433	9.242	8.907	7.185	10.424	9.151	0.877	4	1.185	3.743	0	2.097	2.798	1.278	3.334
Unigene0003541	LYSMD2	lightcyan	77.247	80.955	84.661	97.351	97.401	100.352	100.024	103.147	109.862	54.997	63.228	55.354	43.265	48.942	54.314	57.267	59.485	54.493
Unigene0003543	CFAP70	greenyellow	8.391	10.969	9.121	13.459	13.122	11.005	7.139	7.516	6.715	12.101	8.557	12.356	4.04	4.705	3.713	3.224	4.791	4.451
Unigene0003561	--	greenyellow	4.713	3.215	4.814	8.021	9.354	7.449	19.984	19.735	18.685	9.22	9.485	11.573	68.669	77.825	28.688	57.162	54.843	59.421
Unigene0003565	--	greenyellow	0.396	0.907	0.776	0	0	0	0	0	0	3.93	4.137	3.144	2.167	1.842	8.409	18.313	16.727	11.152
Unigene0003569	METTL4	greenyellow	5.091	3.949	3.204	6.837	6.536	6.024	9.392	7.847	7.183	9.785	7.644	11.215	18.579	24.398	10.029	24.066	26.309	24.962
Unigene0003570	Ctsh	lightcyan	15.869	9.462	15.026	14.589	20.594	21.681	26.477	29.406	19.529	0.668	1.64	1.353	0.907	0.142	2.794	0.266	0.243	0.346
Unigene0003571	TAF1	lightcyan	239.078	202.523	204.527	245.219	237.532	219.565	249.718	231.361	230.9	110.552	119.081	116.337	105.241	94.756	132.187	93.712	101.275	110.967
Unigene0003574	--	red	4.637	4.247	4.922	3.477	3.379	2.237	11.909	5.169	5.745	1.615	2.55	4.501	4.23	2.054	2.897	3.382	3.53	3.349
Unigene0003593	saraf	lightyellow	152.212	173.897	154.674	132.849	133.877	143.696	125.491	117.558	101.317	101.985	90.991	112.806	132.841	133.475	140.719	147.689	139.142	142.494
Unigene0003595	--	lightcyan	15.388	23.136	16.784	17.418	21.441	17.928	20.58	21.913	23.886	0.607	0.958	1.23	4.944	3.859	2.176	0	0.995	1.573
Unigene0003597	--	lightcyan	49.094	52.22	59.351	41.961	45.011	66.847	58.975	62.79	67.105	40.127	48.337	53.242	32.748	20.521	36.604	29.202	31.645	33.885
Unigene0003598	trappc2l	green	48.342	49.031	49.773	34.134	36.623	43.215	28.057	28.441	38.982	45.374	44.76	52.923	27.906	23.23	30.027	40.972	35.551	38.761
Unigene0003599	--	lightcyan	26.402	24.609	31.276	51.865	52.407	46.647	33.681	30.752	35.859	3.266	4.243	3.944	3.883	3.889	2.991	3.076	2.354	3.53
Unigene0003602	Dync1h1	greenyellow	5.297	5.618	3.278	11.15	11.377	5.379	14.606	9.855	9.395	11.652	11.959	10.627	13.564	18.155	9.404	20.563	25.785	32.921
Unigene0003603	wrn	lightcyan	15.435	12.818	15.457	29.804	27.343	19.429	27.388	28.406	27.478	16.128	13.765	14.175	11.763	13.205	14.972	12.421	13.554	12.901
Unigene0003606	Htt	lightcyan	23.116	22.832	19.598	29.501	29.678	24.933	32.735	32.232	29.588	23.621	18.688	19.069	25.197	26.664	24.812	21.063	23.002	22.089
Unigene0003608	--	green	0	0	0	0	0	0	0	0	0	9.933	8.365	16.61	61.866	53.38	35.038	25.849	22.524	19.053
Unigene0003610	--	greenyellow	4.852	3.976	6.756	5.873	6.948	4.189	12.855	11.711	14.175	1.868	4.213	2.434	24.85	23.757	16.91	33.84	30.909	36.242
Unigene0003612	--	lightcyan	0	0	0	0	0	0	0	0	0	14.095	10.517	6.75	7.123	4.531	10.186	11.397	9.31	10.359
Unigene0003618	eEF1alpha2	skyblue3	0	0	0	0	0	0	0	0	0	4.018	6.212	11.96	0	0	0	0	0	0
Unigene0003619	Lis-1	black	76.869	72.121	75.553	90.195	95.399	91.978	99.105	111.673	105.7	145.676	138.139	135.658	139.607	143.669	120.832	142.567	143.592	144.521
Unigene0003621	GAD2	lightyellow	12.843	18.932	17.499	13.142	11.407	10.261	16.801	18.405	17.603	39.314	40.612	40.479	22.578	23.069	25.948	12.92	13.977	11.957
Unigene0003622	IST1	greenyellow	128.757	126.127	113.473	133.924	128.586	142.464	146.852	141.756	144.231	149.737	152.245	206.053	207.538	203.295	209.664	244.238	241.262	227.937
Unigene0003629	--	lightcyan	8.104	9.897	7.808	6.752	4.856	6.646	9.852	10.194	8.97	2.54	1.486	2.431	2.3	2.334	5.231	3.715	3.393	3.805
Unigene0003633	X-element\ORF2	lightcyan	30.728	33.322	32.858	38.669	34.85	34.141	36.493	36	35.346	16.679	14.054	13.203	19.625	20.623	20.414	11.691	10.835	12.098
Unigene0003635	--	black	33.188	46.879	46.62	29.584	22.146	28.933	5.34	5.348	6.738	5.849	7.476	11.432	3.405	2.126	10.491	0	0	0.866
Unigene0003636	--	black	30.528	40.646	32.07	21.555	19.266	19.585	7.275	5.863	6.395	0.164	0	0	0.574	0.209	0	0	0	0
Unigene0003640	ANKIB1	lightcyan	36.429	34.376	28.338	45.098	42.69	35.346	37.423	40.527	39.111	18.995	19.996	17.573	24.207	25.534	22.627	19.886	21.151	26.111
Unigene0003641	--	black	7.38	17.463	12.655	15.988	12.55	13.648	4.423	6.17	9.144	4.177	7.441	4.884	0.374	0.817	1.153	0	0	0
Unigene0003645	RNA1	lightcyan	23.128	19.712	19.812	23.161	21.403	30.728	29.509	25.494	22.298	0	0	0	0	0	0	0	0	0
Unigene0003650	TAPT1	lightcyan	17.976	17.427	16.011	20.599	19.111	23.312	31.237	29.998	27.42	16.282	17.717	15.759	7.667	6.205	13.562	7.953	8.597	8.789
Unigene0003651	--	greenyellow	0.697	0.638	0.41	1.812	1.625	0.672	2.434	2.93	2.072	2.33	1.687	2.214	4.917	6.299	2.438	12.198	8.117	9.665
Unigene0003652	--	greenyellow	0.42	1.153	2.878	0.839	1.223	1.619	2.587	2.005	1.248	3.069	1.385	2.222	6.636	5.577	7.34	14.164	12.458	8.638
Unigene0003655	VPS35	lightyellow	130.579	142.134	131.34	127.838	119.737	107.833	130.575	133.765	138.147	204.05	184.749	161.434	139.189	151.076	127.777	118.016	121.341	116.443
Unigene0003658	--	lightcyan	12.261	16.272	13.729	18.263	14.345	10.139	21.078	26.535	15.625	6.013	10.458	6.624	12.479	9.644	8.128	10.01	10.857	9.216
Unigene0003660	--	royalblue	9.116	6.14	8.144	3.753	7.816	4.398	9.64	12.295	7.441	8.404	5.603	9.937	11.088	7.483	10.049	8.044	8.572	6.1
Unigene0003662	Nfkbie	black	1017.81	851.241	1112.55	1087.18	966.013	896.714	339.17	302.596	305.72	158.848	150.41	262.687	240.172	235.003	229.994	100.636	114.762	110.146
Unigene0003665	ola1	greenyellow	84.422	70.965	82.608	73.993	72.541	69.829	99.211	92.473	89.916	103.062	94.884	87.784	86.321	87.392	92.187	49.242	45.1	43.026
Unigene0003671	HSPD1	lightcyan	120.55	111.693	104.201	83.431	82.943	60.59	148.089	153.699	149.531	451.137	404.77	354.997	534.721	613.634	292.185	455.59	456.007	443.315
Unigene0003676	LASP1	lightyellow	807.788	751.51	813.645	594.983	592.894	623.265	549.923	582.795	559.413	988.556	912.335	849.053	856.909	932.621	617.808	570.792	566.474	587.936
Unigene0003677	--	greenyellow	5.904	5.726	9.187	4.861	4.049	3.183	8.919	7.133	5.68	6.35	10.122	4.229	13.095	16.385	11.281	11.939	16.06	11.099
Unigene0003679	--	green	0	0	0	0	0	0	0	0	0	0.742	0	1.503	13.815	14.151	6.208	2.662	0.811	1.538
Unigene0003682	--	darkorange	114.779	112.078	116.278	138.632	132.08	133.155	88.887	80.929	78.245	83.542	82.538	113.959	133.896	137.279	125.049	88.47	91.479	99.408
Unigene0003689	--	violet	68.603	64.442	64.676	62.114	59.771	62.216	69.692	68.381	67.544	72.715	77.048	78.372	78.532	71.519	77.804	46.788	57.444	55.493
Unigene0003691	RTEL1	black	8.86	7.766	8.494	11.62	12.404	10.432	15.952	13.606	15.438	18.813	14.826	14.021	18.077	18.358	13.687	12.386	15.772	16.255
Unigene0003694	--	lightcyan	280.094	260.215	247.723	301.58	295.261	277.185	328.033	332.868	333.56	157.035	149.59	158.337	154.525	143.939	183.868	163.567	170.055	186.061
Unigene0003697	PXN	darkolivegreen	0	0	0	0	0	0	0	0	0	0	18.042	0	0	0	0	16.888	17.628	11.15
Unigene0003699	PIK3C2B	green	24.111	24.983	24.198	33.436	34.84	28.015	35.494	37.155	36.575	34.294	31.148	32.267	44.646	44.834	46.264	26.756	27.642	25.413
Unigene0003700	itgb1-a	green	124.11	119.379	116.124	130.124	132.938	116.616	128.019	132.892	127.045	104.326	114.921	113.325	194.768	210.776	119.506	103.144	105.885	108.307
Unigene0003703	TMSB10	greenyellow	0	0	0	0	0	0	0	0	0	0	0	0	0	0	0	15.496	11.225	15.744
Unigene0003704	--	greenyellow	0	0	0	0	0	0	0	0	0	0	0	0	0	0	0	18.04	10.435	17.197
Unigene0003706	MVD	lightyellow	14.503	13.905	17.45	11.193	12.856	13.665	12.546	15.233	14.375	19.318	19.496	20.924	10.935	11.046	13.351	18.236	13.17	17.733
Unigene0003710	--	greenyellow	0.219	0.201	0.644	0.438	0.639	0.635	0.676	1.047	0	0.229	0.965	0.232	7.734	4.079	5.478	22.474	27.787	31.589
Unigene0003711	--	lightyellow	21.964	28.242	27.107	23.439	28.729	25.674	27.77	30.265	30.562	91.797	74.565	74.244	36.478	42.381	43.536	23.761	26.767	32.947
Unigene0003713	--	lightcyan	2.753	5.042	1.798	6.422	5.572	6.971	7.776	6.793	7.503	11.744	15.011	9.958	8.091	7.621	14.902	8.889	9.298	10.685
Unigene0003715	--	greenyellow	0	0	0	0	0	0	0	0	0	2.299	4.234	1.165	18.062	16.811	5.497	13.75	13.187	4.171
Unigene0003720	--	lightcyan	22.097	22.108	22.983	16.655	20.15	21.975	24.097	26.957	23.25	3.907	3.365	2.88	2.068	0.452	1.699	0	0.776	0
Unigene0003724	SCYL2	lightcyan	80.856	70.911	70.386	66.548	66.319	70.344	81.016	77.534	76.143	60.07	57.179	55.1	38.359	40.321	43.818	33.226	35.439	35.27
Unigene0003727	--	black	14.649	4.473	7.655	2.929	1.423	3.769	0	0.467	0.484	4.592	6.445	4.136	0	1.298	1.22	0	0	0
Unigene0003737	Naa11	cyan	6.188	5.668	5.052	6.702	10.021	5.721	12.448	11.823	14.311	10.506	12.761	10.647	3.45	4.454	3.865	6.769	4.416	7.262
Unigene0003739	--	lightyellow	17.183	18.42	20.951	15.399	14.594	16.21	20.529	22.983	24.475	69.156	58.239	56.202	30.964	35.015	37.688	18.776	21.219	23.028
Unigene0003746	GUCY2F	greenyellow	0.402	0.286	0.088	0.402	0.13	0.215	0.184	0.299	0.398	7.14	4.323	8.938	101.099	127.613	35.432	148.961	149.266	144.669
Unigene0003750	CTR1	lightcyan	346.171	368.753	376.025	335.444	349.207	443.842	298.177	396.77	311.879	108.882	131.39	118.955	138.502	110.116	184.808	87.695	73.133	94.169
Unigene0003755	TMEM115	lightcyan	25.143	28.659	26.386	23.687	23.779	29.541	34.784	36.299	37.77	15.763	16.593	20.707	20.797	18.564	12.425	12.573	14.674	14.648
Unigene0003759	--	royalblue	9.055	11.353	12.403	33.049	34.253	19.338	35.763	33.427	35.638	24.525	17.018	16.569	25.236	29.792	26.799	13.957	15.86	12.952
Unigene0003760	ATP6V0C	lightyellow	170.014	191.743	212.813	135.506	143.054	142.625	174.032	194.989	181.307	69.117	74.754	71.54	177.851	179.577	111.368	123.287	104.087	97.445
Unigene0003762	pir-1	lightcyan	52.415	47.131	53.175	44.561	46.216	49.241	68.246	60.607	63.116	47.882	53.369	45.606	36.068	35.745	37.27	36.694	40.971	37.705
Unigene0003765	--	greenyellow	0.474	0.217	1.393	0.237	0.461	0	0.243	0.453	1.409	3.466	3.91	3.262	6.918	9.448	3.257	16.59	15.694	19.768
Unigene0003768	Slc12a2	greenyellow	52.585	53.649	45.91	50.885	53.962	43.534	61.553	60.062	59.131	59.251	52.398	54.303	98.794	115.956	77.189	143.246	139.804	134.336
Unigene0003776	--	lightcyan	5.325	4.241	10.208	8.796	6.074	6.701	4.519	6.193	5.278	0	1.783	0.245	0	1.231	0.579	0	0	0
Unigene0003778	--	lightcyan	4.284	3.506	2.59	14.398	11.69	10.376	9.925	9.23	9.124	0.857	2.005	1.351	0.333	0	0.228	0.57	0.52	0.987
Unigene0003781	--	lightcyan	4.963	3.209	3.718	45.873	44.911	40.838	17.893	18.825	18.181	4.169	5.137	5.718	4.439	6.143	6.382	3.953	3.722	3.848
Unigene0003790	--	lightcyan	37.131	44.575	36.733	42.531	46.938	34.432	56.661	71.981	73.249	17.703	17.446	13.36	23.24	18.205	18.015	10.816	15.642	11.326
Unigene0003792	--	greenyellow	10.846	10.745	9.759	13.057	16.131	8.115	19.101	13.322	14.699	15.495	7.304	11.953	17.77	16.179	18.805	26.287	14.659	17.745
Unigene0003794	--	lightcyan	6.908	5.853	6.261	6.907	7.216	14.997	5.145	8.085	6.676	0.722	0	0.183	0.21	1.377	0.432	0	0.394	0.187
Unigene0003801	DCP2	cyan	37.195	39.195	39.299	49.197	48.491	61.759	69.952	70.625	62.293	65.179	65.79	63.09	41.555	35.795	41.08	47.664	49.393	52.548
Unigene0003805	TNFAIP3	lightcyan	61.653	64.356	60.312	76.373	79.473	68.251	56.899	56.845	60.825	47.627	51.03	39.048	26.995	29.749	29.161	42.453	42.217	43.112
Unigene0003806	--	lightcyan	0.782	7.165	11.496	7.821	9.121	7.547	8.839	5.231	10.079	2.452	6.023	4.141	5.709	1.04	6.841	7.823	0	5.932
Unigene0003807	Slc7a9	lightcyan1	8.515	8.223	8.524	7.033	8.364	8.215	12.171	11.937	8.532	11.315	10.995	12.447	6.079	9.84	11.563	7.058	7.081	8.924
Unigene0003811	--	lightcyan	86.349	74.939	76.165	69.114	62.542	101.021	79.16	80.547	84.464	54.702	58.082	61.435	41.351	25.903	49.834	42.499	38.041	42.476
Unigene0003812	Capn5	greenyellow	197.511	192.626	209.453	265.276	243.95	214.01	186.316	187.649	188.22	176.58	165.778	159.403	92.852	91.491	110.06	373.338	394.7	400.688
Unigene0003816	--	green	177.278	189.924	206.515	191.675	157.05	205.953	205.478	210.249	193.165	224.576	201.442	189.787	141.575	141.685	145.414	209.086	207.447	214.836
Unigene0003817	--	green	2.28	5.57	0	3.8	3.693	5.133	1.562	1.452	4.52	1.588	3.344	5.634	8.321	12.122	0	2.851	1.736	2.47
Unigene0003818	DYNLT1	greenyellow	7.691	8.935	10.66	8.628	8.567	9.773	9.828	9.678	10.041	8.624	15.887	11.719	7.986	7.479	11.953	30.252	24.847	32.313
Unigene0003825	PTPRK	lightcyan	42.884	34.637	36.16	52.102	53.286	56.42	59.941	51.523	49.461	12.492	16.58	20.365	12.804	10.708	18.346	9.747	11.722	9.996
Unigene0003833	--	lightcyan	7.901	8.553	6.099	3.352	6.049	5.082	4.673	2.745	3.56	7.005	13.694	13.437	22.425	24.82	14.658	15.565	12.85	20.751
Unigene0003838	RBMX2	lightcyan1	33.117	36.441	32.556	24.889	29.155	33.345	35.619	29.41	35.028	45.75	50.971	41.068	24.332	26.437	32.905	22.089	33.373	27.57
Unigene0003846	--	royalblue	2.483	1.365	3.162	1.986	2.171	2.635	10.203	8.065	10.336	6.226	3.823	1.315	9.06	9.899	11.477	0	0	0.269
Unigene0003850	--	greenyellow	0.588	0.077	0.741	0.252	0.245	0	0.086	0	0.083	0.088	0.277	0.445	21.881	21.337	8.927	17.654	14.973	14.297
Unigene0003854	--	darkolivegreen	0	0	0	0	0	0	0	0	0	0	26.234	0.205	0	0	0	0	0	0
Unigene0003856	ENDOV	greenyellow	125.46	157.779	118.532	90.43	88.043	85.179	113.2	125.41	127.314	88.953	90.535	80.305	45.216	34.406	106.569	29.044	22.739	30.743
Unigene0003858	MIMI_L477	black	97.714	123.321	97.009	108.54	106.377	106.876	58.018	58.996	55.854	4.681	7.229	4.965	4.278	3.06	4.55	1.989	2.103	1.497
Unigene0003860	CYB561D2	greenyellow	37.513	34.698	30.055	40.648	38.605	48.851	42.903	49.257	42.128	40.741	39.634	33.46	40.235	36.101	34.169	54.519	52.54	57.857
Unigene0003863	dyb-1	darkorange	99.085	115.355	128.776	87.881	80.067	70.863	26.545	34.6	35.695	13.818	17.231	33.608	90.083	79.766	57.447	7.885	10.222	10.8
Unigene0003865	Ift140	greenyellow	8.166	8.022	6.494	14.2	9.258	7.993	9.058	7.463	8.212	13.85	12.953	10.59	30.52	33.975	16.043	37.137	41.015	39.876
Unigene0003866	Cntn3	lightcyan	7.884	13.033	10.456	16.823	18.778	18.088	23.112	20.759	19.25	20.092	14.699	16.289	7.251	7.539	10.45	3.005	2.854	1.875
Unigene0003869	Tom40	lightcyan	35.879	34.899	32.043	26.826	30.852	26.192	37.022	46.109	44.847	115.784	98.833	94.307	90.568	91.991	93.024	78.395	73.416	68.28
Unigene0003870	QtsA-19889	greenyellow	1.352	2.724	3.974	2.433	4.991	3.913	2.777	5.424	4.556	9.04	6.542	10.02	16.114	21.2	7.769	37.517	37.355	34.27
Unigene0003871	--	darkorange	31.145	34.728	42.455	33.396	24.561	28.306	40.341	41.398	35.344	53.765	44.185	32.978	18.667	18.596	38.347	32.163	31.954	46.454
Unigene0003872	--	lightcyan	80.974	87.114	86.656	105.391	114.39	114.555	124.465	136.586	121.49	129.547	107.053	105.84	52.071	49.11	78.711	98.955	80.238	76.129
Unigene0003874	MIB1	lightcyan	26.532	33.593	30.2	23.016	26.159	30.491	26.454	31.684	27.071	4.077	11.158	6.197	13.288	12.963	10.724	19.51	16.484	14.371
Unigene0003877	--	darkred	154.244	151.954	145.224	121.394	117.219	121.263	159.451	153.856	160.778	148.375	138.563	143.989	125.235	107.399	217.338	114.625	123.106	128.692
Unigene0003882	GABBR1	lightcyan	13.281	11.592	12.502	16.351	15.789	14.22	13.911	14.927	13.577	3.646	3.781	3.805	1.9	2.076	2.212	1.042	1.249	0.677
Unigene0003890	YMR196W	greenyellow	51.976	43.5	41.015	42.012	46.299	37.873	53.394	54.637	53.946	45.864	33.888	35.163	75.142	88.197	42.14	76.772	88.277	86.805
Unigene0003893	CCDC146	greenyellow	39.822	40.998	36.849	38.118	39.244	30.776	49.154	42.223	42.632	53.758	44.705	49.031	22.404	24.479	19.862	26.37	32.193	34.446
Unigene0003897	CDK9	lightcyan	52.687	55.024	52.345	57.602	59.09	62.947	72.336	63.391	73.331	208.113	206.753	172.061	96.729	97.997	99.199	209.293	211.966	214.979
Unigene0003901	DMD	greenyellow	0.54	0.866	1.588	2.701	2.231	1.303	0.694	2.194	2.008	5.645	5.794	6.15	21.851	22.618	11.981	40.019	37.632	43.606
Unigene0003910	TY3B-G	lightcyan	60.884	61.409	57.209	89.698	89.825	49.575	65.673	70.729	79.105	17.858	15.39	15.107	48.338	53.691	25.569	12.38	15.223	14.761
Unigene0003912	QDPR	lightcyan1	169.568	187.112	190.912	168.538	179.194	170.956	183.679	214.34	224.163	403.204	395.968	405.213	219.193	178.683	290.071	146.505	149.853	157.179
Unigene0003923	--	greenyellow	6.698	8.765	7.125	8.611	7.81	11.448	10.813	10.239	9.484	10.998	14.524	12.767	9.777	8.139	8.607	11.245	13.111	14.513
Unigene0003924	--	black	11.467	19.348	14.783	10.56	12.022	9.899	9.61	6.631	7.477	3.468	2.323	0.639	3.67	4.812	3.016	3.772	5.857	4.25
Unigene0003948	Acss1	cyan	69.01	66.114	62.848	54.621	55.685	50.666	77.7	68.96	76.436	89.929	80.865	74.715	60.276	55.459	65.345	41.152	37.024	39.71
Unigene0003953	PPT1	greenyellow	132.354	131.133	115.501	138.577	131.417	147.092	218.892	218.118	212.254	308.41	268.703	237.394	413.87	439.843	327.097	544.166	515.114	487.247
Unigene0003954	Ugcg	red	30.013	19.679	26.151	32.001	37.772	34.833	92.724	82.106	75.633	37.84	40.563	41.982	27.077	26.052	33.207	39.873	40.213	33.714
Unigene0003955	--	lightcyan	25.871	32.046	29.935	101.744	89.779	120.998	58.47	72.502	61.299	0.515	1.355	1.044	5.395	3.275	3.386	0	0	0
Unigene0003960	Svep1	lightcyan1	13.391	11.97	11.354	13.389	12.073	11.367	3.307	2.891	2.361	14.395	14.445	12.611	10.806	12.064	4.826	2.736	3.528	4.812
Unigene0003966	ADGRL1	darkred	7.793	7.501	11.518	3.566	4.877	7.646	22.388	15.521	22.78	28.153	25.859	25.314	36.47	28.612	50	3.467	4.524	5.151
Unigene0003969	SOD2	lightyellow	39.995	34.509	33.696	38.637	29.287	33.181	26.994	35.257	36.578	68.438	66.092	55.239	37.838	36.976	29.208	38.646	44.344	38.933
Unigene0003971	Erg	lightcyan1	50.005	39.377	44.55	33.372	35.898	43.403	34.909	34.487	26.07	60.714	64.311	106.794	55.97	57.456	50.689	13.455	12.358	12.184
Unigene0003974	PMS2	cyan	12.643	12.201	12.354	17.589	17.95	16.449	20.509	19.3	20.36	17.602	19.386	21.571	9.277	11.127	14.991	9.873	10.798	11.677
Unigene0003975	UBC	lightcyan1	20.441	20.595	22.364	21.459	28.468	19.064	25.898	31.896	28.364	7.831	7.494	9.74	28.178	27.618	19.153	42.163	26.452	23.99
Unigene0003981	--	lightcyan1	25.525	38.965	28.04	3.867	8.267	11.442	6.886	7.882	4.855	30.71	23.537	17.472	5.018	1.713	9.019	0	0	0.559
Unigene0003982	--	greenyellow	0	0	0.518	0	0	0	0	0	0	2.208	0	2.238	2.571	11.234	2.64	11.889	6.636	6.296
Unigene0003988	PARP14	lightcyan	31.901	33.872	32.057	37.215	34.95	35.446	41.403	38.481	36.105	17.181	16.047	16.749	9.898	7.359	11.941	9.21	10.804	10.824
Unigene0003990	PEX5	darkorange	69.246	63.682	55.792	66.254	62.847	63.752	77.647	76.574	73.07	75.761	71.961	59.803	59.402	54.374	66.951	66.294	71.831	78.249
Unigene0003994	--	lightcyan	16.688	6.209	13.795	11.471	11.148	15.597	11.786	12.455	9.821	3.269	1.721	1.104	0	2.079	3.909	2.608	1.786	4.52
Unigene0003998	Dnttip1	green	35.515	31.402	34.977	38.832	45.992	38.659	41.226	38.693	38.313	33.571	25.59	29.394	65.21	73.538	44.524	33.241	36.054	34.207
Unigene0004002	CR1	darkred	0	0	0	0	0	0	0	0	0	0	0	0	4.838	0.604	13.204	0	0	0
Unigene0004004	--	greenyellow	0.208	0	0	0	0	0.201	0	0	0.207	0.436	0	0.441	3.296	3.324	1.302	16.678	13.567	16.712
Unigene0004009	--	lightcyan	0	0	0	0	0	0	0	0	0	69.472	61.66	75.374	19.03	23.217	21.826	77.905	70.859	75.139
Unigene0004017	--	lightsteelblue1	12.301	11.907	11.668	11.907	10.469	12.584	13.085	11.586	11.155	4.877	6.957	7.483	20.057	20.465	12.153	5.072	5.429	5.671
Unigene0004019	Macf1	greenyellow	129.225	121.821	123.278	164.414	171.287	130.289	186.824	185.545	188.081	171.426	155.157	150.055	191.452	205.019	167.015	216.076	251.438	250.282
Unigene0004020	sup-17	greenyellow	0	0	0	0	0	0	0	0	0	17.033	19.999	14.606	21.355	29.165	17.234	70.545	68.013	78.115
Unigene0004022	--	black	15.514	16.041	13.335	16.464	16.925	15.795	25.324	23.824	21.227	33.117	26.067	29.63	38.9	41.616	27.469	33.435	36.19	30.006
Unigene0004023	--	greenyellow	0	0	0	0	0	0	0	0	0	11.139	10.188	3.886	0	0	0	8.958	17.96	8.52
Unigene0004026	--	red	30.279	38.751	34.746	49.143	43.728	44.819	67.962	63.204	62.901	17.985	23.495	13.835	15.892	14.883	23.578	31.37	25.101	18.648
Unigene0004031	--	orangered4	11.996	9.288	8.118	7.666	8.051	11.931	7.623	5.907	5.148	60.344	55.769	59.189	72.204	76.917	33.991	9.276	12.709	13.8
Unigene0004050	--	lightcyan	35.361	40.648	34.878	37.253	33.667	40.069	48.028	50.787	49.162	34.219	31.845	26.134	16.743	21.131	25.202	17.504	24.388	23.139
Unigene0004051	RTRAF	lightyellow	13.297	16.346	18.342	16.794	15.471	14.011	22.827	20.058	23.412	38.756	43.299	32.792	28.943	20.927	26.012	20.779	21.776	18.007
Unigene0004053	Mat1a	black	9.186	9.022	10.518	9.959	7.743	10.784	7.731	7.401	7.24	3.469	1.826	2.695	0.808	0.735	1.797	1.522	0.379	0.959
Unigene0004054	kinX	orangered4	24.546	22.768	19.031	25.041	25.61	22.718	23.932	25.658	25.072	36.088	28.234	27.446	36.998	34.862	33.709	20.066	22.607	18.54
Unigene0004058	--	lightcyan	6.515	8.62	9.22	13.462	12.098	4.749	6.395	6.363	9.758	3.479	5.573	3.373	7.22	7.696	4.16	4.525	2.976	3.451
Unigene0004064	--	greenyellow	11.038	13.682	14.83	16.786	18.239	16.006	24.579	23.364	18.867	11.671	15.048	11.898	15.436	14.757	28.654	5.701	7.698	4.654
Unigene0004069	--	lightcyan	458.614	692.705	449.153	1225.87	1233.65	1238.26	219.226	225.768	232.54	1.187	2.291	0.802	0.23	1.762	0.473	0	0	0.41
Unigene0004070	--	lightcyan	0	0	0	0	0	0	0	0	0	40.592	38.829	42.388	22.395	16.162	39.04	34.63	28.93	29.827
Unigene0004071	--	lightcyan	31.075	36.612	34.989	60.387	82.671	56.819	54.192	56.145	54.026	17.675	23.292	20.964	12.498	6.495	23.639	4.543	6.438	4.887
Unigene0004077	DYH1B	greenyellow	5.338	6.612	5.517	11.015	10.622	7.259	9.084	8.997	9.31	8.372	6.435	7.049	15.406	18.002	7.096	25.912	24.322	25.71
Unigene0004085	pigm	lightcyan	16.628	16.504	16.766	17.774	18.801	19.076	22.299	22.298	20.856	24.26	27.799	40.976	40.745	38.491	37.771	31.218	24.302	25.678
Unigene0004089	--	cyan	21.072	18.62	18.217	26.77	27.943	20.57	26.231	26.527	26.046	31.99	34.084	30.975	20.053	17.132	17.19	17.51	15.993	17.457
Unigene0004093	HSPB11	lightcyan1	4.729	6.188	3.641	10.133	8.534	14.341	7.288	5.487	4.688	13.413	11.89	11.447	1.644	1.796	3.798	0	0	0
Unigene0004094	Pdcd2	greenyellow	56.523	63.038	46.443	60.66	55.459	62.534	53.665	50.172	52.052	97.613	94.394	82.68	76.485	82.833	71.481	112.125	109.197	111.54
Unigene0004109	--	cyan	129.489	117.774	125.255	130.045	126.301	122.863	179.17	168.359	174.751	160.187	163.728	147.411	110.083	106.912	117.394	100.258	123.949	143.853
Unigene0004111	--	lightsteelblue1	3.479	3.858	3.588	5.493	4.804	5.653	12.792	8.572	10.164	0.383	0.201	1.551	14.7	13.628	4.118	0.916	0.418	1.785
Unigene0004112	PPT1	red	10.995	9.959	10.174	11.238	11.633	12.612	19.955	16.457	16.832	9.829	10.481	8.02	7.281	3.897	8.547	11.76	7.254	10.588
Unigene0004129	--	lightcyan	5.083	7.018	5.203	5.537	4.349	7.832	9.197	10.147	11.43	2.695	2.67	2.651	3.968	2.924	3.602	6.449	6.497	6.329
Unigene0004131	--	red	18.458	17.175	19.52	16.111	22.49	18.656	24.831	23.092	21.199	18.214	18.69	19.234	18.353	14.796	14.275	19.778	17.396	18.092
Unigene0004141	--	lightcyan	41.48	43.771	54.5	50.838	56.835	68.605	67.158	82.91	74.081	51.929	59.499	60.114	30.226	20.831	55.643	24.852	21.171	23.193
Unigene0004142	Ppia	lightcyan1	774.8	896.978	856.3	899.584	878.113	938.895	579.041	638.65	672.794	1230.13	1196.8	1159.56	572.656	549.291	699.845	444.839	422.997	429.588
Unigene0004143	--	lightcyan	31.546	30.066	36.338	30.688	31.067	44.419	28.466	39.505	27.465	5.345	7.033	8.576	2.074	2.833	5.859	8.527	2.434	2.771
Unigene0004147	SELENON	greenyellow	447.14	538.048	442.996	487.412	468.737	434.18	556.263	530.115	537.8	778.162	672.212	572.736	541.925	531.721	597.393	930.712	844.186	759.902
Unigene0004155	RNF40	lightcyan	240.967	205.261	212.292	199.419	194.377	183.604	206.968	191.968	196.042	137.773	140.457	130.628	124.553	122.745	139.135	112.936	135.571	152.371
Unigene0004163	--	lightcyan1	9.024	8.265	6.82	16.24	13.027	16.169	11.124	13.055	5.622	19.396	18.149	14.196	6.899	7.196	10.952	2.901	2.355	3.91
Unigene0004164	romo1	skyblue3	29.684	36.413	41.028	34.449	34.508	34.776	38.662	38.487	38.879	52.061	68.213	86.997	26.435	31.7	43.708	47.71	34.499	44.791
Unigene0004177	Ulk1	greenyellow	146.163	165.408	134.022	148.402	133.908	150.426	183.968	178.552	178.035	139.885	138.305	149.063	262.191	277.518	239.147	268.525	272.639	270.815
Unigene0004178	CNOT1	royalblue	80.658	76.886	73.283	94.152	95.911	71.313	108.827	103.019	107.12	97.171	89.442	86.107	98.914	103.884	85.489	78.93	84.624	88.551
Unigene0004180	sprtn	red	21.14	20.824	19.247	17.946	18.215	24.051	30.424	30.199	29.354	20.108	22.922	15.838	14.676	14.577	14.949	18.698	21.519	26.791
Unigene0004185	Fdft1	lightcyan1	3.444	4.024	3.839	9.854	8.192	11.571	11.345	7.828	9.181	1.365	0.392	2.012	7.222	9.469	7.863	10.094	12.474	8.491
Unigene0004186	Scly	lightcyan	63.572	62.388	54.23	76.078	75.247	83.358	94.179	83.013	88.07	58.858	55.749	51.851	33.439	33.11	68.384	23.627	28.027	30.447
Unigene0004188	--	lightcyan	48.914	47.039	49.751	64.33	58.333	61.765	40.675	40.038	39.691	31.834	39.944	31.444	13.917	16.23	17.506	9.321	10.202	9.261
Unigene0004189	MRPL9	lightyellow	26.034	27.01	23.332	24.55	19.182	20.832	17.999	19.804	20.913	45.895	53.198	48.209	30.016	29.024	41.466	25.605	24.232	24.996
Unigene0004193	SRF	greenyellow	0	0	0	0	0	0	0	0	0	0	0	0	0	0	0	31.491	35.383	41.152
Unigene0004205	TK1	lightyellow	59.959	59.686	68.537	31.016	38.638	32.138	31.225	37.99	40.446	123.557	124.34	132.49	90.912	95.732	71.528	29.67	23.059	25.712
Unigene0004206	--	black	27.517	26.309	23.921	28.432	28.692	23.722	24.255	23.216	19.588	19.448	18.008	17.336	6.499	6.489	8.11	9.695	10.692	10.829
Unigene0004207	Ctsl	black	1473.22	1500.22	1402.28	1622.82	1543.69	1573.16	680.62	708.566	777.132	826.761	726.266	738.365	183.874	85.103	442.805	32.644	35.51	36.535
Unigene0004214	DYNLT2B	lightyellow	3.503	6.417	3.861	6.129	9.36	3.38	4.048	5.02	2.17	18.758	13.004	16.228	8.522	3.492	6.018	6.021	3.5	5.218
Unigene0004215	--	black	23.391	16.298	22.233	6.796	4.857	7.04	0.411	0.191	0	0.313	0.88	1.27	0.122	0.531	0.375	0.375	0.457	0.433
Unigene0004217	--	lightyellow	0	0	0	0	0	0	0	0	0	49.828	46.07	39.832	3.57	5.141	5.833	1.001	0.99	1.445
Unigene0004223	--	greenyellow	22.865	23.275	21.848	26.444	26.89	26.154	41.118	37.294	34.346	30.097	24.579	25.31	42.034	43.232	35.575	38.132	41.719	43.821
Unigene0004224	RNY1-B	cyan	690.705	659.651	752.714	458.874	472.018	420.886	217.183	215.359	232.344	701.818	558.79	541.074	600.566	683.8	412.217	897.744	904.82	881.958
Unigene0004229	--	greenyellow	5.824	3.048	3.261	4.437	3.773	4.549	4.844	8.214	4.124	6.955	2.745	2.056	10.458	11.058	7.623	17.683	21.851	18.328
Unigene0004230	--	lightcyan1	270.176	289.292	301.176	336.912	351.073	318.698	411.261	397.845	426.315	776.051	890.387	749.396	309.545	252.919	526.296	243.695	261.175	246.927
Unigene0004234	UBQ8	black	402.089	437.716	399.377	398.707	474.967	347.366	125.326	113.777	114.751	50.438	63.896	52.58	9.59	12.868	12.442	11.239	13.74	15.584
Unigene0004240	Os02g0773300	greenyellow	6.15	3.38	10.244	8.609	6.574	5.934	8.846	5.876	6.706	7.712	5.412	5.861	8.977	8.991	3.842	3.075	4.214	7.996
Unigene0004241	CFAP221	lightcyan	5.087	6.898	4.447	9.425	9.207	7.218	6.865	6.623	4.894	12.923	7.515	12.516	14.135	14.118	9.533	17.27	13.325	18.64
Unigene0004245	PLB1	lightcyan	21.844	20.83	22.869	20.195	16.137	20.498	7.685	10.006	8.008	47.681	47.066	38.656	61.149	53.687	46.732	34.79	32.118	36.956
Unigene0004247	--	black	22.473	33.916	22.894	26.044	22.084	24.638	19.807	20.006	16.959	16.277	16.151	12.304	6.678	2.545	7.179	2.394	0.875	1.937
Unigene0004249	ire-1	greenyellow	0	0	0	0	0	0	0	0	0	8.79	6.94	5.682	3.969	4.337	2.537	11.967	10.848	13.513
Unigene0004250	--	lightcyan	42.445	45.629	41.338	39.389	45.194	35.556	32.638	34.481	32.498	1.062	2.236	2.691	0.618	1.351	3.175	2.542	0.871	3.029
Unigene0004255	CCT2	lightyellow	203.657	191.073	176.903	186.349	196.851	162.117	226.966	233.149	243.811	417.168	433.589	398.61	271.572	272.077	325.143	157.272	176.014	160.794
Unigene0004260	SelD	lightcyan1	139.563	144.992	134.884	117.126	121.394	110.076	147.373	144.798	155.65	160.89	170.869	139.645	91.665	83.227	116.111	76.183	71.987	74.914
Unigene0004265	--	black	15.707	23.711	21.374	13.087	13.283	14.312	12.251	13.616	17.01	1.52	1.28	3.388	8.137	8.118	5.451	1.818	2.325	3.151
Unigene0004269	--	greenyellow	22.605	22.884	21.702	52.375	56.102	44.665	173.662	160.836	152.296	61.68	64.583	85.184	248.23	229.639	354.025	256.519	255.354	238.978
Unigene0004270	AP1M1	greenyellow	36.72	38.408	41.31	32.499	37.691	41.492	43.314	47.166	41.183	39.889	36.425	38.801	36.459	34.945	52.006	30.284	28.098	26.078
Unigene0004272	Ipo13	lightcyan	51.132	47.646	44.293	72.767	73.392	62.565	84.063	82.457	85.223	51.086	49.261	46.584	53.966	51.585	71.633	33.71	36.437	37.199
Unigene0004276	EPHA5	red	1.348	4.94	8.588	7.415	8.517	13.01	18.701	19.324	16.039	2.818	0.742	2.856	0	0	0.842	0	0.77	0
Unigene0004277	Epha6	lightcyan1	33.005	26.007	38.519	23.779	24.052	36.057	18.449	18.084	19.965	36.514	33.365	38.802	23.32	18.384	29.41	15.472	21.614	20.77
Unigene0004278	rhot1a	orangered4	274.021	271.895	277.619	225.05	221.899	236.469	197.018	196.22	204.245	385.799	437.875	477.116	424.845	389.935	526.478	245.42	241.537	226.005
Unigene0004279	RHOT2	greenyellow	102.776	82.533	86.472	99.202	108.856	93.802	99.878	100.094	99.189	121.219	105.371	89.082	165.184	186.911	103.861	160.693	167.74	168.865
Unigene0004287	--	greenyellow	1.157	3.178	3.022	2.698	1.873	2.604	3.564	3.683	1.528	3.625	5.936	5.715	14.067	12.296	9.633	5.783	7.483	6.265
Unigene0004289	PPIE	lightyellow	33.156	27.778	34.814	28.399	27.269	25.22	30.806	33.406	33.873	58.054	57.129	46.132	39.228	38.8	40.292	30.839	28.426	27.951
Unigene0004293	DNAH17	greenyellow	6.382	5.055	4.373	5.614	4.523	5.324	4.585	6.235	4.328	25.27	29.504	32.52	122.401	153.95	58.453	229.399	253.197	255.306
Unigene0004294	--	darkorange	152.394	124.981	150.776	146.06	137.158	124.171	66.647	57.275	59.86	33.084	33.73	44.43	92.245	106.451	70.887	100.687	104.291	106.685
Unigene0004307	RPL17	darkolivegreen	0	0	0	0	0	0	0	0	0	0	28.334	0	0	0	0	43.852	14.394	20.188
Unigene0004308	RPL17	lightcyan1	886.492	883.225	860.504	662.57	708.692	813.255	523.328	585.961	582.036	999.412	1001.33	971.633	656.007	630.2	788.617	669.906	684.839	654.46
Unigene0004311	--	lightyellow	23.716	19.405	25.165	19.776	23.955	20.53	20.415	23.912	24.715	10.872	8.351	9.033	23.147	24.791	15.459	20.976	16.912	18.584
Unigene0004312	SGS1	lightcyan	14.126	12.427	11.459	11.431	9.928	10.618	11.643	9.039	11.462	1.373	1.373	1.218	5.275	5.938	2.955	1.684	1.951	2.029
Unigene0004313	SGS1	lightcyan	13.851	12.061	10.067	12.223	11.468	11.105	12.225	9.195	12.15	1.427	1.18	1.412	4.746	6.482	3.453	1.341	1.262	1.832
Unigene0004317	--	black	38.483	39.517	38.448	27.042	22.962	31.219	22.662	21.386	22.295	25.485	24.979	19.169	16.944	15.559	17.132	18.633	21.599	22.431
Unigene0004318	--	greenyellow	0.179	0.41	0.088	0.179	0.087	0.259	0.46	0	0.355	4.958	4.431	6.635	3.811	2.736	7.494	12.31	14.515	12.123
Unigene0004319	Hspa12a	red	2.533	2.844	1.761	11.111	10.004	11.983	19.391	15.613	20.653	0.085	0	0	0	0	0	0	0	0
Unigene0004321	cinp	lightcyan1	7.664	8.95	8.26	9.196	4.282	5.176	6.102	7.322	9.116	16.016	19.81	18.666	8.623	8.148	12.448	2.156	3.938	3.114
Unigene0004330	TRAF4	lightcyan1	53.821	51.658	53.364	41.89	41.492	55.813	50.324	49.725	53.665	62.97	68.236	64.326	33.125	34.693	41.874	38.073	34.591	29.502
Unigene0004331	--	greenyellow	12.532	11.478	9.674	13.352	11.931	7.694	8.778	8.768	9.034	6.613	6.474	7.774	2.002	1.178	3.479	0.633	0.578	0.343
Unigene0004334	gefQ	green	12.246	9.988	10.969	15.93	14.049	13.195	19.536	18.232	16.191	21.107	18.852	19.687	144.985	169.427	88.892	20.477	25.95	27.743
Unigene0004338	TUBGCP6	green	56.393	53.953	51.068	42.947	45.642	50.045	58.319	59.756	55.024	57.741	69.9	60.245	26.124	17.526	40.013	44.748	36.426	45.173
Unigene0004340	At1g53430	black	150.379	138.227	150.649	195.08	182.153	166.364	80.211	66.949	66.549	53.242	58.883	73.543	39.915	33.565	52.996	27.46	28.33	30.059
Unigene0004341	--	greenyellow	0	0	0	0	0	0	0	0	0	0	3.423	0	0	0	0	10.375	4.738	5.619
Unigene0004342	EIF2B3	lightcyan	21.889	20.945	22.318	20.729	23.776	19.23	26.234	27.032	27.34	30.401	32.198	36.65	30.196	28.144	33.461	26.474	26.212	25.737
Unigene0004346	--	lightcyan	10.165	8.215	6.737	10.761	11.039	10.095	11.978	12.853	13.631	0	0.329	1.266	2.546	3.576	3.362	1.121	2.048	0
Unigene0004350	ABCB11	greenyellow	3.027	3.626	6.388	1.397	1.81	1.123	4.067	3.115	2.308	6.326	7.94	8.877	8.214	7.118	8.728	11.644	14.092	17.911
Unigene0004352	ralyl	darkred	71.915	60.902	63.109	60.762	65.619	57.772	72.122	68.209	72.753	68.853	66.678	73.238	60.907	64.967	37.127	51.731	64.894	70.907
Unigene0004354	QARS1	lightyellow	106.251	87.082	91.521	94.394	99.686	85.372	130.134	122.867	123.713	141.952	136.55	120.468	109.008	118.836	106.728	100.473	117.75	114.242
Unigene0004359	--	greenyellow	0	0	0	0	0	0	0	0	0	0	1.528	0	0	0	0	12.156	3.172	8.277
Unigene0004371	rpl4-a	lightcyan1	2049.88	1944.86	1814.62	1718.1	1632.86	1708.15	1323.88	1311.92	1331.58	2414.34	2512.09	2287.63	1566.53	1463.53	1730.07	1290	1327.78	1367.3
Unigene0004376	--	lightcyan	12.048	20.001	14.755	11.67	8.048	10.171	11.603	18.704	19.778	12.195	16.564	10.764	7.785	10.007	11.289	15.532	10.317	14.684
Unigene0004379	--	lightcyan	0.204	0.747	0.799	0	0.198	0.984	1.048	0	0.202	17.902	17.948	18.575	13.398	13.825	18.603	21.929	22.825	20.109
Unigene0004380	--	red	1.794	4.929	2.05	0.598	0.581	0.865	10.135	9.997	7.408	0	0	0	0	0	0	0	0	0
Unigene0004385	Mcm10	red	36.514	39.901	42.474	41.794	43.356	32.984	61.914	58.926	62.252	41.466	43.03	41.649	34.811	41.219	39.278	30.93	34.046	33.753
Unigene0004387	MUSK	greenyellow	260.784	213.196	264.205	181.512	244.631	240.555	471.079	434.617	441.671	377.559	374.035	356.656	918.032	991.142	615.046	967.632	1075.37	1090.23
Unigene0004389	CSMD2	lightyellow	0.201	0	0	0	0.391	0	0	0	0.2	33.253	33.01	27.727	0.245	0.268	1.007	0.252	0.23	0.218
Unigene0004391	--	lightcyan	197.676	215.879	206.921	464.55	468.494	411.489	374.684	376.095	378.468	18.757	16.028	21.021	5.78	6.175	9.235	5.016	5.908	6.635
Unigene0004394	SAM1	lightyellow	72.86	67.025	72.997	66.152	63.121	60.114	73.356	71.601	76.79	130.205	113.362	108.666	92.929	95.319	91.502	82.316	80.524	86.259
Unigene0004396	FKBP4	lightyellow	381.838	423.057	338.076	345.286	339.632	282.066	470.672	485.79	524.115	868.925	905.153	708.239	357.7	343.582	424.902	567.046	599.858	559.019
Unigene0004397	CYP3A24	lightcyan	35.582	35.775	36.064	40.79	46.496	36.105	49.577	50.6	51.179	21.26	18.443	16.673	24.998	31.661	19.672	15.85	13.543	15.729
Unigene0004403	ULK4	lightyellow	7.333	6.807	7.664	8.017	7.031	5.566	9.241	8.127	9.498	9.501	12.475	11.596	5.947	6.367	6.474	7.579	7.927	8.898
Unigene0004404	--	lightcyan	12.711	12.393	11.65	18.448	16.733	10.879	18.323	18.607	21.743	5.569	1.578	4.342	8.229	7.901	5.379	2.05	3.277	1.555
Unigene0004405	--	greenyellow	12.902	11.817	11.093	6.055	4.605	7.367	6.762	7.798	5.22	22.284	31.856	33.456	28.504	32.193	42.435	68.794	76.063	67.603
Unigene0004409	DR_0217	lightcyan	107.048	117.811	106.501	91.756	92.782	82.464	86.215	97.537	84.924	216.366	215.273	199.484	204.794	196.73	203.899	263.129	265.678	254.643
Unigene0004411	CARM1	royalblue	27.246	22.752	22.812	18.043	19.46	21.098	30.897	30.763	32.266	33.718	31.135	31.997	31.247	30.284	23.96	25.391	23.353	25.53
Unigene0004416	Gnat3	greenyellow	448.619	472.01	478.723	503.483	510.807	484.489	690.629	692.008	663.682	579.496	505.936	562.563	1302.41	1465.41	722.558	1162.79	1144.38	1063.63
Unigene0004417	porin	lightyellow	707.073	763.359	740.543	641.019	642.322	559.605	660.177	711.76	784.255	1275.18	1246.22	1250.62	779.465	710.885	934.31	635.82	633.642	626.723
Unigene0004418	--	greenyellow	4.367	5.4	4.065	3.711	5.304	2.317	7.402	5.632	4.978	5.932	8.406	5.086	5.312	4.643	4.365	10.918	16.455	16.322
Unigene0004423	--	lightcyan	30.581	28.549	26.506	26.46	21.143	42.555	28.999	34.835	30.894	25.808	27.168	29.268	14.307	12.505	18.369	11.028	18.802	12.105
Unigene0004430	--	black	225.84	228.771	193.763	138.656	130.005	154.996	127.916	116.161	115.675	14.031	20.678	13.96	21.976	19.793	38.434	1.221	3.067	2.381
Unigene0004438	tmem18	black	62.582	68.674	66.055	68.92	58.165	81.671	57.146	50.546	50.642	51.49	50.211	40.336	34.567	32.545	45.325	38.172	30.378	32.425
Unigene0004439	bgrp1	black	21.917	18.927	22.905	19.409	15.82	17.319	15.653	13.161	11.172	2.835	1.837	2.652	0.508	0.277	0.261	0	1.192	0
Unigene0004441	--	lightcyan	10.872	10.314	11.794	6.988	5.659	11.988	7.18	10.016	8.467	2.434	6.833	4.111	1.417	3.612	7.277	4.369	3.99	3.786
Unigene0004447	--	black	17.411	12.893	11.251	15.556	35.634	13.224	19.408	28.312	17.991	31.351	26.484	25.888	18.925	18.215	24.991	25.933	27.493	45.348
Unigene0004448	--	lightyellow	0.399	0.162	0.217	0.222	0.086	0.128	0.182	0.212	0.088	11.583	8.486	11.41	6.149	5.186	8.033	5.155	6.025	5.188
Unigene0004450	PPP4R1	greenyellow	18.74	20.778	19.207	19.847	20.965	20.221	21.405	19.199	18.453	23.832	16.273	23.107	27.294	35.556	22.951	25.431	30.83	26.446
Unigene0004451	WDR25	black	5.283	5.786	6.977	4.364	7.254	5.208	9.557	10.644	9.335	10.801	10.232	9.486	9.22	9.464	8.323	10.625	12.459	11.696
Unigene0004456	--	red	69.39	74.503	60.433	86.724	84.656	95.214	107.718	109.201	106.988	69.079	65.51	60.413	67.758	60.711	57.073	64.337	60.524	57.842
Unigene0004459	Stk26	lightcyan	6.489	14.198	8.83	8.65	8.407	17.042	11.11	16.531	12.506	2.637	3.569	3.054	4.823	1.437	4.053	1.803	0.823	2.343
Unigene0004461	--	red	0.22	1.411	0.863	13.866	14.759	15.079	36.635	24.607	26.62	1.61	1.211	0.466	0.536	0.293	0.275	1.101	0	0
Unigene0004463	KIAA0100	skyblue	19.065	18.047	17.475	24.294	26.641	14.98	25.188	25.42	26.713	21.28	17.888	18.522	21.486	24.945	16.482	20.055	22.133	23.821
Unigene0004464	Kiaa0100	lightcyan	110.143	112.615	104.037	109.428	123.088	127.384	132.765	123.915	124.636	87.591	82.727	84.081	38.521	35.898	69.24	49.779	57.698	51.463
Unigene0004466	--	greenyellow	5.036	5.381	7.812	4.615	3.262	6.478	4.742	6.415	5.823	3.508	6	5.776	4.083	5.019	8.388	12.066	9.583	8.183
Unigene0004471	aldh1l1	greenyellow	147.07	153.632	131.287	150.315	141.343	123.722	143.629	142.729	140.008	123.976	106.866	103.702	122.831	128.02	112.459	81.852	86.146	90.136
Unigene0004472	arx	lightcyan	1.55	1.735	1.856	1.55	1.674	1.329	0.885	1.234	0.854	90.708	91.792	71.771	94.074	104.959	79.947	47.373	51.727	53.556
Unigene0004474	--	lightcyan	12.371	7.845	11.499	7.929	9.555	10.405	14.99	16.365	7.231	2.32	2.791	0.672	1.158	5.059	1.189	2.379	0.724	1.375
Unigene0004476	rrp42	cyan	10.618	10.514	9.138	9.899	9.063	9.552	14.741	16.039	16.925	16.792	13.889	14.586	9.425	7.819	16.672	3.946	3.932	6.995
Unigene0004479	--	darkolivegreen	0	0	0	0	0	0	0	0	0	0	11.452	0	0	0	0	1.859	0.566	1.074
Unigene0004480	--	ivory	0	0	0.291	0	0.288	0.286	0	0.567	0	0.31	0	2.2	6.858	8.677	12.976	4.823	5.422	3.858
Unigene0004483	--	black	44.197	56.574	53.523	63.952	73.62	56.413	35.815	34.881	31.291	5.163	4.529	4.36	9.016	2.919	2.744	7.893	6.896	8.03
Unigene0004498	--	lightcyan	10.341	5.788	7.317	5.744	9.489	6.374	11.803	8.233	9.965	2.701	4.423	6.083	2.446	3.436	4.306	2.873	5.248	3.112
Unigene0004502	--	greenyellow	3.568	2.179	2.622	0.595	1.444	0	3.36	1.988	2.063	0.621	0.327	2.833	21.698	20.941	9.657	33.45	25.46	22.546
Unigene0004505	--	greenyellow	20.932	23.876	18.671	22.015	16.214	21.529	20.084	22.64	17.714	19.189	17.05	18.401	15.493	17.19	19.614	28.143	25.141	24.282
Unigene0004507	ITSN1	darkolivegreen	0	0	0	0	0	0	0	0	0	0	11.932	0	0	0	0	2.977	3.928	1.433
Unigene0004514	--	lightcyan	21.383	18.187	14.591	21.38	17.438	19.526	12.945	19.7	18.546	1.995	3.36	8.087	3.251	2.03	4.771	2.864	3.924	1.655
Unigene0004515	--	black	9.05	5.615	10.583	12.551	7.091	4.788	3.899	3.904	4.919	0.305	2.569	0.618	2.486	3.104	1.824	0	0	0.316
Unigene0004516	--	lightcyan	0	0	0	0	0	0	0	0	0	7.653	12.394	10.142	4.112	5.242	17.598	4.696	5.147	6.714
Unigene0004517	ACOX3	greenyellow	27.095	27.023	24.63	27.241	29.545	29.554	35.489	34.874	33.645	32.557	29.802	28.85	25.45	31.208	23.038	36.318	40.821	44.438
Unigene0004526	HSPA12A	lightcyan	25.569	28.543	29.749	32.09	38.432	40.858	40.085	41.35	39.336	9.462	13.769	13.678	5.832	3.894	7.986	3.163	2.585	3.03
Unigene0004531	--	cyan	27.059	26.85	28.891	28.616	28.989	28.784	49.715	43.914	53.297	50.746	45.025	37.836	34.179	35.961	43.991	18.648	14.26	18.603
Unigene0004540	--	greenyellow	1.941	2.371	0.951	1.941	1.572	1.561	1.33	2.164	2.886	1.69	1.779	2.741	12.595	13.331	6.468	10.517	14.409	10.166
Unigene0004546	--	green	4.994	3.96	6.791	5.738	7.604	6.975	6.661	6.48	6.132	5.685	7.296	8.05	15.049	21.792	11.267	9.597	13.446	12.515
Unigene0004547	TGFBR1	green	77.336	73.547	74.79	120.494	117.94	107.57	93.811	87.374	80.717	149.904	156.197	199.033	522.863	545.793	463.98	176.563	177.597	185.722
Unigene0004554	COPZ1	skyblue	253.406	234.227	226.388	159.242	152.813	166.522	119.401	111.649	106.741	146.448	153.987	251.79	112.113	106.169	133.988	130.381	118.652	119.762
Unigene0004560	DMBT1	cyan	1.411	1.723	1.659	4.326	2.925	2.087	10.823	7.369	9.324	25.358	12.83	15.439	0.687	0.625	0.235	0	0	0
Unigene0004561	--	lightcyan	18.116	20.96	25.224	20.973	13.897	29.898	28.406	37.349	34.968	11.457	12.585	13.125	14.497	11.405	22.038	13.112	8.165	10.33
Unigene0004563	PTRH2	lightyellow	16.912	21.92	21.259	14.038	16.433	15.085	16.718	16.157	15.814	45.343	49.135	42.234	17.078	14.842	17.939	25.928	24.047	22.124
Unigene0004564	RNLS	cyan	11.957	14.473	15.76	7.97	12.31	10.026	15.501	17.544	15.944	20.228	20.98	16.279	11.082	12.108	16.184	7.118	7.964	7.248
Unigene0004572	--	cyan	14.522	14.258	15.739	18.648	18.847	20.009	28.152	28.604	25.88	23.021	23.796	22.066	15.184	15.929	22.369	16.787	16.639	16.649
Unigene0004573	--	greenyellow	19.054	17.799	13.6	21.448	23.051	24.105	27.871	28.933	27.016	22.018	25.676	16.034	26.553	25.826	21.598	31.55	32.275	34.039
Unigene0004577	--	lightcyan1	38.119	44.12	43.46	35.341	32.662	36.109	37.736	42.708	54.957	72.417	64.034	54.674	32.457	25.79	32.471	29.459	32.446	24.778
Unigene0004588	--	lightcyan	10.915	11.006	8.912	10.818	12.56	8.637	13.131	11.205	11.91	1.2	0.579	0.76	3.377	3.372	1.675	1.137	1.585	1.141
Unigene0004591	--	lightcyan	6.401	7.392	8.18	8.348	9.194	9.666	12.58	14.358	10.482	3.49	3.367	1.179	5.755	8.137	8.345	2.435	2.86	3.92
Unigene0004594	--	lightcyan	23.239	22.862	17.99	17.115	14.961	17.346	24.266	25.673	22.086	12.89	10.624	10.734	5.584	8.007	8.602	6.097	6.989	6.113
Unigene0004595	--	lightcyan	42.08	37.787	39.207	42.155	41.128	40.121	53.145	48.873	48.087	19.484	19.784	17.299	17.262	18.093	19.483	8.252	8.385	10.458
Unigene0004599	--	lightcyan	14.21	18.173	15.499	19.838	18.758	13.969	17.353	18.955	19.134	1.401	1.475	0.284	1.631	2.851	2.345	1.676	0.612	0
Unigene0004607	--	lightcyan	58.782	60.267	55.245	70.972	66.051	66.551	66.922	58.532	57.962	49.627	52.912	52.554	44.204	40.016	52.861	51.314	53.586	55.798
Unigene0004610	--	lightcyan	0	0	0	0	0	0	0	0	0	10.201	9.102	7.483	2.036	2.224	3.253	8.602	8.812	7.152
Unigene0004612	CBG03556	red	0	0.329	0.352	4.675	7.339	2.776	25.126	43.642	34.938	0	0	0	0	0	0	0	0	0
Unigene0004613	--	orangered4	21.62	20.067	18.358	19.599	16.806	25.865	27.54	28.917	22.286	50.601	57.071	66.236	40.323	34.862	71.668	43.965	38.51	33.727
Unigene0004614	K02A2.6	lightcyan	7.655	8.356	5.156	25.481	25.259	22.526	17.432	14.932	17.451	9.865	10.034	11.416	5.432	6.698	4.862	11.125	11.837	11.127
Unigene0004615	TY3B-G	greenyellow	20.929	17.57	15.339	30.351	30.713	20.924	21.534	20.153	21.888	20.112	20.627	20.068	28.104	27.245	29.813	20.519	21.64	24.923
Unigene0004618	TRANK1	lightcyan	9.395	9.257	8.918	9.017	10.857	9.024	11.651	10.535	9.893	3.498	4.12	2.437	2.698	2.948	3.529	1.883	1.553	1.813
Unigene0004623	--	lightcyan	30.748	31.64	38.68	23.437	24.344	30.123	35.389	33.274	37.813	37.977	40.395	40.597	37.977	31.53	31.063	41.285	46.811	37.628
Unigene0004625	ABAT	red	88.712	98.385	78.977	238.661	228.974	239.73	386.268	395.209	388.904	104.269	89.763	104.605	123.283	123.086	150.874	130.376	145.361	151.732
Unigene0004627	CNOT2	cyan	136.349	125.979	128.453	146.338	152.29	177.316	176.557	167.157	161.845	170.486	168.584	160.026	109.745	119.115	131.632	144.676	162.9	156.107
Unigene0004628	SAP30BP	black	10.671	9.488	9.974	8.795	8.33	7.582	11.238	8.702	8.276	5.692	6.384	6.43	4.073	4.866	5.522	5.247	4.894	4.692
Unigene0004630	--	greenyellow	0	0	0	0	0	0	0	0	0	0	0.725	0	0	0	0.412	16.89	7.525	3.213
Unigene0004640	TAF3	greenyellow	36.51	36.047	34.235	33.769	37.248	33.888	41.74	43.209	39.478	32.317	35.343	35.029	27.151	25.012	32.444	56.494	55.515	57.374
Unigene0004643	--	lightsteelblue1	9.919	8.564	9.4	14.388	15.247	6.432	10.691	13.748	13.055	6.286	4.382	6.284	12.856	18.26	8.939	5.59	5.477	7.575
Unigene0004644	Mto1	cyan	18.705	18.293	17.086	27.664	29.441	26.883	37.031	32.018	36.308	36.85	30.968	32.599	22.16	19.421	28.482	15.711	18.021	19.842
Unigene0004646	--	black	13.065	21.479	17.068	2.345	2.93	5.818	3.097	2.24	2.988	1.05	2.211	2.128	1.63	0.445	0.837	0.419	0.383	0.363
Unigene0004650	CHD1	red	81.228	71.14	67.135	88.974	87.989	74.763	106.885	105.863	103.127	85.281	86.993	85.069	76.246	80.23	85.918	75.336	85.961	90.66
Unigene0004651	--	green	16.6	16.756	12.945	18.855	18.324	12.529	26.101	26.755	27.87	9.321	8.446	7.055	29.394	41.42	16.365	20.328	23.338	21.408
Unigene0004654	--	red	4.326	2.848	5.563	10.272	9.72	10.043	14.721	18.598	17.955	1.836	2.379	1.718	1.48	0.898	1.182	1.183	0.617	0.439
Unigene0004658	oys	lightcyan	7.011	7.277	7.734	8.463	7.266	5.511	11.203	9.526	12.508	21.704	24.446	20.895	18.508	19.048	17.063	23.436	20.991	23.291
Unigene0004661	--	darkorange	9.991	10.528	7.368	16.756	14.092	10.572	23.286	21.655	25.768	15.827	17.133	15.811	10.976	14.705	11.945	17.593	16.437	16.642
Unigene0004662	--	lightcyan	50.818	64.448	60.003	50.375	52.332	65.372	45.066	63.488	40.898	15.884	23.886	22.536	16.378	14.431	30.388	16.832	18.846	17.41
Unigene0004667	Hspa12b	lightcyan	19.749	17.314	21.608	16.749	20.683	23.872	22.814	21.437	22.773	4.577	4.48	4.231	5.234	3.268	5.472	4.707	5.879	5.827
Unigene0004672	Ncaph	greenyellow	38.951	43.233	39.379	42.666	42.428	34.169	34.153	36.028	37.809	46.467	41.683	44.069	25.953	25.224	29.524	19.695	22.663	21.838
Unigene0004678	FUT10	lightcyan	5.152	6.718	4.662	4.19	3.691	3.791	4.036	3.754	4.63	15.008	14.742	12.713	24.056	20.597	33.435	12.225	12.811	14.283
Unigene0004682	esrp1	lightcyan	81.67	69.114	60.109	51.505	51.814	51.698	57.972	61.085	59.141	99.398	88.547	90.179	97.451	105.442	54.17	106.79	101.086	109.931
Unigene0004691	--	lightsteelblue1	45.826	38.174	39.333	50.267	52.591	50.632	62.014	57.851	59.575	36.048	33.425	34.474	51.422	60.257	45.438	43.691	44.515	47.662
Unigene0004692	Ccdc113	green	39.726	43.148	46.917	64.582	64.272	54.54	57.075	56.606	57.572	52.571	49.678	60.373	67.698	74.224	57.763	43.47	42.81	42.301
Unigene0004696	Cyp12a5	ivory	18.348	22.651	19.54	17.281	22.995	15.649	16.936	16.513	8.961	14.17	14.623	14.641	6.792	5.654	7.973	11.635	8.805	11.235
Unigene0004698	--	cyan	46.129	55.366	50.195	49.558	46.188	47.168	45.249	48.846	40.717	32.64	34.875	50.499	51.93	56.877	37.662	53.632	55.169	55.107
Unigene0004701	--	orangered4	1.197	0.877	0.469	2.155	0.698	1.617	0	0.458	0.475	8.006	16.591	10.141	11.067	6.364	27.82	0.898	0.82	0
Unigene0004716	--	black	23.882	32.236	24.877	17.846	12.702	13.582	14.72	15.131	11.711	0.263	0.553	0.799	0	0	0.314	0	0	0
Unigene0004717	SDH2	lightcyan	0.76	2.785	0.745	0.76	0.739	4.4	3.904	6.536	3.767	4.765	6.688	9.658	9.245	6.061	2.849	15.203	3.472	4.117
Unigene0004721	--	greenyellow	3.604	5.659	8.071	5.92	4.002	3.229	5.553	5.656	5.613	6.186	7.928	7.087	7.201	6.5	13.829	26.065	20.281	23.425
Unigene0004722	--	lightcyan	30.174	30.43	29.406	25.997	26.2	39.796	27.04	33.427	24.499	11.403	14.122	16.145	8.59	5.546	11.429	6.22	6.964	8.346
Unigene0004736	SF3B1	lightcyan	150.824	125.169	138.744	207.874	205.76	154.605	198.85	201.454	209.754	128.953	120.73	131.302	114.022	122.889	85.236	110.867	116.969	120.851
Unigene0004738	--	lightcyan	7.465	5.659	5.549	5.92	13.256	1.242	4.76	7.624	7.144	13.448	8.211	11.175	18.16	16.421	12.864	13.515	10.581	11.991
Unigene0004741	Gabbr1	lightcyan	138.601	177.394	152.535	244.221	258.547	193.941	156.842	138.213	136.873	91.271	86.206	113.661	122.689	140.826	89.32	160.199	174.736	170.538
Unigene0004743	gba-3	lightcyan1	4.241	3.6	3.749	6.205	2.713	4.391	7.863	6.62	5.228	11.779	9.556	10.076	6.416	5.911	8.141	2.198	2.008	2.577
Unigene0004744	gprs	ivory	60.85	69.014	63.692	98.248	106.285	92.749	155.929	150.573	139.683	145.945	157.575	293.439	301.118	263.323	400.886	102.573	119.558	122.048
Unigene0004753	AAEL000794	green	23.753	20.087	18.854	25.621	26.251	15.371	36.677	40.161	34.484	48.736	36.418	45.934	86.445	98.339	59.772	51.291	52.546	53.13
Unigene0004759	ofd1	lightcyan	21.856	21.428	18.798	23.029	26.074	20.607	28.031	28.23	29.378	20.236	18.515	20.172	10.733	9.502	15.604	8.655	10.024	9.756
Unigene0004760	--	lightcyan	613.864	588.728	635.053	662.829	725.931	705.802	697.065	644.387	612.758	238.411	212.081	492.756	238.513	181.275	420.824	177.063	192.414	198.666
Unigene0004764	--	greenyellow	20.495	11.732	19.327	17.418	13.442	15.819	14.738	15.664	14.982	17.667	20.851	23.6	13.399	10.895	12.803	7.366	12.871	9.714
Unigene0004773	--	greenyellow	0	0	0	0	0	0	0	0	0	13.312	9.077	9.658	28.177	31.94	25.866	15.384	23.64	27.762
Unigene0004774	--	greenyellow	0	0	0	0	0	0	0	0	0	6.686	4.479	5.852	7.784	5.025	1.09	13.454	7.971	8.508
Unigene0004777	--	lightcyan	192.901	211.833	171.344	223.849	216.031	253.15	325.216	325.237	318.409	5.554	7.7	7.687	5.677	4.824	13.605	3.079	2.96	2.809
Unigene0004779	--	lightyellow	0	0	0	0	0	0	0	0	0	7.246	8.525	11.087	4.466	4.518	3.907	4.42	5.124	4.861
Unigene0004783	--	lightcyan	52.154	43.904	49.256	83.974	111.426	34.298	90.85	94.701	95.249	40.067	36.779	31.231	56.966	58.522	66.018	58.604	54.261	66.787
Unigene0004796	POMP	lightyellow	9.955	10.637	9.956	6.013	9.27	8.404	7.031	10.699	10.895	31.853	27.601	31.402	12.865	6.89	16.841	11.407	8.051	11.009
Unigene0004797	Pwp1	lightcyan1	24.895	22.885	24.745	26.334	26.293	24.758	29.883	28.437	28.609	40.478	41.916	39.159	25.289	19	30.201	18.492	21.268	24.527
Unigene0004798	CFAP251	lightcyan	9.243	11.314	10.559	14.267	12.872	12.781	8.27	7.936	7.135	18.292	13.68	15.831	15.699	19.417	10.59	14.377	16.439	15.782
Unigene0004799	Btg2	greenyellow	0	0	0	0	0	0	0	0	0	0	0	0	0	0	0	20.701	15.451	14.467
Unigene0004802	--	lightcyan	12.534	15.307	13.886	14.498	16.637	16.361	18.262	19.097	20.137	6.249	5.677	5.118	2.89	2.613	4.503	1.741	0.935	1.242
Unigene0004803	CRB1	greenyellow	0	0	0	0	0	0	0	0	0	0	0	0	0	0	0	6.976	11.151	12.091
Unigene0004805	STIM2	greenyellow	9.846	11.764	8.808	8.732	10.524	8.137	12.446	10.021	10.269	42.137	43.885	60.563	306.921	352.749	179.658	236.231	244.853	255.085
Unigene0004806	--	lightyellow	2.061	4.248	3.871	4.466	3.338	2.818	2.471	2.626	2.554	16.873	14.36	13.279	9.403	2.968	22.107	1.074	1.373	0.931
Unigene0004810	AASDH	lightcyan	1.705	3.42	1.75	2.841	2.682	2.506	2.752	2.947	3.058	21.799	21.34	23.896	17.675	15.428	23.327	21.109	22.802	24.8
Unigene0004814	rdgBbeta	black	124.405	101.997	122.244	95.2	91.397	98.443	34.895	28.486	25.145	15.456	16.198	31.956	32.621	37.349	19.922	46.541	45.18	50.433
Unigene0004819	--	green	4.963	4.367	4.672	7.783	8.415	4.882	5.798	8.553	10.031	7.727	4.067	3.812	11.481	13.32	8.388	4.744	5.889	4.744
Unigene0004828	--	lightcyan	566.45	656.57	684.552	501.792	537.854	485.687	596.758	616.677	662.649	409.675	353.458	350.372	354.229	365.367	215.535	222.973	195.933	213.883
Unigene0004831	TUBGCP5	lightcyan	19.847	18.515	18.468	18.952	19.489	21.58	22.654	26.436	27.635	17.61	14.207	16.068	13.348	14.793	14.366	8.205	10.012	8.362
Unigene0004839	Spag6	greenyellow	20.351	20.595	17.389	22.221	22.859	20.136	18.981	20.536	18.985	21.699	17.575	19.014	19.436	14.526	20.808	17.698	17.651	22.16
Unigene0004842	PRPF4	lightcyan	48.766	44.137	55.617	48.566	53.284	56.348	59.206	65.741	66.295	47.328	52.259	44.8	37.396	31.38	40.216	23.373	24.43	26.833
Unigene0004844	MLH1	lightcyan	7.463	4.9	6.535	12.678	10.139	14.527	6.513	5.805	6.153	0.138	0.073	0	0.161	0	0.495	0.413	0.226	0.286
Unigene0004847	--	lightcyan	45.813	50.021	45.12	77.665	81.946	76.166	91.685	86.024	88.226	7.454	10.462	9.064	2.121	3.055	6.338	0.991	1.72	1.202
Unigene0004848	--	lightcyan	6.693	11.317	16.646	11.324	10.005	15.894	14.28	14.264	13.267	4.303	7.928	8.177	7.515	4.105	16.08	7.723	6.466	6.693
Unigene0004852	Fam193b	greenyellow	55.843	48.475	48.613	56.515	56.026	42.676	69.793	67.726	69.429	82.033	76.045	88.833	198.213	224.151	103.192	367.416	380.208	409.147
Unigene0004855	DDX28	darkorange	20.751	17.945	23.625	20.632	24.331	24.159	42.754	41.865	38.378	39.851	46.158	26.637	28.907	30.351	31.284	37.39	30.71	34.663
Unigene0004859	--	lightcyan	15.633	19.551	18.851	14.128	17.235	15.373	22.236	17.233	22.051	13.821	9.589	12.733	6.948	7.192	10.141	13.906	16.82	12.376
Unigene0004860	--	lightcyan1	2.778	5.726	4.083	4.861	2.7	7.371	6.422	5.309	4.131	0	0	0	2.535	5.538	4.339	13.024	1.586	6.772
Unigene0004861	Thg1l	red	23.357	23.283	22.018	25.269	27.349	24.17	34.213	34.774	34.617	11.471	15.317	17.164	11.561	9.009	16.846	10.132	12.367	13.809
Unigene0004862	BCL2L1	lightcyan	522.204	495.408	552.691	705.237	1119.57	1004.53	729.052	587.66	598.449	153.854	208.895	440.453	97.191	71.04	173.69	3.473	3.045	4.816
Unigene0004868	--	greenyellow	1.553	0.316	0.338	0.517	0.335	0.832	0.354	0.659	0.513	0.18	7.021	0	0	0	0	32.568	23.443	15.139
Unigene0004870	--	red	56.377	62.974	62.647	78.796	83.256	77.195	116.892	111.5	122.068	70.041	60.119	61.153	39.41	35.635	45.418	48.561	53.285	53.721
Unigene0004872	--	red	5.337	6.432	6.972	5.055	5.732	3.975	9.619	7.514	10.765	5.674	5.252	5.155	6.264	7.466	6.668	4.565	5.452	6.39
Unigene0004876	--	lightcyan	7.504	7.959	5.998	27.247	18.037	21.148	25.764	22.074	26.62	6.809	6.299	5.228	1.681	1.312	2.22	0.987	0.902	1.925
Unigene0004878	Rab3ip	cyan	99.384	98.942	96.499	104.729	100.91	103.07	124.74	127.959	120.158	123.242	121.761	116.905	104.222	96.982	141.532	64.045	79.47	73.034
Unigene0004882	--	lightcyan	5.441	7.092	5.741	26.573	26.231	17.97	7.954	12.796	12.238	0.656	0.921	1.773	4.582	6.675	3.66	1.046	2.151	0.68
Unigene0004883	--	lightcyan	4.462	4.244	5.549	24.879	26.012	11.093	10.754	10.165	11.737	0	0	0	1.252	2.281	0.643	0.429	0	0.186
Unigene0004885	dph2	green	11.709	9.587	12.109	13.303	15.744	11.41	18.346	18.417	21.452	13.346	12.163	12.273	31.433	33.793	21.055	17.964	19.041	19.539
Unigene0004888	USP47	lightcyan	10.175	11.862	12.326	13.318	12.224	5.176	18.435	16.261	12.653	1.74	0.814	1.959	1.35	1.721	0.693	0.231	1.056	0.2
Unigene0004889	--	lightcyan	10.743	9.561	5.461	20.874	16.15	12.32	6.143	9.198	7.936	4.659	3.233	3.756	1.726	1.886	1.266	1.14	0.694	0.769
Unigene0004893	RIT2	lightcyan	24.888	22.796	24.834	30.388	29.532	29.102	38.056	45.144	42.061	8.868	10.47	12.751	12.137	12.499	15.475	20.933	23.834	21.122
Unigene0004898	--	green	1.784	2.026	1.538	2.426	3.19	2.41	3.739	3.273	4.244	0.969	0.706	1.511	8.246	11.191	3.745	4.728	2.933	2.938
Unigene0004899	Ptprd	lightsteelblue1	11.675	11.224	8.225	14.085	13.876	10.333	14.77	15.211	14.059	6.957	7.323	6.437	9.859	14.619	10.006	8.564	9.695	8.154
Unigene0004900	Clcn3	greenyellow	18.643	17.521	15.725	18.154	20.268	17.882	28.811	27.517	28.387	29.021	28.41	28.381	41.278	49.552	24.507	60.258	66.391	62.874
Unigene0004903	DPH1	lightyellow	6.816	6.243	6.174	7.972	5.748	7.32	10.701	12.409	11.09	15.05	18.954	12.937	8.447	9.4	13.978	7.074	9.398	11.006
Unigene0004904	--	red	10.907	11.071	9.635	13.265	11.849	13.697	20.132	20.397	19.105	4.895	6.293	3.522	6.742	6.986	5.406	5.096	3.757	3.487
Unigene0004906	--	black	9.081	12.068	13.607	6.053	5.017	7.73	6.585	6.124	4.236	5.395	8.225	7.73	2.599	2.13	5.339	4.007	4.269	2.701
Unigene0004908	CNPPD1	greenyellow	57.37	56.107	60.017	42.126	45.381	56.453	54.71	51.025	48.633	54.61	60.336	63.652	63.945	63.993	66.535	115.438	109.266	115.968
Unigene0004911	--	lightcyan	1.749	1.001	2.356	0.219	1.487	1.055	1.348	0.627	0.217	11.423	14.67	16.669	20.744	11.914	7.375	20.5	17.975	27.24
Unigene0004918	--	red	5.041	4.021	4.301	5.853	4.266	5.491	16.036	12.738	12.732	2.718	6.617	4.304	1.78	1.08	3.454	3.456	1.857	2.29
Unigene0004920	Fbxw8	lightcyan	18.277	12.72	13.763	17.476	20.629	19.097	19.514	19.749	21.438	10.007	14.045	11.324	9.611	8.485	10.57	5.288	7.655	5.534
Unigene0004921	--	greenyellow	0	0	0	0	0	0	0	0	0	0	2.874	0	0	0	0	40.289	18.648	13.683
Unigene0004923	--	darkred	0	0	0	0	0	0	0	0	0	0	0	0	21.118	3.605	39.315	0	0	0
Unigene0004924	--	darkred	0	0	0	0	0	0	0	0	0	0	0	0	0.973	0	11.49	0	0	0
Unigene0004925	DHRS11	lightcyan1	103.848	111.886	115.366	93.663	93.44	106.516	69.651	75.031	78.179	131.412	131.498	120.731	57.042	38.746	80.33	32.632	34.321	32.809
Unigene0004927	--	greenyellow	0	0	0	0.837	0	0.404	0	0	0	0	0	0	0	0	1.046	12.034	9.558	13.149
Unigene0004935	CSK	greenyellow	5.861	6.552	6.619	5.364	3.958	4.409	7.144	7.118	7.09	5.086	7.977	5.891	8.821	9.902	6.082	13.786	12.024	9.902
Unigene0004936	wtap	lightcyan	111.808	89.818	97.625	159.249	131.813	171.471	205.19	211.334	208.16	30.615	28.471	48.651	34.035	33.258	39.224	25.723	30.638	28.043
Unigene0004937	Adck5	red	39.892	42.388	39.175	45.068	44.607	36.255	56.764	51.198	50.915	40.811	40.619	39.888	38.278	40.1	38.275	31.472	41.745	36.298
Unigene0004941	Gfpt1	royalblue	28.607	24.565	28.138	31.508	34.963	27.6	46.952	49.11	53.609	50.674	50.516	39.639	59.263	68.018	47.189	34.785	36.493	40.919
Unigene0004943	--	lightcyan	25.41	24.43	23.814	28.72	27.144	34.108	27.725	29.403	32.382	2.309	2.951	3.844	12.094	17.829	11.634	5.13	5.406	3.933
Unigene0004945	--	greenyellow	28.332	25.327	27.225	36.227	35.603	34.694	48.416	51.273	45.364	36.008	32.81	37.068	48.545	45.437	49.522	129.244	127.536	134.138
Unigene0004951	PAPSS1	lightyellow	43.321	47.209	46.399	57.975	55.118	60.194	43.515	44.572	46.132	99.853	95.053	87.744	72.511	76.912	74.153	54.573	51.579	49.86
Unigene0004956	lrk-1	lightcyan	23.08	21.651	21.183	35.009	32.249	29.888	36.859	36.151	35.715	20.542	17.438	18.111	27.723	29.907	24.034	26.283	29.25	27.773
Unigene0004957	--	red	20.886	18.37	22.496	14.659	15.456	18.016	22.735	20.879	23.992	16.476	18.56	17.429	18.507	15.073	20.737	26.11	17.057	18.731
Unigene0004958	MYG1	cyan	19.748	19.414	22.702	22.311	20.787	21.91	21.233	23.017	23.358	38.378	33.883	28.717	24.661	23.007	29.77	10.698	11.049	12.907
Unigene0004962	--	darkolivegreen	0	0	0	0	0	0	0	0	0	0	10.952	0	0	0	0	17.782	11.137	9.246
Unigene0004963	--	cyan	42.901	48.057	51.26	41.549	42.557	50.765	54.207	59.123	60.006	75.906	85.823	66.478	29.819	19.667	60.321	11.212	11.436	11.498
Unigene0004965	--	lightcyan	31.141	28.038	28.824	34.184	35.41	36.054	45.196	36.715	39.536	3.046	2.186	3.929	4.352	6.692	5.298	5.467	3.783	3.589
Unigene0004968	--	lightcyan	23.619	20.586	20.528	23.996	25.541	23.155	23.481	26.932	26.053	0	0	0.403	2.317	3.544	1.904	0	0.435	0.413
Unigene0004970	Txndc9	lightyellow	45.46	49.074	36.388	53.367	45.75	46.014	56.083	54.289	60.548	131.472	119.199	119.912	93.312	92.782	97.364	63.173	62.799	63.32
Unigene0004971	Fat4	lightcyan	8.172	6.475	6.014	8.722	7.7	6.711	10.172	8.879	10.681	3.614	2.634	2.958	3.745	4.117	2.707	0.784	0.868	0.968
Unigene0004980	SDCBP	black	865.656	767.784	869.631	778.625	756.91	834.632	807.745	734.066	721.959	330.771	351.584	704.88	432.432	398.71	529.338	346.495	313.742	329.346
Unigene0004981	--	black	162.812	147.977	188.597	129.978	113.725	146.797	105.206	105.428	101.507	78.834	77.929	107.776	68.64	54.441	98.44	127.764	116.697	117.286
Unigene0004983	--	lightcyan1	12.904	13.549	10.793	28.95	22.936	22.47	10.023	8.72	15.909	31.898	26.655	33.992	3.063	3.346	12.582	2.754	0.719	2.387
Unigene0004984	kmo	black	15.724	13.015	14.629	20.626	16.961	20.529	8.225	7.925	5.434	2.789	3.808	3.284	0.965	0.959	0.811	0	0.329	0.234
Unigene0004987	--	lightyellow	27.67	41.371	28.706	19.529	18.583	25.519	19.229	34.211	36.3	65.477	57.289	68.509	41.082	34.07	62.531	21.365	21.373	26.45
Unigene0004989	sec23a	green	37.541	35.12	33.786	39.69	39.984	37.912	56.278	54.588	52.71	57.083	55.679	56.044	95.594	113.704	59.676	57.018	63.239	54.299
Unigene0004991	--	lightcyan	36.138	45.988	31.924	121.724	116.136	61.301	116.394	127.064	126.248	12.071	12.38	15.683	6.846	5.314	12.953	5.184	5.242	4.653
Unigene0004998	BCCIP	black	15.325	14.248	13.658	13.43	16.595	15.453	21.907	25.004	23.745	21.221	20.816	22.336	29.589	30.12	33.044	29.083	30.569	32.204
Unigene0005001	--	lightcyan	17.981	17.737	17.956	17.978	18.816	7.673	19.538	16.848	16.109	0	0	0	8.833	4.136	1.728	0	0	0.375
Unigene0005015	--	lightsteelblue1	1.532	6.082	4.003	12.256	8.933	2.71	5.509	2.928	5.062	2.935	0.843	0	8.387	11.2	1.276	1.596	2.624	3.32
Unigene0005020	TRAF2	darkolivegreen	0	0	0	0	0	0	0	0	0	0	19.667	0.225	0	0	0	12.773	7.778	7.379
Unigene0005040	GLY3	lightcyan	16.678	13.579	18.652	25.603	28.483	21.455	25.441	24.303	24.797	14.082	15.194	14.717	16.291	16.008	13.681	16.322	17.986	16.7
Unigene0005041	SLC39A9	darkorange	12.135	10.339	12.074	12.039	11.426	14.158	17.878	17.884	14.266	15.431	13.347	14.841	11.213	10.501	9.637	14.935	12.245	13.758
Unigene0005046	sconB	greenyellow	0	0	0	0	0	0	0	0	0	0	0.435	0	0	0	0	15.343	5.425	6.005
Unigene0005057	--	green	8.662	9.155	9.14	16.1	12.086	12.322	9.355	9.231	8.916	10.559	10.016	9.76	3.377	4.28	6.382	11.801	8.75	9.745
Unigene0005062	Spata13	black	69.404	63.965	71.726	52.868	52.758	50.355	51.586	44.414	46.38	39.04	36.468	33.229	27.071	25.131	25.367	29.819	32.069	32.926
Unigene0005065	--	greenyellow	0	0	0	0	0.148	0	0	0	0	3.345	2.683	0.323	0	0	0	0	3.481	13.543
Unigene0005068	--	greenyellow	2.17	0	3.721	3.255	3.69	5.235	4.459	1.037	4.302	6.236	2.984	10.916	14.519	14.421	6.101	23.061	14.249	22.923
Unigene0005070	--	greenyellow	15.451	12.57	11.576	10.905	16.779	8.769	13.725	10.854	12.792	20.797	19.993	15.205	3.316	2.416	10.106	0	0.208	0
Unigene0005071	MYORG	greenyellow	37.451	44.139	38.642	39.367	32.333	34.022	44.193	42.556	43.888	39.408	38.13	33.339	55.875	59.11	40.082	53.696	49.423	50.626
Unigene0005078	--	black	15.196	21.535	24.16	16.054	8.637	15.491	4.124	4.931	3.979	8.688	3.784	2.125	0.349	0	1.791	0	0	0
Unigene0005080	--	black	15.374	22.426	15.9	11.102	9.959	9.339	3.802	3.264	2.54	10.114	5.636	4.22	4.502	3.405	8.181	2.135	1.3	3.393
Unigene0005081	--	black	36.428	34.428	35.236	40.366	51.177	44.435	37.064	30.036	32.657	7.273	10.974	16.952	5.221	4.163	10.581	0.87	0.53	0.251
Unigene0005085	--	lightcyan1	46.749	37.487	49.159	16.95	17.471	30.565	2.287	3.108	2.885	54.572	68.747	46.419	34.785	35.958	45.998	2.141	2.151	1.113
Unigene0005091	FTSJ1	black	16.291	12.854	15.192	11.775	17.546	15.812	16.937	17.72	17.995	22.353	18.781	19.224	19.815	21.52	17.901	21.101	20.394	19.137
Unigene0005099	--	greenyellow	28.176	32.386	33.2	25.41	25.052	26.829	29.324	33.253	32.674	34.443	31.599	30.81	11.2	9.3	18.636	1.151	0	0.998
Unigene0005121	Sufu	green	43.763	44.006	43.111	49.345	41.946	45.091	52.654	53.854	48.328	50.2	48.397	51.251	33.704	24.339	39.67	45.79	55.402	45.736
Unigene0005129	--	greenyellow	0.451	2.481	3.98	2.708	1.754	1.742	0.927	1.294	0	3.301	1.986	2.39	51.609	44.39	12.97	32.163	30.408	38.142
Unigene0005137	--	lightcyan	3.824	4.355	6.684	7.027	4.62	8.078	10.087	9.085	7.786	3.456	2.16	2.846	0.754	0.687	2.195	1.292	1.416	0.672
Unigene0005141	--	lightcyan	11.498	17.207	16.819	12.954	11.33	11.562	16.97	13.306	19.905	0.677	0.356	0	2.364	0.43	1.619	0.202	0.925	0.175
Unigene0005143	bloc1s1	lightcyan1	132.5	128.857	150.788	100.697	92.967	111.135	95.702	105.84	112.302	159.49	181.39	139.968	69.673	68.596	91.223	72.001	60.373	71.942
Unigene0005144	ABCB1	greenyellow	0.456	0	0.223	0.228	0	0.44	0.234	1.089	0.226	2.62	0.251	1.689	5.822	9.693	2.848	17.096	15.875	17.778
Unigene0005150	--	black	10.516	11.452	9.544	9.303	9.512	13.232	16.131	17.085	16.764	24.103	24.094	20.527	17.803	19.902	18.467	19.872	18.261	19.583
Unigene0005151	--	greenyellow	117.345	127.328	128.727	171.337	157.465	139.126	132.775	116.774	119.335	201.851	195.027	199.711	157.398	171.971	172.532	281.946	289.059	309.797
Unigene0005152	Vps13c	cyan	110.337	118.193	95.777	188.245	188.888	118.056	110.534	104.391	107.54	69.315	64.045	70.2	149.099	168.45	104.831	159.737	168.038	165.807
Unigene0005154	Smyd3	lightcyan	22.552	25.654	18.889	25.095	33.931	30.883	31.389	29.539	27.401	4.941	6.801	6.163	4.424	3.384	3.636	7.276	9.137	8.669
Unigene0005157	PTEN	greenyellow	49.988	49.366	55.695	59.441	64.229	58.284	70.019	70.423	65.654	94.143	81.529	88.073	126.777	132.775	99.889	130.896	135.921	127.325
Unigene0005166	CAT	lightyellow	26.842	26.359	25.782	23.846	20.865	17.236	15.008	18.75	16.923	50.667	44.237	38.114	29.01	27.602	38.703	30.365	25.625	27.744
Unigene0005177	fdxB	lightcyan	22.318	24.755	25.678	19.244	21.288	17.779	34.075	41.079	41.198	14.334	17.116	22.982	12.453	12.789	12.023	12.542	13.092	11.756
Unigene0005182	--	greenyellow	0	0	0	0	0	0	0	0	0	2.546	1.531	2.211	5.927	7.401	3.479	10.007	5.166	11.688
Unigene0005185	RAB10	greenyellow	62.401	73.671	66.5	59.872	59.486	60.888	61.677	54.764	60.407	69.108	64.261	64.074	81.457	89.575	65.86	98.581	98.358	95.155
Unigene0005188	--	lightcyan	16.236	15.615	25.452	14.204	18.142	21.147	13.76	19.001	11.667	0	0.446	0.43	3.95	5.934	1.014	0	0.463	0
Unigene0005195	--	lightyellow	0	0	0	0	0	0	0	0	0	12.165	17.587	14.959	7.364	4.333	7.952	6.016	11.876	10.091
Unigene0005198	TOC34	lightyellow	0	0	0	0	0	0	0	0	0	10.443	5.4	10.954	0.853	0.233	1.095	0	0	0
Unigene0005207	CHAF1A	greenyellow	39.483	30.237	36.723	48.77	46.677	54.785	46.645	44.06	43.646	49.677	49.609	49.617	98.152	104.872	76.253	93.164	96.458	105.301
Unigene0005213	RAC1	lightcyan	0	0	0	0	0	0	0	0	0	3.308	6.268	2.347	5.776	2.945	12.657	8.707	2.892	4.116
Unigene0005218	DYNLRB2	greenyellow	15.071	23.006	21.581	21.25	23.655	29.453	12.703	16.244	17.236	37.55	38.678	39.69	25.852	27.218	22.208	67.148	36.181	44.794
Unigene0005219	--	lightcyan	0	0	0	0	0	0	0	0	0	10.481	4.983	11.992	8.265	8.17	8.894	5.663	9.606	4.908
Unigene0005228	--	lightcyan	4.567	7.171	7.67	2.609	1.902	3.147	11.393	5.609	4.526	2.045	0	2.072	0.794	0.867	2.445	1.631	0	1.414
Unigene0005229	ARMC1	greenyellow	59.838	66.633	70.908	64.163	61.806	69.278	92.062	95.34	90.601	79.163	76.906	78.928	128.148	154.791	78.644	95.303	99.959	98.311
Unigene0005230	CSTF1	lightyellow	19.008	19.66	23.332	21.994	20.96	24.108	27.864	29.586	32.071	38.829	31.125	40.48	22.471	22.423	26.416	22.961	24.264	22.327
Unigene0005231	--	lightcyan	0	0	0	0	0	0	0	0	0	8.821	10.013	6.222	3.121	2.64	4.756	12.933	10.017	10.67
Unigene0005234	--	lightyellow	0	0	0	0	0	0	0	0	0	8.194	10.648	1.946	0.596	0.163	0	2.145	1.959	3.053
Unigene0005235	--	lightcyan	8.496	7.782	4.717	14.441	12.933	9.29	9.31	12.987	13.193	0.592	1.869	2.099	0.689	1.505	0.708	1.77	0.647	1.534
Unigene0005236	--	black	204.49	233.36	171.836	243.591	243.588	222.626	138.69	126.023	108.525	42.448	47.272	69.641	36.61	36.213	48.28	19.51	18.527	22.274
Unigene0005237	RAB35	lightcyan	316.865	308.871	341.191	272.009	283.396	262.115	319.95	303.616	312.959	453.6	404.379	361.619	370.205	400.016	324.024	379.079	350.079	339.432
Unigene0005238	--	greenyellow	0.641	2.347	1.883	1.281	1.556	0.618	3.949	6.733	4.128	3.013	4.228	1.696	2.338	4.258	2.802	8.01	9.876	11.8
Unigene0005246	edc4	royalblue	36.639	32.699	30.726	37.024	34.993	29.275	47.319	49.013	49.067	42.327	37.675	35.069	45.755	48.329	41.182	25.468	27.369	27.535
Unigene0005247	ATE1	lightcyan	72.935	68.295	66.904	68.197	56.635	63.862	68.795	65.164	60	38.387	37.255	32.747	36.769	29.666	32.44	53.292	54.251	54.328
Unigene0005249	--	lightcyan	11.904	14.386	11.987	20.938	21.687	19.194	22.136	21.376	19.227	14.107	10.062	10.445	6.703	6.518	6.747	4.409	5.978	4.597
Unigene0005254	alphaTub84B	lightyellow	12653.2	16066.3	11350.8	22862.1	22408.9	25779.8	21896.4	21945	20966.6	9505.12	9396.94	8577.64	13792.7	12739.8	18862.1	19849.3	20942.5	20964
Unigene0005255	pgam5	lightyellow	87.041	82.688	81.001	66.969	67.912	74.456	68.808	91.04	91.726	156.028	130.792	119.747	92.689	86.865	97.224	98.497	101.049	91.667
Unigene0005262	--	lightcyan	1.476	1.577	0.723	0.246	0	1.424	1.011	0.705	1.463	23.649	24.083	23.705	35.61	43.157	29.199	46.132	38.765	36.247
Unigene0005264	gbb-2	lightcyan	40.478	45.144	32.923	14.694	14.572	17.122	9.535	8.744	8.22	17.51	20.701	23.023	60.369	68.757	63.832	52.107	55.934	56.98
Unigene0005266	--	lightyellow	245.906	256.561	250.389	304.607	294.19	274.295	285.38	291.861	280.755	443.063	453.938	397.241	281.756	269.922	323.212	311.347	306.417	294.588
Unigene0005267	--	lightcyan	33.589	36.996	50.822	48.037	30.158	40.61	27.517	43.463	39.614	0	0.468	0	0	0	0	0	0	0
Unigene0005273	--	greenyellow	228.944	177.825	188.578	195.011	182.022	203.348	199.383	188.794	197.174	190.11	213.999	206.589	145.385	150.821	138.048	129.238	147.741	151.446
Unigene0005274	BXL1	lightcyan	81.493	90.502	82.559	65.554	54.285	74.615	63.559	60.874	67.96	163.544	148.797	153.76	155.568	156.473	177.957	129.005	116.512	106.293
Unigene0005276	Mfap1	lightyellow	74.303	81.587	79.233	82.944	85.536	94.144	103.001	95.933	98.789	123.003	130.138	126.706	86.569	73.169	121.91	96.246	93.019	107.167
Unigene0005278	Nckipsd	greenyellow	28.382	27.645	27.808	25.91	30.176	28.921	43.524	40.673	42.35	39.003	36.081	37.022	46.906	50.019	42.846	94.487	101.097	106.503
Unigene0005283	asrgl1	greenyellow	33.365	38.783	35.915	24.384	24.569	34.356	34.122	37.88	37.52	48.775	42.293	38.181	37.49	32.014	30.656	47.135	48.86	54.948
Unigene0005285	--	black	26.589	31.446	28.771	6.281	3.407	2.96	1.651	0.977	0.869	0	0	0	0	0	0	0	0	0.158
Unigene0005286	ABCB1	skyblue	56.687	58.84	59.663	57.505	58.681	55.108	175.478	163.983	173.765	31.795	29.592	32.221	115.459	129.543	67.631	95.686	98.856	98.975
Unigene0005287	--	lightcyan	54.051	57.136	48.188	69.318	61.979	39.362	67.753	69.461	73.598	5.145	3.373	2.92	8.59	9.386	3.515	3.095	2.891	2.5
Unigene0005290	CTR1	greenyellow	0	0	0	0	0	0	0	0	0	6.526	4.323	4.533	3.585	5.503	3.946	16.056	16.508	15.207
Unigene0005291	ILK1	lightcyan	18.663	22.149	15.866	19.531	17.781	19.898	24.17	22.34	21.305	5.691	3.914	2.922	1.855	1.93	3.085	0.272	0.415	0.236
Unigene0005293	AGFG1	lightcyan	91.503	98.22	87.248	128.935	122.988	111.466	105.342	97.416	104.214	81.658	72.784	84.511	98.134	108.851	73.928	78.575	79.102	83.025
Unigene0005295	--	black	106.072	136.845	118.079	110.569	111.401	139.79	74.191	94.87	88.583	61.782	60.568	83.641	38.981	27.594	62.031	31.599	31.954	23.961
Unigene0005296	acbd6	greenyellow	58.394	63.488	52.845	39.443	48.51	35.91	38.465	41.521	41.089	42.15	43.635	45.076	15.453	7.997	25.896	3.343	4.326	2.897
Unigene0005298	YPTM2	black	191.015	215.423	193.897	164.79	173.395	174.296	160.457	151.906	155.744	80.169	81.01	112.312	61.866	58.002	72.061	61.16	65.554	61.98
Unigene0005306	OBGM	lightyellow	1.808	1.84	1.181	1.808	1.562	2.326	2.27	2.687	1.792	7.768	6.851	10.212	4.888	0.801	4.016	3.516	5.047	3.7
Unigene0005309	--	lightyellow	75.816	70.818	68.153	97.82	100.048	70.854	73.772	67.651	73.907	75.426	56.556	52.592	72.589	70.331	46.735	81.328	74.998	83.897
Unigene0005310	--	lightcyan	68.7	52.218	55.857	52.686	46.309	63.159	68.543	60.995	60.251	47.354	40.946	33.706	19.907	18.165	40.893	16.637	19.714	16.366
Unigene0005312	--	greenyellow	11.487	13.006	10.942	6.381	7.131	8.62	8.851	9.298	8.539	14.336	10.002	10.643	2.329	2.544	4.186	1.197	1.275	0.519
Unigene0005316	Acad11	lightcyan1	25.063	28.368	23.521	22.945	21.151	21.481	25.748	23.291	24.164	39.964	37.007	38.327	22.997	22.977	31.701	19.437	19.102	20.819
Unigene0005318	USP33	greenyellow	18.449	16.413	17.6	19.637	18.312	16.053	23.26	25.426	28.61	24.119	21.214	18.74	28.185	29.152	23.435	35.202	36.386	37.104
Unigene0005324	Arid2	green	8.625	7.582	7.236	12.737	14.689	13.199	19.553	16.29	19.013	14.242	11.503	13.593	40.515	53.489	19.63	28.194	27.732	25.829
Unigene0005328	UBE2F	lightcyan1	29.877	33.87	23.514	21.792	21.178	19.847	17.107	20.355	18.205	45.291	40.942	39.415	22.937	20.829	26.618	13.777	18.735	21.224
Unigene0005333	--	red	155.316	158.919	167.592	398.393	438.45	358.995	1223.79	1281.23	1278.61	16.442	16.128	25.913	18.271	16.364	15.319	8.878	7.992	7.86
Unigene0005334	--	red	4.4	5.037	0.539	42.891	49.164	54.652	171.188	212.796	196.241	1.149	0.605	1.165	0	1.462	2.061	0	1.256	1.787
Unigene0005335	--	lightcyan	11.362	12.309	12.568	18.689	13.889	11.669	16.692	20.776	24.218	1.021	0.672	0.776	2.229	2.273	2.289	0	0.697	0.265
Unigene0005336	--	red	3.302	3.629	5.176	10.235	8.342	11.15	41.724	33.44	35.675	0.345	0	0	0	0	0	0.826	0	0
Unigene0005340	--	greenyellow	48.82	48.625	42.481	48.13	46.774	56.983	64.181	53.001	61.248	50.832	56.888	56.032	49.624	52.177	48.837	66.792	62.371	68.978
Unigene0005349	--	orangered4	0.91	1.668	1.784	0.455	1.769	3.953	0.935	1.74	2.707	9.037	7.009	12.532	11.074	3.025	14.217	2.276	4.678	5.918
Unigene0005352	--	black	1114.52	736.211	1143.18	52.249	59.437	69.64	61.403	56.604	69.119	194.665	128.41	192.464	148.81	129.374	201.975	0.874	1.197	1.136
Unigene0005354	DMBT1	lightcyan	3.791	4.172	4.081	14.697	13.642	9.339	10.667	10.178	10.07	0.235	0.379	0.317	0.273	0.279	0.431	0.225	0.137	0.097
Unigene0005356	--	greenyellow	9.009	11.294	9.599	13.961	10.176	11.136	11.857	11.35	12.166	49.71	38.457	52.524	346.055	395.906	187.04	481.087	507.045	518.833
Unigene0005360	--	lightsteelblue1	4.916	5.448	4.527	5.751	5.254	4.411	12.17	10.567	11.45	1.438	2.325	0.885	9.627	9.473	3.931	2.458	2.301	2.503
Unigene0005364	Tmem245	greenyellow	11.666	12.686	9.846	13.805	14.01	12.562	16.967	17.449	15.504	18.535	18.31	19.848	34.12	40.357	28.822	45.336	49.191	47.429
Unigene0005365	BZW1	violet	59.752	50.185	51.171	40.794	42.028	36.245	60.81	65.339	69.832	81.826	65.843	72.89	87.866	79.631	89.901	41.599	43.723	43.477
Unigene0005367	MET	lightcyan	31.056	29.887	33.428	31.926	26.691	37.221	59.313	56.665	56.795	7.404	9.718	11.301	10.747	6.394	12.35	10.827	8.091	7.961
Unigene0005375	--	greenyellow	0	0	0	0	0	0	0	0	0	4.1	3.453	2.077	4.296	1.912	1.144	15.206	12.545	17.854
Unigene0005392	if	green	29.184	22.25	28.471	19.397	19.298	22.832	17.997	16.258	16.494	52.555	54.679	50.958	118.956	134.915	53.386	52.06	55.093	52.951
Unigene0005393	EPHA5	lightcyan	101.734	94.837	108.78	101.073	102.363	96.036	106.411	101.386	100.624	98.657	90.653	84.995	67.445	74.433	65.458	72.221	72.694	73.911
Unigene0005395	--	lightyellow	45.23	20.078	58.983	6.522	8.104	6.396	6.151	6.844	6.359	64.465	58.922	61.593	32.906	24.3	44.619	20.853	24.297	22.357
Unigene0005396	PWP2	royalblue	28.407	26.245	24.875	52.924	55.804	36.444	58.176	57.282	58.574	39.79	35.515	37.323	46.172	45.124	44.498	21.801	24.697	21.963
Unigene0005399	KPNB1	violet	205.629	206.232	196.094	240.698	234.433	212.224	289.373	302.43	303.822	328.661	322.219	286.898	270.717	265.907	292.728	213.394	230.481	206.787
Unigene0005403	rpsa	lightcyan1	2248.26	2501.48	2104.46	3155.71	2968.82	3548.63	2607.14	2614.73	2601.26	4519.2	4924.27	4487.53	2359.89	2025.27	3411.45	2005.61	2045.81	2031.72
Unigene0005410	gefJ	lightcyan	33.083	34.619	29.968	44.562	44.822	39.145	42.707	39.807	41.546	29.806	30.792	26.471	23.461	25.177	24.955	22.084	20.705	22.35
Unigene0005427	vps35l	lightyellow	64.466	68.534	64.93	58.531	66.696	57.474	77.819	80.79	80.498	102.249	96.525	100.892	81.611	85.88	77.386	71.765	69.667	73.412
Unigene0005428	Acsl5	lightcyan1	127.14	121.653	127.075	113.398	119.417	112.011	138.237	144.055	135.912	170.128	163.65	156.293	124.144	115.906	131.173	108.482	109.912	106.784
Unigene0005430	--	lightcyan	4.132	4.415	8.096	11.016	9.368	21.261	16.271	7.895	12.286	0	0	2.188	0.838	4.576	4.302	6.026	0.786	0
Unigene0005431	PPIL3	greenyellow	22.459	24.337	22.546	27.977	31.243	31.378	28.241	31.188	28.951	27.249	24.837	25.601	16.122	12.07	19.779	14.422	12.051	12.631
Unigene0005433	DDB_G0283397	greenyellow	12.281	14.666	15.688	13.296	14.636	16.3	23.001	22.558	19.704	25.45	21.343	19.254	21.457	19.296	18.309	26.718	28.2	30.798
Unigene0005434	ap5b1	cyan	18.473	17.466	17.418	22.144	21.182	20.362	26.476	27.137	24.905	22.622	22.503	22.295	15.161	18.281	16.192	12.85	14.799	15.278
Unigene0005437	yciC	greenyellow	32.92	35.405	37.097	30.641	29.874	36.053	35.545	38.912	35.765	52.473	46.864	41.453	42.808	42.042	34.212	52.029	63.326	61.153
Unigene0005444	Anapc4	lightcyan	33.641	31.271	27.631	42.951	41.68	37.887	44.516	40.503	41.154	23.325	24.897	25.558	19.851	19.363	26.561	20.402	17.85	21.339
Unigene0005445	CFDP1	greenyellow	51.614	68.865	63.71	65.015	62.591	68.029	78.072	79.595	81.571	80.681	84.707	71.435	46.715	31.326	58.644	47.503	29.235	35.442
Unigene0005447	Rab9a	lightcyan1	48.632	48.765	44.174	38.58	37.206	38.425	50.687	51.429	46.914	62.606	54.139	52.183	44.778	40.522	51.308	40.333	39.403	38.794
Unigene0005456	Vps39	cyan	25.752	27.702	27.217	28.651	31.038	27.805	38.669	40.987	37.961	36.181	32.302	32.721	29.724	34.078	23.958	20.549	21.208	21.962
Unigene0005457	RAC1	lightcyan	155.256	168.531	170.298	275.614	254.655	232.109	295.736	282.167	272.778	41.619	52.524	52.003	41.293	31.582	44.392	56.303	60.212	58.599
Unigene0005465	GUSB	greenyellow	59.086	65.269	69.764	55.076	61.626	60.6	61.556	55.812	59.337	70.158	68.657	79.869	60.647	58.802	55.972	37.037	34.336	36.974
Unigene0005466	ttc30a	greenyellow	20.93	25.008	20.223	34.323	30.752	26.063	29.685	28.022	26.345	23.307	19.516	19.248	16.121	20.308	11.762	50.067	58.051	55.078
Unigene0005467	ATP7B	greenyellow	33.708	28.65	31.167	33.741	36.294	31.277	46.054	41.742	41.237	41.408	39.121	37.261	56.239	56.956	51.219	55.854	53.183	55.599
Unigene0005489	GOT1	lightcyan1	22.383	25.722	23.454	20.826	24.166	22.995	22.569	24.157	21.467	98.639	82.406	76.48	20.546	19.418	26.67	9.198	14.199	9.992
Unigene0005490	--	lightcyan	16.619	14.004	16.153	19.541	17.957	19.113	14.751	15.751	15.155	1.667	1.316	1.408	2.264	3.887	2.325	0.332	1.063	2.449
Unigene0005493	drl	red	27.208	25.785	25.866	26.755	24.518	22.482	50.69	49.415	50.777	13.605	15.654	16.735	4.806	4.833	9.031	6.679	5.075	4.815
Unigene0005500	Scyl1	lightyellow	37.429	31.715	34.68	33.358	38.82	32.933	44.931	44.732	49.117	63.129	70.077	56.777	53.456	44.898	51.227	35.925	42.497	42.675
Unigene0005501	ATG4C	greenyellow	46.58	53.059	48.921	57.487	47.991	47.652	40.746	41.92	47.455	41.443	39.584	46.462	43.25	42.515	54.549	67.283	57.629	57.019
Unigene0005502	Adpgk	lightcyan1	40.03	45.715	47.205	40.33	36.224	25.551	51.064	52.452	55.629	71.945	63.187	53.82	46.213	47.514	40.977	36.927	38.497	40.387
Unigene0005503	RAB43	cyan	15.574	23.014	14.852	18.478	17.756	18.231	18.772	26.386	25.522	34.715	26.494	18.47	8.588	12.971	10.637	10.124	4.505	8.324
Unigene0005508	--	lightcyan	8.592	8.767	8.271	7.611	7.616	10.108	7.123	7.921	8.218	2.205	0.995	1.995	1.742	0.901	1.13	0.848	0.947	0.898
Unigene0005509	noc4l-b	cyan	19.353	15.284	16.93	20.435	21.395	23.815	26.17	24.62	23.39	24.347	21.72	27.915	19.576	19.158	27.015	13.825	17.249	16.901
Unigene0005513	GMPR2	lightyellow	49.786	62.429	62.383	53.144	52.192	55.07	63.391	61.633	62.275	105.359	104.892	108.702	66.529	65.42	78.495	70.479	71.42	68.522
Unigene0005514	slc44a5	lightcyan	182.543	185.722	191.964	168.189	161.044	138.459	230.53	218.108	222.776	143.788	137.094	139.536	155.197	168.705	137.233	101.201	101.456	94.407
Unigene0005517	NTF2	lightyellow	45.008	49.113	58.253	50.001	50.482	36.722	58.794	63.172	62.511	111.181	120.093	122.675	53.056	57.969	61.437	72.937	60.274	58.993
Unigene0005518	UBN2	cyan	30.133	28.867	31.218	37.834	34.704	30.217	44.353	44.74	46.564	37.318	37.11	34.052	27.76	31.381	25.612	19.391	23.183	24.029
Unigene0005532	TY3B-I	lightyellow	23.244	22.988	22.914	22.629	23.259	24.627	26.704	24.387	25.26	13.665	13.534	13.158	17.841	18.464	19.139	20.705	23.214	21.54
Unigene0005533	Vps13D	lightcyan	148.357	118.737	126.865	159.761	151.753	143.932	166.079	149.495	159.718	78.645	88.742	88.936	63.841	64.456	86.709	111.391	110.929	124.717
Unigene0005536	DDHD1	lightcyan	42.635	40.12	38.417	38.257	44.756	31.783	46.869	43.518	45.221	28.252	25.812	21.145	18.439	18.79	18.939	11.844	14.563	13.343
Unigene0005541	--	greenyellow	40.213	41.867	53.572	96.032	104.796	75.361	48.562	42.785	43.987	50.662	51.612	67.209	166.938	182.241	104.672	132.078	149.574	140.221
Unigene0005549	--	greenyellow	0	0	0	0	0	0	0	0	0	0.361	0.666	0.092	0	0.115	0.216	0.649	6.222	12.744
Unigene0005551	ADAM10	greenyellow	9.43	9.597	9.239	22.837	19.75	19.745	56.901	45.911	48.047	15.545	14.597	17.381	36.788	36.852	25.219	74.745	72.178	75.746
Unigene0005553	PTPA	orangered4	61.545	52.797	62.929	51.375	55.536	53.261	71.828	73.634	70.511	102.703	89.423	96.763	99.881	109.886	72.118	61.084	59.32	63.24
Unigene0005556	ACAP3	green	411.871	358.677	335.803	329.195	315.754	279.91	278.496	257.549	273.753	300.898	318.22	333.593	507.938	542.861	499.393	253.48	283.233	300.66
Unigene0005557	HDLBP	black	560.679	574.85	503.185	749.703	736.94	601.526	694.081	713.378	704.333	860.834	825.789	819.466	1000.8	1071.04	952.857	985.816	1042.04	1045.6
Unigene0005558	Hdlbp	greenyellow	2.883	3.608	2.918	4.323	2.988	3.986	3.554	3.672	3.238	2.61	17.121	3.358	5.026	3.831	3.241	31.712	23.15	19.987
Unigene0005563	SUPT6H	darkolivegreen	0	0	0	0	0	0	0	0	0	0	16.045	0.359	0	0	0	8.058	5.036	4.043
Unigene0005564	--	black	44.205	50.96	44.271	31.352	31.315	26.051	31.094	25.485	22.555	26.62	16.287	19.138	1.987	1.013	2.04	0.136	0	0
Unigene0005566	--	green	41.305	37.983	31.992	44.237	44.419	39.851	33.879	41.958	40.132	40.429	31.245	34.575	17.078	14.754	18.765	30.411	27.776	37.85
Unigene0005570	--	red	47.996	44.764	43.728	57.301	55.821	44.928	55.653	57.924	60.186	54.629	50.661	49.894	46.548	48.529	36.865	47.032	53.487	51.247
Unigene0005573	Fzr1	lightcyan1	140.71	133.992	140.999	134.043	143.74	146.048	172.112	148.854	153.782	90.099	89.43	90.613	148.201	175.444	114.395	157.032	149.425	161.594
Unigene0005574	--	darkred	0	0	0	0	0	0	0	0	0	0	0	0	3.769	0	10.324	0	0	0
Unigene0005577	--	lightcyan	6.003	9.794	6.8	15.192	12.577	11.402	17.344	22.94	16.734	0	0	0.199	3.651	5.235	1.641	0.704	0.214	0
Unigene0005578	--	red	28.205	24.762	28.886	49.59	45.297	41.075	70.086	59.587	62.031	20.462	18.965	15.778	24.857	26.451	21.541	29.538	24.67	24.906
Unigene0005585	UbcE2M	greenyellow	16.534	18.417	18.946	16.812	15.181	23.32	18.929	19.612	18.055	17.935	19.804	24.11	23.18	20.95	20.92	57.017	45.199	56.242
Unigene0005589	mcu	darkolivegreen	0	0	0	0	0	0	0	0	0	0	12.054	0	0	0	0	5.074	3.244	2.638
Unigene0005594	--	lightcyan	4.876	10.271	8.121	11.212	13.028	11.29	4.007	9.782	7.491	1.783	1.341	2.839	0	0	0.609	0	0	0
Unigene0005595	--	lightyellow	0	0	0	0	0	0	0	0	0	16.035	15.089	11.818	3.111	1.854	3.196	3.779	3.452	3.275
Unigene0005616	GCN5	greenyellow	2.969	2.72	1.358	1.781	2.501	4.393	1.627	4.35	4.317	4.757	8.056	2.935	7.705	3.683	6.183	20.045	16.727	13.94
Unigene0005617	SLC25A3	black	29.557	25.77	26.063	23.528	24.964	28.242	24.466	21.015	19.042	13.6	15.879	15.167	20.81	16.241	18.108	16.272	16.55	13.916
Unigene0005618	IRF2	greenyellow	196.148	184.683	216.672	232.459	269.468	240.676	209.821	195.436	186.328	222.937	189.861	201.755	140.469	113.475	206.259	15.624	14.708	14.922
Unigene0005621	--	greenyellow	13.46	13.151	14.067	19.611	14.948	13.481	19.491	16.411	15.375	25.985	15.087	19.275	14.502	14.141	16.496	24.039	25.908	31.526
Unigene0005624	FTCD	red	6.347	5.814	6.799	8.97	9.786	8.165	13.041	13.745	10.989	6.897	6.144	7.08	6.074	5.399	7.084	4.549	4.155	4.401
Unigene0005626	ftcd	black	10.873	8.163	12.051	7.842	12.471	9.975	16.114	12.772	12.014	17.694	16.273	17.931	16.478	26.769	14.03	22.952	19.539	18.925
Unigene0005631	--	black	6.659	13.07	7.959	5.927	6.755	5.507	3.984	4.824	3.772	0.229	0.483	0.387	0	0	0.274	0.091	0.251	0.238
Unigene0005633	--	lightcyan	4.481	5.905	5.018	12.481	11.774	6.662	11.086	11.926	11.104	0	0.05	0.048	0	0	0	0	0	0
Unigene0005635	ANKS6	lightcyan	43.071	42.056	39.811	43.064	40.441	48.612	57.187	49.745	51.609	32.267	34.285	35.834	30.29	28.466	38.872	22.641	23.331	26.538
Unigene0005644	--	lightcyan	13.369	14.368	9.955	11.763	10.739	12.382	17.762	21.628	16.785	6.332	6.078	6.04	4.77	2.132	7.126	2.228	2.442	3.862
Unigene0005645	CCDC57	black	39.007	38.849	35.754	29.116	33.168	38.709	27.38	25.858	25.155	21.526	21.89	20.635	13.363	12.949	16.092	6.688	8.453	8.141
Unigene0005653	Znfx1	lightcyan	4.805	5.495	4.445	12.632	12.015	9.859	5.161	4.497	3.844	0.612	0.537	0.362	0.386	0.389	0.396	0.122	0	0.079
Unigene0005654	DMBT1	red	1.135	2.673	1.906	3.89	3.78	2.972	11.824	8.828	8.516	0	0.178	0.343	0.197	0.431	0	0	0	0
Unigene0005660	AMZ2	lightcyan1	8.107	7.816	8.361	8.105	8.43	8.507	13.588	12.637	11.7	12.929	15.956	10.692	5.882	9.64	13.682	7.112	7.633	11.556
Unigene0005661	CSRP1	black	414.661	428.024	468.765	170.984	180.43	237.759	229.153	241.563	269.096	192.257	197.373	208.326	326.537	336.141	250.859	222.643	212.605	227.399
Unigene0005667	--	lightcyan	4.37	4.003	8.028	6.008	3.185	6.851	11.784	7.828	7.038	1.141	3.004	7.519	3.987	4.356	4.095	4.097	2.495	3.551
Unigene0005669	--	cyan	27.309	23.165	22.307	28.124	26.719	26.591	31.812	33.501	29.381	29.588	32.742	25.577	28.001	26.654	31.281	22.391	22.252	24.05
Unigene0005670	--	lightyellow	0	0	0	0	0	0	0	0	0	6.919	7.946	12.749	1.709	0.8	3.259	2.76	2.75	5.652
Unigene0005674	INTS9	lightcyan	39.791	32.316	32.785	46.982	41.046	42.359	35.351	36.05	38.499	37.195	33.672	34.678	35.891	35.429	42.794	34.415	37.756	41.736
Unigene0005676	TSNAX	greenyellow	20.479	21.599	18.848	21.923	18.492	21.554	12.113	14.031	17.428	14.481	20.932	18.837	29.187	24.192	21.45	42.151	33.539	41.234
Unigene0005686	--	black	34.049	44.044	36.706	37.173	33.868	28.092	5.505	4.938	5.405	3.122	3.234	4.067	1.154	0.63	2.192	2.312	2.383	2.723
Unigene0005691	usp10-b	royalblue	96.892	101.988	84.934	127.862	134.404	106.516	204.557	209.508	204.67	198.38	155.569	149.217	226.46	240.584	178.479	158.628	159.667	168.481
Unigene0005693	--	darkorange	6.085	4.645	4.033	5.786	5.971	6.044	11.461	11.057	11.413	11.719	9.515	9.16	7.474	8.404	8.721	6.638	7.085	9.889
Unigene0005700	--	lightcyan	8.221	7.907	8.458	13.152	15.178	4.759	14.78	15.709	13.038	2.148	4.973	1.741	3.5	3.278	5.136	5.139	4.694	2.672
Unigene0005703	Cib1	greenyellow	0.503	0.307	0	0	0	0	0.172	0.48	0.498	0.875	0.737	1.951	9.169	11.798	3.348	10.679	10.328	13.066
Unigene0005712	drkD	lightcyan	22.733	19.291	23.584	25.738	22.414	28.707	19.576	28.426	27.503	2.096	5.883	2.832	1.627	1.777	2.506	2.926	0	3.622
Unigene0005714	--	green	23.151	18.086	18.94	33.088	44.634	23.624	42.271	44.369	43.249	22.507	17.972	18.228	56.713	60.986	22.656	31.014	30.482	33.907
Unigene0005718	RPS14A	lightcyan	32.822	34.517	38.114	49.698	47.773	44.959	68.13	58.844	70.822	15.665	11.142	19.451	13.965	15.079	27.338	17.561	21.9	27.217
Unigene0005721	DDX39B	lightcyan	538.058	560.826	500.645	660.618	636.79	660.62	668.037	663.328	666.849	533.272	511.545	532.188	541.14	507.01	654.063	472.022	488.218	503.002
Unigene0005732	--	lightcyan	8.559	11.894	11.856	42.492	43.015	56.663	48.812	51.598	52.362	10.484	5.843	7.813	1.795	1.961	4.056	1.845	1.011	0.639
Unigene0005735	RAC1	greenyellow	14.392	24.203	19.648	41.989	41.035	44.614	41.203	45.306	37.416	19.228	16.348	16.238	34.724	40.134	31.244	3.244	2.963	1.789
Unigene0005737	--	greenyellow	25.575	22.937	23.865	28.692	29.067	24.381	29.714	30.688	30.178	40.879	36.586	29.096	49.996	54.727	35.661	58.806	63.794	63.99
Unigene0005738	Piga	lightcyan1	16.014	14.107	15.54	15.246	13.699	16.264	15.586	13.396	13.291	18.974	18.373	17.931	12.396	11.202	13.977	10.058	11.461	10.957
Unigene0005741	--	black	26.669	20.56	28.267	43.198	46.836	53.09	68.962	62.185	59.354	57.128	44.58	50.592	61.968	64.433	64.528	66.855	73.276	74.555
Unigene0005743	--	greenyellow	8.019	13.443	10.081	8.169	10.879	8.613	4.352	4.915	4.049	8.853	9.486	8.652	0.736	0.201	0.567	0.946	0.691	1.311
Unigene0005744	--	lightcyan	45.866	54.31	52.114	38.186	48.125	44.083	62.704	56.814	55.832	351.861	307.478	273.114	267.491	320.766	217.225	335.086	339.712	329.871
Unigene0005745	--	lightcyan	102.43	111.309	104.729	83.858	92.939	89.872	113.108	112.35	110.547	10.255	10.991	19.462	67.505	77.076	44.366	12.27	10.799	12.373
Unigene0005746	--	lightcyan	36.068	37.235	35.085	50.678	39.333	41.558	65.131	57.431	50.582	20.515	19.693	18.043	9.258	9.081	11.995	13.408	14.419	14.149
Unigene0005747	--	greenyellow	114.178	142.906	125.607	128.625	136.895	129.914	96.259	116.737	108.317	124.648	140.516	146.588	46.023	40.523	91.484	21.424	26.176	20.013
Unigene0005751	yvgN	lightcyan1	27.624	31.025	27.387	24.825	27.64	24.431	24.662	24.506	30.151	58.757	49.554	48.402	31.401	28.845	33.896	21.378	20.089	17.991
Unigene0005752	SLC25A24	lightcyan1	16.229	13.928	16.151	14.054	13.534	18.37	16.016	20.022	16.972	28.306	30.219	23.679	22.849	22.757	21.872	9.585	9.63	8.168
Unigene0005757	Tak1	greenyellow	65.969	65.72	66.178	77.459	72.357	67.246	79.607	83.38	81.801	55.026	62.871	55.303	55.486	52.774	63.516	26.116	30.102	30.738
Unigene0005758	--	greenyellow	15.515	21.639	18.655	15.16	15.075	23.133	23.183	17.854	14.679	23.579	30.25	29.496	27.02	26.242	25.991	70.087	59.184	64.939
Unigene0005759	--	black	11.006	12.511	11.115	5.192	4.991	5.01	2.145	2.696	2.014	3.774	3.725	3.287	1.991	1.35	2.115	2.611	3.029	3.913
Unigene0005760	arl3	red	6.327	6.647	6.016	8	5.786	11.49	12.616	11.911	10.328	3.111	6.344	3.744	4.074	7.666	2.79	8.374	5.099	5.241
Unigene0005761	ceh-5	greenyellow	12.179	11.966	12.749	16.497	20.937	18.027	28.499	28.94	25.433	18.436	18.09	14.329	24.944	28.014	14.956	47.238	48.554	49.338
Unigene0005765	mif4gda	darkorange	49.035	49.601	49.338	41.929	39.465	37.433	65.299	60.728	61.204	69.521	65.193	57.517	45.386	50.247	41.048	64.602	64.473	58.31
Unigene0005770	--	greenyellow	13.087	13.55	16.056	21.391	25.432	18.006	27.356	22.288	19.965	18.192	17.148	16.267	29.622	37.356	19.051	26.603	28.587	28.355
Unigene0005771	DDB_G0278045	green	14.874	18.544	17.407	14.872	12.847	21.128	16.554	20.132	17.61	9.066	24.086	21	11.559	10.982	14.454	21.177	13.21	16.562
Unigene0005775	--	lightyellow	0.26	0.238	0.51	0.26	0	0	0.267	0	0.516	10.064	8.59	3.032	0.95	2.768	2.602	7.81	3.27	2.538
Unigene0005777	--	lightyellow	0	0	0	0	0	0	0	0	0	10.03	7.542	1.089	0.417	0.911	4.712	2.572	3.915	1.857
Unigene0005778	SFXN1	greenyellow	117.049	99.066	104.776	107.897	104.028	105.173	86.835	85.993	83.421	108.81	95.25	97.372	73.039	74.298	67.563	66.234	61.61	64.392
Unigene0005783	brcc3	violet	75.24	77.741	72.914	67.234	72.511	67.251	61.287	66.79	66.041	55.48	55.02	51.449	49.625	36.509	56.605	86.37	74.206	88.84
Unigene0005786	Hmcn1	lightcyan	17.755	18.59	19.496	20.331	20.717	15.812	25.742	23.233	20.738	17.739	14.292	14.14	2.561	3.151	2.82	0.759	0.91	1.254
Unigene0005788	isoc2	greenyellow	209.93	240.113	205.426	199.613	201.421	222.896	138.174	156.72	156.32	181.044	201.023	184.59	99.125	80.614	173.642	92.974	80.704	82.857
Unigene0005789	TRMT11	black	12.173	9.935	12.692	4.057	5.535	4.141	4.329	5.07	5.105	3.588	3.09	3.636	2.942	1.763	4.582	0.585	1.158	0.845
Unigene0005790	Psmd8	orangered4	44.692	45.501	54.604	41.836	43.772	30.922	58.716	59.708	58.416	112.37	116.526	93.138	100.493	98.439	74.522	63.661	64.449	61.92
Unigene0005791	--	red	46.268	41.307	42.414	61.787	62.32	76.759	95.061	84.342	82.758	26.228	19.537	25.115	2.588	2.544	3.056	1.064	0.729	2.65
Unigene0005792	HSC80	greenyellow	0.916	0.419	0.449	0	0.89	0	0	0	0.454	0	10.574	0	0	0	0	78.975	50.703	29.756
Unigene0005795	asm-2	lightcyan	5.624	6.697	6.337	4.499	4.645	4.07	10.689	5.105	8.362	2.057	1.547	0.298	1.71	4.485	1.757	4.57	2.89	5.179
Unigene0005797	Smpd1	greenyellow	53.937	53.636	55.974	74.173	68.981	73.6	91.313	95.837	84.689	56.971	57.2	52.309	112.82	108.863	107.587	177.708	143.608	139.074
Unigene0005803	--	greenyellow	90.706	97.557	102.336	49.124	53.416	65.303	65.297	67.948	63.683	82.569	92.208	92.044	126.63	129.679	113.752	134.439	160.848	152.982
Unigene0005807	--	red	19.464	17.302	22.803	15.913	16.023	16.01	29.269	26.871	25.24	12.595	9.355	14.145	17.709	15.673	19.623	19.701	20.02	21.256
Unigene0005808	--	lightcyan	31.761	26.239	29.288	36.426	30.559	53.024	33.587	27.666	22.993	79.223	73.292	65.943	94.688	93.731	125.071	113.081	109.685	117.055
Unigene0005809	--	black	10.125	6.095	8.078	12.149	9.839	13.956	22.141	20.729	18.639	18.892	21.797	18.839	33.606	32.104	26.746	31.284	26.261	34.789
Unigene0005812	ODF3L1	greenyellow	58.488	79.967	59.477	24.892	18.226	26.323	20.846	16.617	14.366	48.64	36.198	26.723	2.282	1.813	2.13	0.213	1.168	1.293
Unigene0005815	ADIPOR2	black	50.497	55.09	52.422	42.095	38.596	48.115	65.391	68.595	68.06	79.864	73.734	58.512	94.344	88.092	99.094	86.937	81.696	87.693
Unigene0005816	--	greenyellow	13.314	14.239	14.103	15.975	15.525	10.832	11.755	10.107	11.485	18.499	15.357	13.565	13.656	16.356	12.948	23.932	22.516	26.275
Unigene0005818	--	darkolivegreen	0	0	0	0	0	0	0	0	0	0	38.162	0.947	0	0	0	9.39	6.535	3.1
Unigene0005819	--	lightcyan	55.212	58.163	58.775	49.585	50.645	55.166	73.316	67.915	74.498	49.909	49.292	46.562	29.734	22.031	34.577	25.642	26.308	21.308
Unigene0005821	--	black	4.381	10.89	9.197	5.944	8.513	7.849	5.143	5.381	5.893	3.596	0.344	2.319	0.381	0.416	1.173	0.782	1.072	1.017
Unigene0005833	ADGRG6	black	14.996	10.015	11.876	11.682	6.982	6.812	1.733	3.283	3.158	5.092	6.666	5.69	3.192	2.74	5.464	0.703	0.571	0.812
Unigene0005835	hibch	red	10.553	8.179	9.412	11.769	12.884	8.289	14.455	19.454	15.154	8.411	7.813	8.381	11.109	9.8	9.381	7.611	7.029	7.182
Unigene0005839	--	greenyellow	20.217	26.578	24.585	17.836	21.262	26.963	28.465	29.313	30.765	31.561	31.916	35.511	45.276	51.207	37.738	63.63	59.34	57.976
Unigene0005844	--	lightcyan1	10.611	13.746	12.922	40.923	42.863	46.655	15.106	22.013	14.725	90.599	66.359	55.538	7.929	5.037	9.848	0.379	0.346	0.164
Unigene0005854	--	lightcyan	104.487	78.34	114.469	118.136	123.804	228.416	165.764	197.122	159.718	1.382	0.727	2.568	1.341	2.344	1.652	0.551	0.755	1.672
Unigene0005855	PPT1	plum1	72.769	68.187	71.298	60.719	61.145	74.249	132.947	129.341	128.065	51.856	48.484	49.226	63.552	66.653	48.008	98.955	108.794	115.587
Unigene0005871	avaA	cyan	11.47	14.639	11.053	11.844	10.231	12.88	13.135	18.143	16.587	20.825	24.404	21.503	5.26	3.249	7.282	8.697	7.514	7.944
Unigene0005874	Gk	darkorange	28.337	28.884	30.027	32.685	35.389	34.11	56.214	56.267	50.98	57.453	51.295	57.942	44.517	40.611	55.491	36.091	37.428	38.302
Unigene0005878	cpsf1	cyan	27.011	25.112	26.863	35.541	33.498	30.266	33.593	28.276	31.46	40.847	40.641	38.343	31.776	28.482	34.854	19.308	21.686	20.095
Unigene0005879	MEAF6	green	68.618	73.926	74.67	64.671	63.122	72.172	75.98	62.6	69.406	68.758	70.214	70.276	45.837	48.586	55.864	69.257	59.726	67.939
Unigene0005881	Qrich2	violet	32.112	33.706	26.134	39.339	34.632	26.628	16.405	16.196	15.312	23.457	15.719	20.463	17.665	23.53	7.807	32.694	36.799	41.057
Unigene0005885	DDR2	greenyellow	0	0	0	0	0	0	0	0	0	0.342	18.372	0.347	0	0.435	0	94.58	63.575	56.416
Unigene0005889	Ints3	darkorange	34.669	29.701	30.042	39.553	37.509	33.059	46.568	46.856	47.118	38.76	43.227	38.501	29.783	28.827	33.806	37.136	41.727	41.183
Unigene0005898	--	cyan	31.586	31.382	29.898	37.469	32.511	43.128	52.521	51.146	46.695	43.63	38.274	36.28	24.094	24.19	29.429	12.716	15.282	15.079
Unigene0005899	--	greenyellow	17.139	11.61	16.198	10.083	10.442	10.528	12.964	12.583	12.891	11.171	11.214	10.212	14.881	15.893	16.042	27.213	29.575	29.135
Unigene0005901	--	black	20.511	16.13	19.698	23.714	22.205	22.539	8.052	8.461	9.282	6.967	5.318	3.611	2.291	1.15	3.243	0.382	0.116	0.165
Unigene0005907	--	lightcyan	70.483	72.795	62.073	61.319	52.9	62.375	117.516	97.756	98.529	6.01	4.634	6.434	3.351	1.938	6.478	2.127	2.128	3.862
Unigene0005908	CPSF2	cyan	125.995	129.586	109.472	153.727	147.96	151.624	210.883	218.585	214.104	174.008	160.064	147.632	104.02	86.839	153.96	58.473	60.744	59.234
Unigene0005909	--	lightcyan	9.237	10.341	8.548	5.644	2.493	6.437	11.598	9.315	10.173	0	0.564	1.087	0	0	0	0	0.586	0
Unigene0005910	--	lightcyan1	44.597	36.995	33.905	26.817	30.15	33.59	39.656	35.272	40.972	42.532	39.913	44.105	31.601	31.033	31.67	31.032	27.023	27.12
Unigene0005913	RPL6	lightcyan1	1559.2	1609.84	1513.33	1272.66	1285.94	1493.96	1093.45	1228.02	1258.57	1991.71	2169.94	2091.43	1033.82	820.739	1471.81	985.877	988.667	977.491
Unigene0005915	Prss35	lightcyan	12.146	14.617	13.422	48.574	50.088	49.597	8.705	10.659	10.779	52.975	54.056	34.694	29.89	41.855	29.995	51.906	52.731	53.243
Unigene0005922	CCDC88C	greenyellow	83.221	74.877	77.266	106.654	108.858	96.066	130.645	119.754	115.716	116.288	108.707	126.707	306.871	360.262	207.503	398.874	445.622	464.16
Unigene0005925	--	greenyellow	30.122	25.315	27.124	32.416	35.971	28.218	49.038	45.473	46.402	42.573	42.792	39.492	54.315	60.933	43.378	77.784	85.381	87.684
Unigene0005926	osgep	lightcyan1	71.515	69.473	67.035	72.587	61.066	64.367	57.247	50.577	60.911	78.443	89.214	72.119	43.306	48.55	55.503	60.569	60.624	63.221
Unigene0005927	--	green	8.438	6.69	5.429	7.807	9.3	6.015	7.051	6.678	7.427	7.172	4.571	4.934	9.957	11.214	7.552	8.974	7.765	7.163
Unigene0005936	--	lightcyan	7.604	10.179	9.169	9.649	11.082	5.643	10.816	8.661	14.204	1.528	0.965	2.787	0.356	1.166	0.365	1.828	1.002	0.317
Unigene0005938	igf2bp3	lightsteelblue1	79.387	84.217	77.986	137.601	131.122	94.415	94.241	86.214	83.963	52.161	44.998	49.545	143.449	163.481	58.066	24.789	26.733	26.834
Unigene0005939	--	lightcyan	14.899	12.282	16.979	21.404	26.134	12.483	14.983	13.709	17.332	2.95	4.916	6.061	14.402	19.279	3.527	1.961	2.238	2.718
Unigene0005940	Dmbt1	lightcyan	18.578	20.388	19.679	21.134	21.867	19.852	36.91	31.212	29.359	2.271	0.771	1.448	0.213	0.186	0.526	0.307	0.36	0.152
Unigene0005942	--	green	21.647	19.1	19.006	22.79	24.204	23.267	23.597	24.008	23.291	28.975	29.677	25.909	52.018	57.713	41.861	42.328	40.323	44.037
Unigene0005944	GPA3	red	94.246	104.56	106.652	106.883	101.611	121.448	148.43	155.104	146.163	96.238	89.232	89.451	67.56	58.237	93.918	102.699	95.821	95.046
Unigene0005945	--	lightcyan	40.753	57.493	67.466	52.456	35.503	47.454	33.685	30.432	46.894	0	0	0	0	0	0.585	0	0	0
Unigene0005952	--	greenyellow	12.937	17.878	18.901	8.623	12.129	14.014	15.388	17.78	15.072	10.671	20.22	16.101	10.49	7.239	12.476	10.498	7.774	6.639
Unigene0005953	--	red	11.467	9.397	7.687	21.422	18.179	25.911	29.14	34.019	29.611	5.36	8.629	9.586	6.974	6.417	8.294	9.054	7.236	8.5
Unigene0005955	--	lightcyan	0	0	0	0	0	0	0	0	0	5.225	5.5	3.245	6.278	8.789	3.627	7.864	10.314	8.213
Unigene0005957	AXL	ivory	3.799	3.786	3.219	3.131	3.018	3.69	3.428	2.673	2.57	5.445	5.958	6.035	13.146	10.406	14.369	8.28	8.794	9.039
Unigene0005960	At5g10370	greenyellow	10.384	10.602	11.815	7.498	6.926	8.421	9.635	9.867	9.905	9.819	9.559	8.789	7.13	7.766	5.347	5.025	5.546	5.705
Unigene0005961	--	greenyellow	57.561	66.315	68.792	70.621	70.058	66.959	59.778	57.455	54.795	48.615	49.362	62.346	61.299	52.273	86.034	26.01	23.175	22.572
Unigene0005962	--	greenyellow	0	0	0	0	0	0	0	0	0	0	11.106	0	0	0	0	23.142	21.138	13.674
Unigene0005968	--	plum1	19.11	23.037	23.495	19.169	22.582	24.087	31.79	28.564	27.679	15.587	17.968	16.514	14.547	14.255	15.557	22.117	25.269	24.443
Unigene0005977	--	greenyellow	5.032	5.311	7.396	4.375	4.358	6.86	3.259	3.24	2.711	2.858	3.128	2.201	4.923	4.652	2.733	17.231	10.368	8.533
Unigene0005978	At4g17830	greenyellow	135.95	160.089	132.896	122.289	125.772	101.252	151.922	155.208	158.95	112.084	100.084	103.657	70.143	61.29	82.697	31.685	33.63	33.503
Unigene0005979	Glud1	greenyellow	375.362	435.773	366.077	283.144	301.955	266.629	346.04	344.616	366.586	360.298	327.136	348.226	495.217	566.006	332.105	472.334	476.524	458.806
Unigene0005980	--	lightcyan	0	0	0	0	0	0	0	0.538	0	3.532	5.577	10.739	2.741	2.995	4.927	9.157	7.077	7.325
Unigene0005984	--	greenyellow	10.975	13.483	14.081	19.769	15.234	11.597	10.559	11.068	7.943	16.837	11.88	17.339	15.468	21.878	10.338	40.071	58.182	66.054
Unigene0005994	Nme7	greenyellow	20.065	18.946	21.237	25.882	22.144	25.692	25.321	22.483	24.921	44.907	28.881	31.214	27.269	30.946	16.093	44.284	43.559	45.488
Unigene0005996	AP2M1	lightcyan	65.216	70.559	72.065	62.884	65.829	55.895	61.684	62.003	61.607	127.241	109.569	106.824	158.652	176.708	114.042	113.584	112.3	110.664
Unigene0005997	--	greenyellow	2.323	5.585	7.965	7.838	7.617	1.961	5.667	3.051	7.482	3.64	5.748	7.071	7.063	6.56	2.539	9.437	13.924	8.493
Unigene0005999	--	green	20.148	15.068	21.692	21.093	22.894	16.969	24.741	21.016	22.837	33.04	33.946	35.541	54.263	57.145	46.317	32.063	34.807	33.538
Unigene0006002	ddx46	greenyellow	55.023	55.998	73.806	56.761	61.739	62.987	83.666	78.852	78.561	67.53	72.768	67.973	36.651	30.759	55.377	33.301	30.416	27.203
Unigene0006010	--	red	5.67	7.106	9.356	5.669	6.379	6.046	9.81	15.68	9.465	6.548	3.939	2.212	5.808	2.776	4.474	6.342	6.815	6.789
Unigene0006011	--	green	2.921	1.784	4.77	6.328	4.257	2.348	4.501	5.116	1.93	1.017	0	0	14.804	12.94	4.866	1.826	0.556	1.055
Unigene0006014	mboat2	lightcyan	12.098	12.336	11.063	15.079	15.281	12.839	14.996	16.027	14.789	8.006	10.201	7.515	7.652	6.109	9.068	4.033	3.131	3.495
Unigene0006015	DNAJC11	greenyellow	49.376	44.971	45.664	37.28	36.498	45.946	37.734	43.645	41.073	54.484	56.034	55.214	41.424	37.532	41.279	63.225	57.748	60.39
Unigene0006016	EXOC4	greenyellow	78.502	73.897	68.809	74.702	76.49	69.941	92.05	90.14	86.915	78.384	74.276	70.538	98.876	105.427	99.381	123.446	120.707	123.157
Unigene0006029	dctn6	green	224.41	223.882	239.969	184.837	174.826	207.926	190.419	209.909	210.427	181.797	187.294	188.423	314.148	317.945	282.836	250.26	249.464	224.639
Unigene0006033	PTPRS	red	34.58	34.95	36.855	64.706	67.781	56.163	125.003	105.222	102.503	7.872	7.154	6.485	0.989	1.513	0.542	0.271	0.124	0.117
Unigene0006037	--	greenyellow	36.578	30.137	39.113	61.758	62.688	64.799	70.255	67.677	65.62	24.142	21.554	23.519	67.442	71.091	31.554	89.756	99.67	104.893
Unigene0006045	--	lightcyan	121.944	113.909	94.586	138.617	115.198	142.629	128.255	137.999	124.705	54.859	69.458	55.339	44.145	31.512	60.759	15.426	16.024	13.106
Unigene0006046	Klf3	lightcyan	649.61	494.65	545.778	669.902	609.879	707.803	811.026	808.162	833.925	593.806	532.244	491.414	286.623	268.756	342.086	74.434	80.74	85.023
Unigene0006047	Klf3	darkolivegreen	0	0	0	0	0	0	0	0	0	0.921	37.338	0.467	0	0	0	8.818	6.796	6.448
Unigene0006055	--	lightcyan	0	0	0	0	0	0	0	0	0	32.724	32.127	41.927	28.226	29.761	36.696	24.749	20.753	22.678
Unigene0006057	esrp1	cyan	167.745	160.969	152.09	183.014	175.324	174.754	184.288	199.453	186.597	285.518	278.378	269.469	193.679	167.256	263.865	72.798	67.286	69.866
Unigene0006058	--	black	54.666	74.615	58.461	26.436	16.317	22.407	26.794	39.255	34.706	0.747	1.179	1.135	1.738	1.425	7.589	0.893	1.224	0
Unigene0006059	Shprh	greenyellow	95.313	90.034	93.637	78.518	75.219	74.889	88.193	86.851	82.62	87.022	83.427	77.625	87.327	96.28	76.765	122.038	119.398	116.768
Unigene0006068	--	greenyellow	0	0	0	0	0	0	0	0	0	0	0	0	0	0	0	13.034	11.787	14.203
Unigene0006069	--	lightsteelblue1	7.548	14.172	11.092	15.847	17.234	17.841	20.935	12.979	15.336	5.52	5.396	3.996	24.328	23.572	11.787	8.02	6.894	10.63
Unigene0006081	PLPP2	lightyellow	9.737	13.6	10.017	9.005	8.16	9.276	16.504	13.604	15.924	25.433	25.97	25.001	10.215	10.675	15.51	16.584	19.595	21.492
Unigene0006088	cpras1	green	40.876	36.882	36.048	37.789	39.092	39.437	42.507	42.269	40.409	67.415	73.172	72.492	159.314	165.495	133.109	49.085	53.955	55.383
Unigene0006099	--	lightcyan	101.455	96.909	96.539	101.664	100.238	83.528	109.287	99.685	102.455	65.769	66.925	69.43	75.812	84.177	70.915	51.07	66.181	69.593
Unigene0006100	--	lightcyan	1.597	1.487	0.924	1.937	1.806	0.404	1.291	0.901	1.661	7.086	7.056	7.347	9.778	8.943	9.749	10.606	11.391	12.51
Unigene0006101	Uba6	greenyellow	38.357	36.678	33.646	41.724	41.798	34.139	47.037	41.826	42.477	36.343	33.353	36.533	33.27	32.934	36.731	20.134	22.243	23.41
Unigene0006102	--	lightcyan	12.175	13.644	10.666	8.306	11.273	9.535	12.507	12.59	13.203	2.245	3.151	7.128	6.098	3.046	1.968	3.939	1.963	3.879
Unigene0006105	--	black	10.44	13.507	9.557	12.153	10.552	10.661	7.437	10.302	7.44	7.405	5.364	5.689	2.549	2.38	3.19	0.81	1.262	0.578
Unigene0006106	--	plum1	4.593	6.039	4.755	5.889	6.659	6.111	8.638	9.449	8.445	3.096	2.404	2.824	1.577	1.378	1.759	11.299	9.475	7.745
Unigene0006109	phc-2	black	16.471	13.686	0	12.733	0	11.795	0	0	9.088	0	0	0	0	0	0	0	0	0
Unigene0006110	phc-2	black	20.284	21.949	0	14.904	0.183	19.843	0	0	17.3	0	0	0	0	0	0	0	0	0
Unigene0006114	--	greenyellow	15.074	8.808	12.902	17.324	18.941	7.606	21.894	22.016	24.473	11.134	10.958	13.852	55.851	64.821	22.946	58.375	60.639	55.844
Unigene0006116	Smarca2	lightcyan	27.87	25.991	27.803	27.866	36.928	36.178	31.234	41.15	28.127	5.295	2.787	3.219	8.629	6.734	6.331	9.502	8.1	3.294
Unigene0006121	CASP3	greenyellow	30.095	27.03	22.329	26.366	23.635	20.579	29.04	29.241	28.309	34.422	31.494	33.104	35.451	29.706	28.564	48.58	48.709	49.538
Unigene0006123	--	lightcyan1	112.366	127.288	97.225	111.45	105.147	88.266	41.802	38.125	40.722	163.266	208.597	207.891	62.672	63.478	83.305	13.893	15.765	13.742
Unigene0006125	--	lightcyan	1.649	2.066	1.36	1.648	1.433	1.34	1.605	2.57	2.408	6.165	4.772	5.054	10.133	9.456	7.697	4.122	4.161	5.546
Unigene0006126	--	skyblue	36.964	40.037	43.791	40.121	52.101	46.24	64.612	64.654	62.62	59.623	56.425	50.005	40.688	40.346	35.207	66.416	68.767	76.513
Unigene0006133	PFDN2	lightcyan1	182.129	205.268	202.99	155.022	131.576	130.645	147.454	193.406	208.037	267.409	274.046	280.316	134.65	127.322	184.825	115.111	128.332	127.994
Unigene0006136	Ipo9	lightcyan1	51.488	49.338	47.042	75.391	71.312	62.16	79.904	76.013	75.961	43.525	46.975	46.579	62.183	63.504	67.183	62.423	72.835	68.758
Unigene0006137	Dhx15	skyblue	39.093	38.854	39.389	48.179	49.677	40.766	54.23	51.864	53.533	40.093	39.277	39.398	48.563	53.722	41.012	45.266	50.526	49.8
Unigene0006138	mtap	cyan	28.252	27.474	32.636	33.478	37.28	24.565	39.235	39.987	45.634	43.003	51.023	44.503	26.728	29.434	46.408	23.981	27.878	25.317
Unigene0006150	SNX12	lightcyan	13.191	21.322	17.993	17.586	14.828	17.219	19.663	20.51	16.151	10.54	15.362	11.777	10.068	11	17.45	14.874	10.632	13.45
Unigene0006152	VPS13A	green	7.925	6.793	6.719	13.917	18.116	4.264	9.237	8.93	8.963	5.043	2.738	6.347	76.622	96.679	27.418	37.406	37.588	38.91
Unigene0006155	--	lightyellow	59.761	60.124	53.234	65.18	71.499	65.223	77.554	76.206	74.08	100.569	92.875	87.23	72.569	73.477	74.349	60.823	64.277	62.456
Unigene0006159	--	black	39.643	35.862	34.405	33.764	41.967	51.232	27.527	25.833	25.589	18.537	20.59	22.802	10.418	8.943	11.465	14.378	17.743	18.822
Unigene0006160	--	lightcyan1	6.779	13.215	9.282	11.558	11.992	9.727	4.196	3.903	5.341	26.699	21.127	25.125	3.172	2.657	4.126	0.543	0.198	0.659
Unigene0006162	2025-09-01	lightyellow	204.885	219.003	217.604	183.292	181.281	187.845	242.927	245.188	260.443	328.625	307.442	273.056	243.969	251.382	235.856	203.241	206.601	202.605
Unigene0006171	TKFC	greenyellow	90.922	85.7	80.624	103.857	89.459	92.226	90.869	92.925	86.278	92.055	91.671	83.868	48.974	35.946	65.932	34.143	33.6	36.842
Unigene0006172	--	red	3.5	4.63	5.477	6.707	9.069	5.628	10.037	11.099	9.925	2.082	3.903	2.419	3.961	2.584	3.705	1.762	1.943	2.528
Unigene0006173	MAN2B1	greenyellow	3.796	7.341	5.786	4.218	4.919	3.256	8.234	16.12	11.707	4.408	2.784	4.467	21.037	23.546	5.27	6.855	12.523	20.108
Unigene0006174	--	green	132.139	147.776	134.994	109.257	114.45	92.918	90.802	86.62	81.625	113.452	96.021	107.952	63.087	55.906	62.696	136.482	139.013	136.504
Unigene0006176	OSBPL9	lightcyan	236.654	212.23	220.451	197.492	199.724	190.039	219.739	230.083	215.936	152.864	151.364	143.276	152.017	142.574	167.812	160.771	180.982	187.074
Unigene0006177	erlin1	lightyellow	61.786	59.87	69.031	56.136	53.484	49.92	66.583	71.781	67.652	120.489	110.035	92.381	85.198	81.382	64.986	43.523	45.724	49.196
Unigene0006178	RPL4	skyblue3	0	0	0	0	0	0	0	0	0	0.424	0	12.894	0	0	0	0	0	0
Unigene0006179	EFTUD2	black	73.882	74.32	65.428	101.085	94.862	81.335	132.569	124.625	129.964	168.585	156.194	150.205	126.697	133.88	117.631	121.787	127.754	134.017
Unigene0006184	Supt20h	darkorange	62.633	54.851	49.674	53.584	52.145	57.358	64.714	63.708	70.038	69.222	73.186	71.835	38.972	38.736	43.011	49.457	58.386	57.59
Unigene0006185	BDH2	lightcyan1	107.367	86.975	89.865	104.832	96.112	102.893	128.957	128.348	136.01	250.11	240.733	223.567	119.878	83.175	181.098	45.865	48.668	54.164
Unigene0006194	Tim14	greenyellow	11.35	12.782	13.673	9.302	12.656	9.694	13.19	15.11	15.308	18.664	13.712	20.491	15.617	19.289	15.576	26.518	22.734	26.206
Unigene0006197	ROS1	greenyellow	164.042	160.405	158.513	172.64	188.689	122.803	183.798	167.542	169.386	163.652	159.814	190.771	185.856	181.585	215.318	211.521	214.598	212.472
Unigene0006201	HMGCR	ivory	115.547	123.777	106.147	127.062	119.183	121.314	138.263	137.086	132.811	128.887	130.043	133.985	229.085	224.725	269.958	194.856	192.51	182.327
Unigene0006211	FGD6	orangered4	23.831	24.376	27.258	29.427	30.234	22.956	29.52	32.07	29.825	36.757	34.022	36.164	57.795	54.292	66.863	17.298	18.642	20.185
Unigene0006212	foxj1-a	greenyellow	76.092	70.58	75.762	57.208	57.628	70.982	69.686	70.852	69.628	141.474	117.194	102.887	122.038	125.712	108.867	172.417	176.708	187.351
Unigene0006214	--	greenyellow	0	0	0	0	0	0	0	0	0	0	5.443	0	0	0	0	15.853	8.476	5.026
Unigene0006216	ELOC	green	137.267	131.449	141.29	126.838	127.715	120.785	132.887	122.257	128.077	151.111	137.698	108.608	96.23	102.926	134.386	138.807	123.931	125.102
Unigene0006217	ELOC	greenyellow	0	0	0	0	0	0	0	0	0	0	13.435	0.497	0	0	0	27.016	5.364	10.179
Unigene0006218	ORF1	lightcyan	12.449	10.556	12.928	25.053	24.192	32.827	34.425	30.047	28.233	0	0	0	0	0	0	0	0	0
Unigene0006219	--	lightcyan	8.299	6.335	8.47	11.755	16.8	21.352	25.221	24.447	26.049	0.361	0	1.098	0	0	0	0.865	0	0.749
Unigene0006220	--	lightcyan	28.443	39.22	33.846	32.471	31.858	34.825	31.875	27.371	23.578	5.728	4.209	2.628	2.39	3.299	5.427	4.267	2.952	4.034
Unigene0006221	SET	lightcyan	85.459	70.292	77.899	81.514	87.686	77.118	99.694	107.338	107.884	170.923	150.23	132.36	136.014	140.132	116.197	118.262	115.907	116.534
Unigene0006223	--	greenyellow	0	0	0	0	0	0	0	0	0	0	0	0	0	0	0	4.903	4.479	11.331
Unigene0006228	--	black	49.292	40.78	55.235	50.874	53.725	42.711	63.631	55.897	58.565	89.905	83.193	94.325	81.496	94.229	59.416	91.393	101.838	104.374
Unigene0006230	--	lightcyan	113.267	122.095	118.036	146.542	145.065	137.667	154.603	160.52	155.552	74.146	61.721	73.753	50.329	22.344	144.306	17.742	15.894	15.849
Unigene0006232	AAEL007634	lightyellow	188.334	176.742	183.675	158.801	159.105	179.192	173.859	168.321	164.88	343.689	317.244	316.441	213.247	230.301	207.464	191.679	180.36	175.824
Unigene0006233	tmem45b	violet	13.962	11.284	10.783	16.424	12.449	22.662	18.731	15.379	13.676	18.193	18.428	15.132	18.382	19.647	18.675	9.857	13.317	11.211
Unigene0006234	--	greenyellow	159.87	130.361	144.536	261.292	280.4	296.346	138.264	142.59	142.328	337.702	300.642	289.553	291.479	244.834	395.284	64.214	65.373	64.026
Unigene0006236	--	lightcyan	6.018	7.043	6.879	8.357	12.669	10.321	6.869	10.221	8.616	0	0	0	0	0.889	0.418	0	0	0
Unigene0006241	Tesk2	greenyellow	18.334	12.439	16.566	19.011	19.267	22.079	36.972	31.205	31.567	23.201	26.365	23.512	46.585	48.642	31.814	45.246	45.902	50.466
Unigene0006244	--	greenyellow	0	0	0	0	0	0	0	0	0	0	3.408	0	0	0	0	10.847	3.538	6.043
Unigene0006245	--	red	13.285	16.262	10.887	11.315	12.032	14.518	21.987	22.955	22.271	10.025	10.328	7.989	14.364	17.001	10.245	10.2	8.614	8.706
Unigene0006253	ZIFL1	greenyellow	56.488	56.963	55.647	55.323	48.597	46.618	65.233	64.716	66.378	53.305	43.567	54.509	72.084	65.547	81.645	124.373	116.327	114.293
Unigene0006260	ARIH1	royalblue	246.648	267.463	248.559	278.704	253.08	259.318	347.893	298.199	314.542	221.688	236.181	276.373	270.201	266.05	317.29	200.644	188.275	201.817
Unigene0006263	Nsa2	lightyellow	78.678	67.868	64.987	71.496	70.449	67.452	89.624	93.054	92.001	157.963	156.424	133.718	114.356	90.267	142.591	62.998	67.093	65.167
Unigene0006264	POGLUT2	cyan	11.497	11.878	13.968	17.932	20.912	16.771	21.732	21.88	21.241	25.467	21.548	22.887	8.838	7.456	16.087	3.909	4.831	4.185
Unigene0006271	--	plum1	14.978	17.03	15.012	13.34	10.957	15.364	20.604	22.78	20.477	9.534	7.195	7.565	7.015	6.292	7.528	16.249	15.431	17.905
Unigene0006273	--	red	7.629	8.699	10.22	10.118	13.767	11.116	14.075	15.321	14.66	6.67	9.247	11.375	6.439	6	9.337	11.483	8.711	9.445
Unigene0006274	PDE12	cyan	5.686	6.127	10.159	5.1	8.125	8.471	15.291	13.661	14.09	9.262	12.509	6.907	5.391	7.224	8.358	7.004	10.98	9.24
Unigene0006282	--	darkolivegreen	0	0	0	0.215	0	0	0	0	0	0.224	47.263	1.593	0	0	0	24.71	18.89	14.664
Unigene0006283	--	darkolivegreen	0.961	0.44	0.471	3.842	2.8	2.78	11.102	12.16	9.521	0.502	25.093	1.017	1.753	2.234	2.1	11.108	6.307	7.024
Unigene0006284	--	lightcyan	10.658	9.569	9.822	28.804	25.84	30.035	26.56	26.717	23.534	17.201	16.482	10.727	2.696	2.665	4.614	8.971	8.194	8.803
Unigene0006285	--	black	11.904	17.566	12.311	9.257	9.639	8.72	8.152	8.845	10.269	2.534	1.697	1.867	0.268	0.586	0	0	0.252	0
Unigene0006286	--	lightcyan	5.638	6.239	5.293	8.455	7.76	6.799	10.859	8.977	7.45	1.963	0.775	0.249	0.286	0.312	0.587	0	0	0.254
Unigene0006294	--	greenyellow	31.964	40.649	34.811	26.544	30.417	29.309	31.479	24.733	29.718	35.33	38.789	29.65	18.636	16.325	17.327	12.384	14.478	11.733
Unigene0006295	--	greenyellow	38.356	33.186	41.305	30.859	28.142	24.814	35.957	38.567	37.463	34.001	40.22	32.799	22.035	24.075	20.397	21.389	22.09	19.02
Unigene0006296	COPA	green	70.72	57.699	53.976	66.697	73.138	54.538	85.875	86.557	85.765	85.154	73.766	65.689	187.555	216.222	98.902	91.702	99.005	93.286
Unigene0006301	LOXL4	lightcyan	27.69	16.988	24.165	12.56	13.996	12.057	13.446	13.133	12.777	70.165	61.418	67.694	91.682	95.538	72.393	69.149	72.546	79.59
Unigene0006304	splA	darkorange	5.021	5.854	5.367	1.826	4.879	8.368	9.379	10.467	8.597	10.016	6.025	3.867	6.663	3.64	3.422	10.843	6.776	8.407
Unigene0006305	F37C4.5	lightsteelblue1	55.53	54.763	47.648	46.41	43.033	46.755	44.797	36.778	40.098	74.395	63.419	59.792	34.808	41.767	39.157	57.708	60.878	57.114
Unigene0006306	POLR1B	black	18.515	15.693	13.565	16.473	18.917	16.975	29.763	28.496	28.815	31.372	28.9	27.37	31.841	37.979	33.567	34.862	36.198	35.983
Unigene0006308	FBPA	lightyellow	561.781	604.941	535.336	476.026	470.339	495.499	688.726	722.004	743.56	1433.7	1314.35	1212.83	912.027	798.419	1242.13	588.715	600.394	621.319
Unigene0006309	zip	lightcyan	247.867	270.73	237.503	290.41	299.781	206.006	371.456	366.447	381.638	307.875	271.356	270.051	207.438	200.02	229.498	160.249	212.956	227.679
Unigene0006311	hsdl2	lightcyan1	101.79	109.645	96.33	97.744	98.907	97.235	113.081	116.719	117.097	164.741	162.333	125.569	76.413	71.434	93.735	83.013	96.025	91.592
Unigene0006312	MOSPD2	red	41.816	38.48	36.63	43.177	48.795	39.967	85.044	85.873	86.573	42.807	43.127	35.312	30.898	30.989	31.004	20.519	18.072	20.04
Unigene0006317	tef2	skyblue3	0	0	0	0	0	0	0	0	0	0.518	0.545	14.438	0	0	0	0	0	0
Unigene0006318	PPIH	orangered4	58.104	57.329	53.79	64.93	61.578	60.318	73.881	79.525	75.095	112.494	107.767	95.982	147.588	147.342	142.249	45.932	47.97	43.893
Unigene0006320	yif1b-b	black	48.404	45.051	49.567	40.747	44.909	40.072	64.002	64.891	67.788	82.716	72.646	72.087	60.017	62.254	56.572	57.388	65.432	58.698
Unigene0006337	--	lightyellow	0	0	0	0	0	0	0	0	0	23.425	21.577	23.146	3.75	1.117	10.504	14.364	14.72	13.966
Unigene0006343	--	lightcyan	0	0	0	0	0	0	0	0	0	15.643	12.32	9.16	8.094	5.453	15.657	12.478	11.143	9.131
Unigene0006352	Arhgap15	greenyellow	119.162	107.425	114.227	126	138.919	114.167	135.562	128.325	133.914	115.562	114.394	115.031	133.627	146.058	120.224	205.267	221.252	223.36
Unigene0006353	--	lightcyan	28.27	29.346	31.084	29.522	28.69	18.486	29.042	35.411	30.2	0.328	0	0.665	3.439	6.679	2.355	0.393	1.435	1.361
Unigene0006354	FTH1	greenyellow	6563.55	6749.2	6545.73	4784.89	4309.99	6240.05	4521.17	4548.06	4131.6	5032.42	4947.5	5195.71	4787.74	4274.2	5782.17	8021.77	7773.87	7392.26
Unigene0006355	UVR3	greenyellow	0	0	0	0	0	0	0	0	0	0.156	3.778	0.316	0	0	0	44.994	26.09	13.914
Unigene0006361	Srrd	ivory	31.442	26.678	31.555	35.006	37.343	39.374	47.686	45.748	41.756	47.436	46.804	49.287	57.806	50.369	81.669	51.523	53.828	56.019
Unigene0006364	--	orangered4	2.798	2.563	1.935	4.114	3.359	2.541	6.087	5.032	3.1	11.179	9.414	7.146	11.412	11.375	20.769	7.202	6.39	4.458
Unigene0006365	--	lightcyan1	106.436	108.372	107.437	103.45	123.625	116.063	65.096	55.336	51.767	205.611	227.876	167.482	8.731	7.237	8.04	13.306	15.262	14.481
Unigene0006374	IFRD1	greenyellow	16.216	19.008	17.221	19.842	16.308	18.162	14.212	15.492	13.038	42.536	39.538	38.784	63.45	67.667	49.161	123.617	116.404	109.214
Unigene0006376	--	greenyellow	39.284	39.744	46.642	36.014	38.069	39.934	49.337	46.788	48.646	56.453	68.462	56.653	60.595	52.908	66.843	92.822	87.908	85.688
Unigene0006378	Rfesd	black	19.75	21.979	23.149	15.318	20.805	19.767	15.738	17.458	19.759	13.886	13.805	13.681	9.43	10.058	9.685	7.845	9.063	7.999
Unigene0006379	RPS28	green	435.136	450.11	489.174	379.085	401.613	445.776	447.61	466.571	450.902	442.955	481.802	488.012	349.553	357.372	355.216	488.52	426.939	442.099
Unigene0006381	MOV10L1	cyan	11.496	13.368	12.683	15.692	15.395	13.309	16.225	18.527	19.222	15.824	12.094	15.401	15.624	13.019	21.793	11.997	13.925	11.479
Unigene0006384	--	black	11.016	10.447	14.9	7.408	8.62	7.242	0	0	7.633	0	0	0	0	0	0	0	0	0
Unigene0006385	--	black	28.854	23.069	54.384	25.182	25.423	24.535	0	0	23.509	0	0	0	0	0	0	0	0	0
Unigene0006388	COPS7B	lightcyan1	29.608	31.794	32.01	33.176	31.084	30.371	39.855	42.104	36.093	50.315	40.613	40.36	27.942	28.72	40.391	30.844	31.864	32.444
Unigene0006394	--	darkolivegreen	0	0	0	0	0	0.408	0	0	0	0	20.674	0.447	0.257	1.123	0.528	17.689	16.88	9.609
Unigene0006404	--	orangered4	14.4	17.272	13.773	14.912	17.323	14.72	15.145	11.956	10.874	5.911	5.468	6.172	6.672	6.379	3.641	12.43	11.549	12.629
Unigene0006405	SPDYA	greenyellow	1.254	1.23	1.667	1.701	1.871	1.21	2.3	3.251	2.175	5.614	3.103	4.978	25.488	28.74	12.978	38.229	35.326	35.845
Unigene0006407	COPA	lightyellow	81.571	83.881	81.637	83.226	88.499	79.182	106.16	115.223	109.868	140.656	131.093	128.412	107.945	92.556	112.852	79.973	82.188	82.135
Unigene0006408	TUSC3	orangered4	49.996	54.401	55.86	39.214	41.883	37.597	61.401	54.948	63.217	131.055	100.884	100.705	131.991	133.221	96.59	55.609	58.947	56.742
Unigene0006417	PCMTD1	greenyellow	113.042	75.981	108.679	56.883	53.324	64.599	59.533	57.187	58.595	43.614	48.009	47.004	62.629	61.247	38.649	124.363	138.268	132.219
Unigene0006418	Smap1	darkorange	154.178	134.029	154.098	150.926	136.773	138.858	86.865	86.286	86.07	81.737	82.84	107.765	129.489	135.423	89.669	103.808	104.21	107.375
Unigene0006419	Hecw2	ivory	61.071	49.917	55.833	52.891	52.738	51.38	61.917	60.468	60.709	70.169	60.04	57.66	87.197	84.882	93.28	72.682	74.855	80.645
Unigene0006421	--	black	11.21	13.136	11.659	9.831	8.337	7.372	6.627	6.342	6.207	2.159	0.827	2.122	1.066	1.748	2.191	1.879	0.858	1.493
Unigene0006423	FIBCD1	greenyellow	0	0	0	0	0	0	0	0	0	0	0	0	0	0	0	24.305	32.199	35.483
Unigene0006426	NAGPA	lightcyan	21	20.568	24.039	18.71	19.193	23.069	22.214	25.029	29.677	11.731	10.52	13.21	7.081	7.461	9.092	6.238	6.173	6.758
Unigene0006436	--	lightyellow	0	0	0.386	0	0	0	0	0	0.391	9.468	23.4	21.276	5.272	4.189	15.751	5.418	8.098	5.122
Unigene0006437	--	greenyellow	0	0.176	0	0.671	0.466	1.11	1.182	0.916	1.235	15.124	6.959	17.053	111.353	138.097	63.234	211.75	231.717	229.922
Unigene0006443	AREL1	red	23.45	26.199	25.075	34.678	37.076	31.451	60.731	61.679	55.325	25.047	24.774	26.67	19.65	17.314	30.021	10.206	13.024	11.981
Unigene0006445	HACE1	lightyellow	26.527	26.59	25.259	38.379	41.779	31.949	30.364	28.868	26.424	35.014	43.524	46.273	28.474	23.406	46.804	30.801	28.033	33.401
Unigene0006455	Guk1	black	112.761	103.791	113.29	104.419	98.961	105.043	57.682	59.388	57.121	36.728	40.189	43.098	33.643	30.734	37.906	28.1	27.039	26.657
Unigene0006459	--	greenyellow	12.401	13.554	12.262	14.187	13.787	9.469	12.974	11.775	10.595	14.706	8.954	11.601	1.157	0.556	1.188	0.048	0.043	0.247
Unigene0006460	slc49a3	red	93.365	97.66	88.024	99.839	107.837	89.541	120.296	118.252	119.651	80.309	73.016	70.98	63.267	64.197	83.516	49.492	48.169	48.615
Unigene0006468	--	lightcyan	47.453	44.84	56.43	58.837	65.696	65.352	60.839	75.599	63.292	32.967	42.966	47.728	36.246	33.113	21.9	13.148	14.01	12.072
Unigene0006470	clz9	lightyellow	5.562	6.104	5.204	6.563	6.329	5.173	7.206	7.707	7.4	17.643	14.329	16.925	7.009	8.39	10.454	11.651	9.554	11.399
Unigene0006481	--	skyblue	4.232	5.188	4.879	8.339	7.378	4.444	8.184	11.06	10.364	5.593	5.956	5.734	9.993	12.407	10.653	9.181	9.452	11.193
Unigene0006490	--	lightyellow	2.615	3.892	2.669	3.704	2.117	1.997	1.903	2.29	2.7	36.656	32.955	27.111	17.626	20.271	17.151	14.029	14.555	21.954
Unigene0006491	Tmem94	lightcyan	51.456	48.681	50.157	47.911	47.055	51.078	66.602	62.083	63.869	37.487	39.648	38.747	40.048	36.53	55.072	24.107	25.607	23.867
Unigene0006495	--	lightcyan	1.247	0.935	0.667	1.134	1.212	1.094	2.213	2.817	1.124	20.854	23.074	19.332	17.794	18.386	22.526	21.264	21.753	25.553
Unigene0006504	--	greenyellow	0.739	0	0.724	0	0.718	0	0.759	2.825	1.465	0.772	0.813	0.783	3.596	0.982	0	14.785	5.908	2.402
Unigene0006506	--	lightcyan	4.807	4.072	4.474	7.329	6.188	10.202	9.752	11.71	10.6	1.256	1.19	0.891	0.585	1.278	1.201	0.15	0.137	0.13
Unigene0006510	MPHOSPH10	cyan	10.153	8.031	11.229	9.921	11.211	10.909	12.01	14.917	13.57	18.645	17.851	14.171	8.888	11.04	12.012	2.115	3.25	3.5
Unigene0006511	HNRNPL	cyan	185.612	171.298	167.839	230.767	222.594	232.032	274.933	293.855	285.959	320.725	283.871	295.555	189.442	177.162	226.619	171.34	185.601	180.839
Unigene0006512	nas-4	greenyellow	0	0	0	0	0	0	0	0.175	0	5.178	2.624	4.858	6.027	6.098	4.815	13.537	18.441	16.503
Unigene0006519	--	lightcyan	0	0	0	0	0	0	0	0	0	3.573	4.701	4.526	8.318	11.929	3.738	6.412	11.225	6.483
Unigene0006523	--	darkolivegreen	0	0	0	0	0	0	0	0	0	0	16.945	0	0	0	0	17.177	10.46	4.511
Unigene0006528	foxj2	lightcyan	10.764	12.441	10.863	11.594	12.704	12.391	16.279	13.462	15.203	7.096	8.028	7.631	6.968	7.797	7.792	6.122	4.748	5.656
Unigene0006529	--	skyblue	20.951	20.759	19.687	21.96	21.417	19.837	41.524	34.376	33.966	19.612	13.106	14.267	24.062	33.95	16.639	28.235	25.967	27.422
Unigene0006535	--	lightcyan	9.412	11.38	11.804	9.411	16.462	4.177	6.768	8.273	8.583	0	0.207	0	1.145	0.751	1.176	2.118	0.86	2.039
Unigene0006540	RPS12	greenyellow	0	0	0	0	0	0	0	0	0	0	0	0	0	0	0	15.22	8.995	7.371
Unigene0006542	COL6A6	greenyellow	2.288	1.333	1.257	0.624	0.674	0.903	0.107	0.43	0.275	21.44	13.115	26.425	404.91	503.436	121.727	611.265	588.156	567.571
Unigene0006548	--	greenyellow	149.238	121.59	143.365	107.224	107.305	120.301	39.641	39.235	41.043	238.967	227.963	203.939	730.672	826.706	418.98	489.061	495.57	497.622
Unigene0006551	AAO	black	50.49	61.679	48.528	64.333	59.169	54.659	38.858	41.809	40.238	2.895	2.55	2.275	0.963	0.526	1.695	0.141	0.904	0.551
Unigene0006557	--	greenyellow	0.69	2.002	1.916	2.53	3.018	2.33	1.654	3.077	1.482	1.202	0.38	0.122	3.218	2.599	0.862	23.006	18.386	14.205
Unigene0006558	--	lightcyan	0	0	0	0	0	0	0	0	0	9.14	7.089	10.238	1.68	1.836	4.026	6.907	6.308	6.983
Unigene0006563	--	lightyellow	145.153	179.21	165.712	136.956	133.98	138.992	109.363	122.881	103.178	337.306	304.919	269.118	126.397	122.407	135.953	130.587	147.486	143.278
Unigene0006564	--	lightcyan	6.464	8.035	10.405	8.771	4.935	4.009	6.64	8.822	6.407	0.482	1.524	0.489	0	1.227	0	2.309	1.054	3.001
Unigene0006575	KIF19	greenyellow	11.123	10.606	9.11	14.429	15.464	12.162	21.388	20.054	18.149	16.092	11.858	15.704	25.047	33.431	13.041	41.073	42.27	44.616
Unigene0006576	clvs1	lightcyan	256.415	256.439	237.689	316.841	328.935	323.265	444.849	409.071	391.589	42.876	38.487	61.183	65.132	63.591	67.764	30.991	31.12	32.987
Unigene0006577	--	lightcyan	2.242	7.701	3.844	6.725	10.348	8.652	15.834	12.851	14.444	0.293	0	1.187	1.023	1.49	1.751	0	0	0.304
Unigene0006580	Stk16	lightyellow	36.062	35.958	39.507	43.816	34.302	39.05	28.762	36.052	32.276	53.261	47.866	47.531	35.721	42.264	40.112	38.425	35.444	38.079
Unigene0006581	ARHGAP17	greenyellow	72.087	66.976	63.761	83.942	81.422	70.318	84.365	85.536	91.741	96.044	86.997	86.537	71.019	72.09	66.974	97.088	93.134	103.034
Unigene0006585	DnaJ-1	greenyellow	0	0	0	0	0	0	0	0	0	0	0	0	0	0	0	74.779	57.324	44.139
Unigene0006590	STK25	lightcyan	13.028	15.702	11.997	18.511	17.228	15.878	16.202	17.688	15.244	1.945	1.832	2.282	3.932	2.864	4.161	1.714	1.566	1.38
Unigene0006591	Rac1	greenyellow	358.161	363.884	358.531	362.119	361.986	379.046	394.816	367.299	371.692	343.098	317.145	348.798	376.095	392.671	351.338	538.264	505.392	456.775
Unigene0006592	LRRC56	red	16.663	18.39	16.528	27.525	27.655	24.963	30.62	32.728	35.903	25.304	16.961	19.068	18.883	18.156	22.627	23.03	21.035	21.639
Unigene0006593	Smarcd1	greenyellow	38.006	33.089	38.8	39.082	36.597	33.754	39.043	38.705	38.122	63.585	59.35	61.119	63.487	72.545	59.015	101.007	92.062	100.928
Unigene0006594	--	skyblue	55.868	56.758	65.734	68.666	73.843	68.26	134.711	132.855	135.295	85.777	90.161	68.328	96.444	107.32	82.448	113.455	115.466	111.006
Unigene0006597	K02A2.6	lightcyan	28.46	29.765	24.918	61.553	56.387	36.092	41.713	47.406	48.649	9.385	10.101	6.341	27.498	31.206	16.097	10.135	14.328	13.047
Unigene0006610	--	lightyellow	53.569	43.865	51.141	52.696	52.709	48.491	40.254	37.077	35.317	12.672	11.954	12.145	38.949	46.354	17.196	30.887	32.634	32.877
Unigene0006611	inppl1a	green	59.133	51.691	55.082	70.164	66.999	56.53	72.386	64.054	68.879	81.929	77.027	84.247	139.434	150.767	128.656	97.575	110.479	112.341
Unigene0006614	Tmem230	lightyellow	98.07	119.663	96.426	123.694	112.465	168.172	136.702	145.341	136.705	149.54	149.412	202.918	158.49	120.202	205.649	129.531	123.85	106.244
Unigene0006622	hsp70	greenyellow	0	0	0	0	0	0	0	0	0	0	0	0	0	0	0	42.695	34.034	23.209
Unigene0006623	RNF11	greenyellow	28.567	20.196	34.783	13.449	17.248	20.604	22.224	21.198	22.267	21.589	16.778	27.165	81.134	92.701	41.927	153.77	164.201	190.195
Unigene0006626	E2F8	greenyellow	26.205	28.096	26.023	31.177	37.75	34.837	39.806	39.785	42.887	33.536	27.482	30.06	36.569	42.79	25.95	8.317	10.032	10.288
Unigene0006632	--	green	1.366	1.251	2.676	0	0.885	0	0	2.609	1.805	1.902	2.503	2.41	18.825	15.124	5.687	1.138	3.119	1.479
Unigene0006634	oys	darkorange	22.837	20.036	22.689	24.996	28.029	25.898	38.771	35.521	36.693	42.281	42.04	38.266	28.947	32.054	32.836	33.257	30.559	29.167
Unigene0006638	--	lightcyan	92.245	112.214	105.066	146.127	127.445	174.936	129.706	130.815	138.004	72.287	78.631	80.582	31.206	25.285	63.025	39.64	37.852	43.096
Unigene0006640	--	royalblue	29.645	27.651	25.263	36.073	38.471	33.901	45.757	46.809	48.612	31.543	34.457	33.643	43.824	44.988	37.284	32.11	35.883	39.675
Unigene0006648	Chek2	cyan	34.699	31.363	35.491	35.38	37.791	33.33	52.411	53.405	53.97	43.905	42.527	38.518	38.589	38.412	38.206	21.641	28.648	24.785
Unigene0006653	--	greenyellow	0	1.118	0.598	1.221	0.593	0	0	0	0	3.189	0	0.646	0.742	0.811	0	19.076	2.091	6.613
Unigene0006655	--	greenyellow	0	0	0	0	0	0	0	0	0	0	0	0	0	0	0	11.964	6.497	3.363
Unigene0006659	--	lightcyan	0	0	0	0	0	0	0	0	0	10.233	16.23	12.306	2.859	1.909	6.689	13.386	13.27	12.732
Unigene0006660	--	black	26.317	33.499	28.165	16.192	16.261	17.448	16.36	15.085	14.046	4.089	5.195	4.43	10.67	6.098	12.14	2.362	3.698	2.339
Unigene0006661	--	lightcyan	1.924	5.287	2.356	10.581	5.609	9.282	2.471	0.46	3.814	0	0	0	0	0	0	0	0	0
Unigene0006662	--	greenyellow	4.376	5.237	8.091	1.411	1.166	2.315	0.29	0.337	0.56	24.853	23.057	20.03	42.326	44.932	33.245	60.266	58.833	63.008
Unigene0006663	--	green	0	0	0	0	0	0	0	0.579	0	0.633	1.999	4.49	22.106	16.907	5.298	3.787	5.534	3.938
Unigene0006664	tmem184c	greenyellow	5.687	5.683	4.812	3.619	3.852	4.406	6.905	5.845	6.662	7.563	6.255	4.927	9.014	11.337	7.644	13.573	12.693	13.163
Unigene0006666	--	lightcyan	55.769	55.106	59.278	58.126	61.374	50.994	82.943	79.679	80.362	57.079	54.602	53.64	30.166	29.141	38.902	21.972	27.064	27.737
Unigene0006670	AP3S1	violet	130.954	136.345	124.391	99.568	108.266	101.932	140.912	140.802	141.092	144.095	133.619	143.834	154.428	142.965	152.515	109.139	99.178	97.144
Unigene0006671	--	lightcyan	16.751	21.178	26.583	15.569	12.379	14.796	19.147	20.286	20.579	11.34	17.646	16.738	6.6	5.644	14.148	8.848	5.927	6.39
Unigene0006672	CHSY3	greenyellow	78.009	85.795	90.197	72.875	86.749	74.698	89.76	93.963	94.729	106.893	127.011	92.365	76.55	83.833	77.712	42.082	39.773	53.909
Unigene0006673	BBR	green	65.148	54.771	52.421	82.34	69.113	71.762	84.709	80.282	83.915	85.061	86.887	86.091	156.191	166.331	139.587	91.804	91.638	95.127
Unigene0006678	Hydin	darkred	12.96	15.145	13.093	19.833	20.633	15.48	16.512	15.37	15.46	18.105	15	17.051	15.571	17.875	10.356	12.273	15.654	16.508
Unigene0006679	Tcf25	greenyellow	32.765	32.358	27.26	25.927	25.849	25.96	29.836	29.612	30.783	27.286	26.173	25.714	17.367	16.785	22.64	12.585	12.262	15.534
Unigene0006687	TRIM56	darkorange	8.817	6.763	8.217	10.607	11.353	13.417	18.409	19.791	16.91	15.129	18.528	9.791	11.422	10.955	12	12.545	13.996	13.59
Unigene0006689	--	red	1.83	2.836	1.517	2.533	4.376	3.938	14.747	12.504	11.578	3.235	5.263	4.024	4.622	3.928	4.396	1.232	0.643	1.22
Unigene0006690	--	lightyellow	4.857	4.71	3.079	2.571	5.552	4.135	4.696	6.278	6.23	17.912	14.455	15.127	11.121	8.733	13.207	2.5	3.262	3.714
Unigene0006704	--	lightsteelblue1	6.431	4.483	3.992	10.478	11.154	5.216	12.924	11.309	11.759	3.48	2.057	2.794	16.175	18.558	8.547	4.645	3.306	4.025
Unigene0006706	--	lightcyan	7.125	7.101	6.98	6.076	6.719	5.863	12.485	9.809	10.177	1.095	0.23	0	0.255	0.278	0.262	0.524	0.239	0.908
Unigene0006707	Rnf213	royalblue	31.46	26.051	23.986	50.227	53.865	30.353	60.623	55.262	55.707	36.026	24.969	32.093	47.372	49.996	37.844	32.48	34.587	33.648
Unigene0006710	--	greenyellow	0	0	0	0	0	0	0	0	0	0	0.278	0	0	0	0	12.65	4.622	3.563
Unigene0006719	Bud23	black	33.54	34.68	34.76	35.547	30.996	41.204	44.792	44.718	44.325	37.848	42.137	40.96	36.717	35.56	52.518	45.003	51.913	46.348
Unigene0006720	--	red	6.37	9.4	10.98	32.199	29.802	17.413	44.717	44.517	38.468	0.863	0.13	1.124	5.453	8.466	3.39	16.369	21.417	23.003
Unigene0006721	--	lightcyan	6.198	4.1	7.759	14.459	15.055	18.603	28.651	17.105	21.842	0	0	0	2.513	3.203	0.43	0.861	1.966	2.611
Unigene0006728	PAXIP1	cyan	22.25	21.01	22.362	22.017	23.013	20.139	30.221	30.954	30.58	32.655	28.005	23.864	22.53	23.092	24.502	16.273	16.173	18.513
Unigene0006730	ing3	lightcyan1	91.132	99.778	88.845	82.971	74.916	91.417	88.039	87.497	82.402	121.232	131.766	90.106	61.848	60.556	70.123	58.849	71.151	64.075
Unigene0006742	Tex2	lightcyan	130.916	142.036	137.031	187.781	181.869	150.075	131.413	125.303	122.519	93.779	101.968	129.408	143.555	158.492	146.85	116.844	126.006	127.727
Unigene0006747	adrm1b	darkolivegreen	12.949	15.374	11.982	8.152	5.825	7.403	7.883	6.185	5.467	4.76	17.671	5.078	4.667	4.462	8.388	13.789	15.059	10.391
Unigene0006756	--	lightcyan	22.603	33.726	26.075	22.235	14.878	24.973	18.351	24.033	30.715	12.19	11.228	10.037	14.634	11.144	10.476	17.774	17.067	13.034
Unigene0006758	--	greenyellow	0	0	0	0	0	0	0	0	0	0	23.776	0.26	0	0	0	82.604	38.145	30.603
Unigene0006762	ABCE1	royalblue	42.271	43.144	44.409	40.265	43.124	43.569	60.258	65.963	69.922	73.244	68.976	66.11	64.254	71.975	57.044	55.968	57.589	62.884
Unigene0006772	--	lightcyan	14.324	18.768	12.669	67.032	80.801	67.753	25.137	14.255	16.563	7.691	4.157	9.479	8.711	7.932	8.699	0.995	0	0.431
Unigene0006775	trim33	red	14.01	18.435	17.742	26.485	29.009	23.55	48.329	48.16	44.811	12.337	9.084	10.235	4.39	5.122	4.509	6.807	9.081	9.014
Unigene0006776	--	lightcyan	7.684	9.98	9.102	11.123	14.933	8.299	10.25	13.149	12.846	9.467	6.938	5.465	5.999	4.877	6.448	5.878	6.548	7.703
Unigene0006778	TY3B-G	lightcyan	40.761	40.621	38.07	37.751	32.396	36.493	35.793	31.574	37.646	21.365	15.216	14.221	5.345	5.155	8.403	1.906	2.227	2.623
Unigene0006780	JOX3	greenyellow	21.294	19.227	20.419	30.955	26.854	28.995	20.169	22.219	26.944	31.086	25.747	22.868	14.696	11.039	25.849	5.475	6.208	5.072
Unigene0006783	--	greenyellow	256.717	224.896	241.838	281.745	355.354	288.563	191.898	183.299	183.752	356.784	292.719	299.252	41.52	27.532	63.381	0.883	1.882	1.148
Unigene0006787	FTH1	greenyellow	0	0	0	0	0	0	0	0	0	0	0	0	0	0	0	53.06	44.237	32.615
Unigene0006798	Dhc64C	lightcyan	121.095	132.879	106.898	144.332	130.013	152.46	126.124	126.687	127.87	25.305	22.418	25.391	21	17.209	26.663	17.387	18.892	20.522
Unigene0006800	PLA2G15	greenyellow	131.994	109.406	129.422	102.734	106.655	131.637	182.691	161.122	162.265	193.97	169.738	153.156	237.945	264.441	232.795	323.101	315.757	294.448
Unigene0006808	--	lightcyan	6.963	6.378	12.669	6.464	9.665	7.198	11.751	8.078	12.817	11.952	6.564	10.533	12.704	3.305	7.456	9.948	9.654	5.388
Unigene0006810	--	black	8.363	16.203	8.824	11.256	13.439	14.274	2.974	1.844	2.232	0.672	0	0.341	0.391	0	0.402	0	0	0
Unigene0006812	HSPA5	green	57.406	63.65	53.778	36.251	39.633	33.037	22.761	28.384	24.457	37.357	23.262	35.725	124.953	128.492	40.893	32.105	40.249	22.367
Unigene0006813	Mthfs	lightyellow	3.653	2.045	2.983	1.623	3.747	1.371	1.459	2.714	1.408	10.815	6.25	6.447	1.975	4.046	4.564	4.313	2.549	2.638
Unigene0006817	--	greenyellow	0	0	0	0	0	0	0	0	0	0	15.508	0	0	0	0	23.67	12.88	9.601
Unigene0006818	--	lightcyan	8.18	8.539	8.722	11.727	12.916	8.937	13.1	11.665	12.341	1.823	1.125	0.828	1.244	1.759	1.578	0.677	0.962	1.108
Unigene0006824	Mvp	lightcyan	88.537	97.612	92.16	88.395	88.734	72.031	83.825	93.466	93.7	68.833	66.381	63.906	41.42	37.969	58.705	33.039	32.915	36.009
Unigene0006827	--	lightcyan	6.3	8.656	8.31	8.722	11.302	9.585	6.223	12.038	12.97	0.253	0.533	1.026	5.305	3.864	6.055	1.515	0.83	0.525
Unigene0006836	--	greenyellow	0.407	0.745	0.399	0.136	0	0.916	0.557	0.518	0.941	1.134	0.597	1.724	4.785	5.228	2.372	8.478	11.926	7.347
Unigene0006837	--	darkred	0	0.258	0	0.282	0	0	1.16	0.539	0.28	2.654	1.862	1.195	13.731	2.625	45.482	1.411	5.478	2.446
Unigene0006841	--	lightcyan	10.72	3.989	12.801	5.024	6.185	5.495	0	0	10.294	0	0	0	0	0	0	0	0	0
Unigene0006842	--	darkred	0	0	0	0	0	0	0	0	0	0	0	0	9.915	0	89.824	0	0	0
Unigene0006843	--	darkorange	2.714	3.131	3.743	3.417	3.907	4.558	8.571	7.203	7.473	7.562	4.975	10.431	5.991	5.878	5.024	5.781	3.558	4.356
Unigene0006846	--	cyan	30.05	29.604	28.472	27.425	30.33	28.711	44.211	43.23	46.64	32.311	40.098	31.511	26.989	29.255	28.594	25.335	24.404	24.984
Unigene0006858	--	lightcyan	55.894	54.034	44.755	39.59	39.032	28.237	33.367	34.869	34.469	12.472	14.139	11.788	11.448	12.202	8.317	6.313	9.829	7.833
Unigene0006860	GA17800	red	28.153	30.268	26.641	37.101	39.025	32.782	99.337	93.877	93.328	26.432	21.748	40.796	22.323	20.29	28.325	12.467	13.582	12.84
Unigene0006862	--	lightcyan	0	0	0	0	0	0	0	0	0	8.427	7.023	8.896	9.606	7.816	3.149	7.982	7.866	10.376
Unigene0006868	--	orangered4	12.929	12.72	15.952	15.082	20.008	13.167	12.544	13.268	18.037	3.502	3.16	4.564	5.242	10.183	4.487	13.17	11.483	10.376
Unigene0006874	Ube3c	black	13.317	11.463	13.1	15.186	18.552	15.686	26.866	22.482	19.932	27.046	24.412	25.71	27.582	33.05	21.047	22.732	23.694	26.015
Unigene0006882	nSMase	cyan	17.646	17.615	21.637	19.439	19.302	17.841	24.966	31.9	26.183	29.368	27.312	18.909	22.235	23.171	21.65	15.191	16.288	16.026
Unigene0006885	ODAD3	greenyellow	23.642	28.381	20.239	30.819	29.167	23.589	18.071	18.193	17.995	41.397	30.264	37.338	101.781	132.545	31.856	96.031	112.681	116.876
Unigene0006894	--	lightsteelblue1	11.037	7.683	10.165	17.215	21.449	7.56	36.736	28.575	25.599	3.114	3.278	4.908	18.526	26.402	11.031	7.313	8.822	8.25
Unigene0006897	Nrbp1	greenyellow	41.378	37.899	36.924	43.411	39.451	30.363	32.529	39.902	39.472	39.276	36.644	28.284	34.617	38.08	22.935	56.948	52.459	56.612
Unigene0006899	--	lightcyan	8.594	12.564	10.363	8.097	11.081	8.611	13.328	14.132	12.777	6.476	7.907	6.125	7.036	6.589	4.026	8.368	10.096	9.221
Unigene0006900	--	greenyellow	2.368	2.934	1.501	0.696	1.624	1.478	1.574	0.665	0.69	4.511	4.136	3.539	20.498	28.319	6.96	43.005	39.121	40.889
Unigene0006903	--	lightcyan	12.104	15.071	11.674	14.75	12.313	9.671	8.257	10.751	10.404	1.186	1.04	0.901	2.301	3.268	2.481	0.828	1.188	1.434
Unigene0006910	tdcB	lightyellow	23.581	19.199	24.067	18.502	18.617	12.324	17.832	17.992	18.179	39.868	39.626	36.588	19.72	16.105	27.415	14.33	16.268	23.241
Unigene0006912	--	lightcyan	42.665	48.662	49.077	42.59	41.062	40.642	65.605	64.559	71.796	45.072	39.427	32.095	31.614	33.913	33.989	26.668	26.439	23.183
Unigene0006930	--	lightcyan	61.671	70.262	61.671	70.493	67.811	66.102	104.473	100.352	89.6	19.622	14.879	22.835	1.258	1.269	4.176	0.497	0.909	0.345
Unigene0006937	Soat1	lightyellow	153.769	116.831	148.649	89.786	86.882	93.874	89.485	90.936	97.839	238.221	264.233	229.675	210.506	224.29	162.721	55.529	61.258	60.76
Unigene0006938	--	black	4.278	1.742	3.493	4.99	5.312	3.21	4.883	7.493	10.13	9.685	7.32	9.06	6.36	6.001	7.423	11.885	10.312	9.784
Unigene0006939	TUBA1A	lightcyan1	199.098	293.668	189.156	334.251	285.995	276.861	156.778	163.706	156.253	369.091	304.976	293.736	71.872	66.325	91.577	53.584	55.635	56.464
Unigene0006940	--	darkred	253.171	294.249	255.76	335.228	340.077	348.234	305.771	337.315	349.617	335.665	327.756	351.035	330.003	262.803	414.607	319.488	271.499	289.098
Unigene0006947	Rgs22	lightcyan	22.607	23.929	21.158	24.338	21.592	25.903	33.474	29.381	29.001	4.936	4.453	3.879	0.997	0.641	2.108	0.241	0.275	0.418
Unigene0006948	--	lightcyan	98.702	96.444	92.595	103.381	109.399	99.757	97.701	102.983	93.573	72.441	76.147	76.481	51.158	40.361	52.42	39.34	38.441	44.049
Unigene0006949	CDC42	greenyellow	155.208	186.379	180.32	168.034	164.1	182.968	204.976	205.895	217.041	179.042	193.909	181.444	167.145	151.089	217.376	124.409	126.049	93.533
Unigene0006953	WAV3	greenyellow	300.802	320.653	289.377	363.434	317.494	334.076	329.508	318.418	304.956	219.175	193.185	276.143	247.724	231.25	303.205	138.612	145.154	138.664
Unigene0006954	Lbr	lightcyan	7.046	7.702	8.796	9.431	7.84	7.784	5.837	4.017	5.294	31.109	26.123	24.427	21.701	22.352	18.173	27.986	27.119	27.207
Unigene0006963	--	lightcyan	7.031	5.911	5.285	11.942	10.014	11.058	10.488	9.11	7.065	1.208	0.212	0.714	2.929	2.56	1.083	0.602	0.77	0.835
Unigene0006964	--	lightcyan	7.563	3.694	3.952	8.57	5.977	2.53	9.323	10.308	11.894	0.421	0.222	0.534	5.152	4.154	6.929	1.261	0.576	0.437
Unigene0006965	--	lightcyan	13.844	10.457	11.571	12.202	13.005	10.824	14.424	17.927	20.095	0.548	0.505	1.112	5.187	3.662	5.41	0.656	0.449	0.426
Unigene0006970	coq8b	lightyellow	29.562	29.225	30.718	27.151	31.243	26.914	31.383	33.431	30.769	39.722	40.525	37.511	34.607	32.48	24.365	30.244	37.701	36.639
Unigene0006984	--	darkred	0	0	0	0	0	0	0	0	0	0	0	0.739	11.031	0.927	43.576	0	0	0
Unigene0006985	HPGD	lightcyan	20.051	18.702	14.779	15.817	11.261	12.246	17.196	16.871	19.144	43.053	34.193	31.944	28.64	28.603	36.541	44.612	46.629	53.208
Unigene0006986	MIMI_R795	black	17.777	17.457	14.038	16.624	12.804	14.036	12.447	11.576	11.659	8.594	6.42	6.087	6.508	5.642	8.619	10.116	9.947	10.971
Unigene0006987	--	greenyellow	2.604	4.209	2.401	4.901	4.614	3.251	5.193	4.683	5.01	5.922	6.908	7.947	16.396	15.878	12.63	8.234	12.593	13.441
Unigene0006991	RAP1GAP	green	70.762	65.754	70.281	106.212	113.525	86.426	73.69	65.262	64.486	71.196	72.5	114.174	547.578	636.926	187.784	159.53	183.017	203.11
Unigene0007001	CNGB1	red	14.434	16.356	16.206	24.807	25.439	25.361	27.274	26.673	26.159	20.255	13.732	14.893	24.669	21.702	23.495	20.019	20.992	23.911
Unigene0007020	--	black	68.986	72.361	66.903	40.665	36.972	38.156	2.5	2.504	2.366	2.054	1.133	0.793	0.626	0.56	0	0	0	0.051
Unigene0007028	Brip1	lightcyan	22.157	19.818	19.668	25.617	24.18	22.678	29.563	26.878	28.432	21.614	24.202	20.217	19.384	17.351	17.919	17.049	18.581	20.186
Unigene0007030	ZMYM1	lightcyan	0	0.424	0.34	0.173	0.225	0.167	0.416	0.387	0.229	59.445	69.063	53.202	51.621	44.337	65.156	60.932	70.772	80.614
Unigene0007034	SLC6A12	lightyellow	123.452	120.393	129.501	109.318	119.631	103.367	146.932	126.594	141.899	72.496	64.45	61.13	125.783	140.615	90.261	93.896	97.623	92.335
Unigene0007036	PRPF38B	cyan	88.482	91.254	92.76	114.61	130.101	137.411	153.239	171.828	154.263	149.246	159.528	149.062	89.549	77.907	124.299	73.972	86.576	93.919
[truncated: 12,189 more rows]

## Sheet: Lightcyan module
GO ID	Description	lightcyan (1821)	All (17063)	pvalue	p.adjust	Genes
GO:0071103	DNA conformation change	159	1077	1.05064e-05	0.0709933	Unigene0000284(--);Unigene0001372(PSME4);Unigene0001450(Blzf1);Unigene0001650(--);Unigene0001651(--);Unigene0001709(--);Unigene0002669(Kif27);Unigene0002721(--);Unigene0003052(--);Unigene0003160(--);Unigene0003439(TBL1XR1);Unigene0003603(wrn);Unigene0003606(Htt);Unigene0003629(--);Unigene0003781(--);Unigene0003910(TY3B-G);Unigene0004155(RNF40);Unigene0004250(--);Unigene0004759(ofd1);Unigene000515…
GO:0006310	DNA recombination	129	849	1.89746e-05	0.0709933	Unigene0000037(ZNFX1);Unigene0000285(--);Unigene0002205(--);Unigene0003257(ATAD2B);Unigene0003597(--);Unigene0003603(wrn);Unigene0003629(--);Unigene0003671(HSPD1);Unigene0004155(RNF40);Unigene0004250(--);Unigene0004312(SGS1);Unigene0004313(SGS1);Unigene0004618(TRANK1);Unigene0004678(FUT10);Unigene0004844(MLH1);Unigene0005653(Znfx1);Unigene0005721(DDX39B);Unigene0006491(Tmem94);Unigene0007371(Dmbt…
GO:0015074	DNA integration	62	350	4.18564e-05	0.104404	Unigene0002039(--);Unigene0002205(--);Unigene0003910(TY3B-G);Unigene0004614(K02A2.6);Unigene0006597(K02A2.6);Unigene0006778(TY3B-G);Unigene0008654(pol);Unigene0010247(K02A2.6);Unigene0010280(K02A2.6);Unigene0010976(GIP);Unigene0012723(--);Unigene0012809(ZMYM2);Unigene0012990(Senp1);Unigene0014150(--);Unigene0014245(--);Unigene0016916(--);Unigene0017155(POL);Unigene0017922(RE1);Unigene0019351(--);…
GO:0030261	chromosome condensation	108	704	6.09717e-05	0.114063	Unigene0000284(--);Unigene0001450(Blzf1);Unigene0001650(--);Unigene0001709(--);Unigene0002669(Kif27);Unigene0002721(--);Unigene0003052(--);Unigene0003160(--);Unigene0003781(--);Unigene0003910(TY3B-G);Unigene0004155(RNF40);Unigene0004250(--);Unigene0004759(ofd1);Unigene0005508(--);Unigene0006309(zip);Unigene0006666(--);Unigene0006706(--);Unigene0007786(--);Unigene0007987(--);Unigene0007988(--);Uni…
GO:0006323	DNA packaging	126	851	7.78146e-05	0.116457	Unigene0000284(--);Unigene0001372(PSME4);Unigene0001450(Blzf1);Unigene0001650(--);Unigene0001651(--);Unigene0001709(--);Unigene0002669(Kif27);Unigene0002721(--);Unigene0003052(--);Unigene0003160(--);Unigene0003439(TBL1XR1);Unigene0003606(Htt);Unigene0003781(--);Unigene0003910(TY3B-G);Unigene0004155(RNF40);Unigene0004250(--);Unigene0004759(ofd1);Unigene0005154(Smyd3);Unigene0005508(--);Unigene0006…
GO:0006259	DNA metabolic process	282	2210	0.000479403	0.597896	Unigene0000037(ZNFX1);Unigene0000218(SUMO2);Unigene0000285(--);Unigene0000739(--);Unigene0000813(X-element\ORF2);Unigene0001319(U2AF2);Unigene0001372(PSME4);Unigene0001651(--);Unigene0002039(--);Unigene0002205(--);Unigene0002627(TIPIN);Unigene0003257(ATAD2B);Unigene0003597(--);Unigene0003603(wrn);Unigene0003629(--);Unigene0003671(HSPD1);Unigene0003910(TY3B-G);Unigene0004155(RNF40);Unigene0004250(…
GO:1901071	glucosamine-containing compound metabolic process	11	35	0.000728807	0.779095	Unigene0014681(Pgm3);Unigene0019134(Ush2A);Unigene0028712(CD163);Unigene0031304(EXT1);Unigene0033787(H6pd);Unigene0035997(DMBT1);Unigene0049344(--);Unigene0051091(PGLS);Unigene0052574(EXT2);Unigene0054418(--);Unigene0056866(gnpda2)
GO:0006044	N-acetylglucosamine metabolic process	6	13	0.00129428	0.860893	Unigene0031304(EXT1);Unigene0033787(H6pd);Unigene0049344(--);Unigene0051091(PGLS);Unigene0052574(EXT2);Unigene0056866(gnpda2)
GO:0006312	mitotic recombination	19	85	0.00133676	0.860893	Unigene0004155(RNF40);Unigene0004844(MLH1);Unigene0007371(Dmbt1);Unigene0015262(Hells);Unigene0019709(RAD51A);Unigene0031911(ERCC4);Unigene0031974(NCAPD3);Unigene0035708(MLH1);Unigene0040265(Sirt2);Unigene0040758(DMBT1);Unigene0049133(TP53RK);Unigene0051879(Tep1);Unigene0053172(DMBT1);Unigene0053249(pola1);Unigene0053250(--);Unigene0054971(DMBT1);Unigene0055426(CD163L1);Unigene0055427(CD163);Unig…
GO:0009306	protein secretion	95	659	0.00138056	0.860893	Unigene0000228(STXBP5);Unigene0000459(GAPDHS);Unigene0000738(--);Unigene0001098(--);Unigene0002073(--);Unigene0002103(Hadh);Unigene0002426(Abcc4);Unigene0003257(ATAD2B);Unigene0003606(Htt);Unigene0003671(HSPD1);Unigene0004250(--);Unigene0004678(FUT10);Unigene0005996(AP2M1);Unigene0006638(--);Unigene0007456(pals1a);Unigene0007505(--);Unigene0007653(Exoc1);Unigene0007654(Sec3);Unigene0008675(--);Un…
GO:0035592	establishment of protein localization to extracellular region	95	659	0.00138056	0.860893	Unigene0000228(STXBP5);Unigene0000459(GAPDHS);Unigene0000738(--);Unigene0001098(--);Unigene0002073(--);Unigene0002103(Hadh);Unigene0002426(Abcc4);Unigene0003257(ATAD2B);Unigene0003606(Htt);Unigene0003671(HSPD1);Unigene0004250(--);Unigene0004678(FUT10);Unigene0005996(AP2M1);Unigene0006638(--);Unigene0007456(pals1a);Unigene0007505(--);Unigene0007653(Exoc1);Unigene0007654(Sec3);Unigene0008675(--);Un…
GO:0071692	protein localization to extracellular region	95	659	0.00138056	0.860893	Unigene0000228(STXBP5);Unigene0000459(GAPDHS);Unigene0000738(--);Unigene0001098(--);Unigene0002073(--);Unigene0002103(Hadh);Unigene0002426(Abcc4);Unigene0003257(ATAD2B);Unigene0003606(Htt);Unigene0003671(HSPD1);Unigene0004250(--);Unigene0004678(FUT10);Unigene0005996(AP2M1);Unigene0006638(--);Unigene0007456(pals1a);Unigene0007505(--);Unigene0007653(Exoc1);Unigene0007654(Sec3);Unigene0008675(--);Un…
GO:0015689	molybdate ion transport	19	87	0.00178561	0.979157	Unigene0002426(Abcc4);Unigene0004678(FUT10);Unigene0009278(Abca2);Unigene0014132(mfsd5);Unigene0016948(Abcc2);Unigene0017219(MDN1);Unigene0025332(Abcc4);Unigene0025756(ABCG2);Unigene0025759(ABCG2);Unigene0027539(SLC26A11);Unigene0028729(Abcc3);Unigene0030340(ABCA3);Unigene0033545(Abcc4);Unigene0037148(ABCC1);Unigene0038216(smc4);Unigene0043375(Abcc4);Unigene0046451(ABCC4);Unigene0049419(abcb8);Un…
GO:0006281	DNA repair	151	1134	0.00213972	0.979157	Unigene0000037(ZNFX1);Unigene0000285(--);Unigene0000813(X-element\ORF2);Unigene0001372(PSME4);Unigene0001651(--);Unigene0003257(ATAD2B);Unigene0003597(--);Unigene0003603(wrn);Unigene0004155(RNF40);Unigene0004250(--);Unigene0004618(TRANK1);Unigene0004844(MLH1);Unigene0005653(Znfx1);Unigene0005721(DDX39B);Unigene0006221(SET);Unigene0006491(Tmem94);Unigene0006528(foxj2);Unigene0007371(Dmbt1);Unigene…
GO:0006974	cellular response to DNA damage stimulus	176	1358	0.00309348	0.979157	Unigene0000037(ZNFX1);Unigene0000285(--);Unigene0000813(X-element\ORF2);Unigene0001014(--);Unigene0001372(PSME4);Unigene0001651(--);Unigene0002627(TIPIN);Unigene0003257(ATAD2B);Unigene0003597(--);Unigene0003603(wrn);Unigene0004155(RNF40);Unigene0004250(--);Unigene0004618(TRANK1);Unigene0004844(MLH1);Unigene0005653(Znfx1);Unigene0005721(DDX39B);Unigene0006221(SET);Unigene0006491(Tmem94);Unigene000…
GO:0015628	protein secretion by the type II secretion system	8	25	0.00338621	0.979157	Unigene0000738(--);Unigene0001098(--);Unigene0007456(pals1a);Unigene0007505(--);Unigene0011256(KLHL5);Unigene0023574(Rfc3);Unigene0055057(Dync1h1);Unigene0055839(--)
GO:0098776	protein transport across the cell outer membrane	8	25	0.00338621	0.979157	Unigene0000738(--);Unigene0001098(--);Unigene0007456(pals1a);Unigene0007505(--);Unigene0011256(KLHL5);Unigene0023574(Rfc3);Unigene0055057(Dync1h1);Unigene0055839(--)
GO:0000373	Group II intron splicing	26	140	0.00344787	0.979157	Unigene0000813(X-element\ORF2);Unigene0001001(RTase);Unigene0002033(X-element\ORF2);Unigene0002416(RTase);Unigene0003633(X-element\ORF2);Unigene0003910(TY3B-G);Unigene0004614(K02A2.6);Unigene0004783(--);Unigene0006597(K02A2.6);Unigene0006778(TY3B-G);Unigene0009710(CDK5RAP1);Unigene0010247(K02A2.6);Unigene0013556(pol);Unigene0016901(--);Unigene0023209(--);Unigene0026546(--);Unigene0027859(RTase);U…
GO:0051276	chromosome organization	240	1916	0.00344852	0.979157	Unigene0000218(SUMO2);Unigene0000284(--);Unigene0001372(PSME4);Unigene0001450(Blzf1);Unigene0001650(--);Unigene0001651(--);Unigene0001709(--);Unigene0002669(Kif27);Unigene0002721(--);Unigene0003052(--);Unigene0003160(--);Unigene0003257(ATAD2B);Unigene0003439(TBL1XR1);Unigene0003603(wrn);Unigene0003606(Htt);Unigene0003629(--);Unigene0003781(--);Unigene0003910(TY3B-G);Unigene0004155(RNF40);Unigene0…
GO:0031063	regulation of histone deacetylation	4	7	0.00346928	0.979157	Unigene0003439(TBL1XR1);Unigene0009811(ZNHIT1);Unigene0044321(Lrrk2);Unigene0046995(SDR16C5)

## Sheet: Black module
GO ID	Description	black (663)	All (17063)	pvalue	p.adjust	Genes
GO:0019634	organic phosphonate metabolic process	16	121	1.81212e-05	0.0378324	Unigene0006455(Guk1);Unigene0007126(ABCA3);Unigene0008652(ABCF2);Unigene0018292(AMDHD2);Unigene0029901(At2g33255);Unigene0035442(--);Unigene0046448(Abcc4);Unigene0047001(abcb6);Unigene0047344(TEF3);Unigene0050024(ABCC1);Unigene0050751(ABCD4);Unigene0051299(ABCC4);Unigene0052232(RRAGA);Unigene0054534(Abcc2);Unigene0055850(Abcc3);Unigene0055851(Abcc3)
GO:0015837	amine transport	15	112	2.8237e-05	0.0378324	Unigene0003619(Lis-1);Unigene0007126(ABCA3);Unigene0008652(ABCF2);Unigene0011212(Abcb1);Unigene0035676(--);Unigene0046448(Abcc4);Unigene0047001(abcb6);Unigene0047344(TEF3);Unigene0050024(ABCC1);Unigene0050751(ABCD4);Unigene0051299(ABCC4);Unigene0054534(Abcc2);Unigene0055850(Abcc3);Unigene0055851(Abcc3);Unigene0057468(rhb1)
GO:0015675	nickel cation transport	14	100	3.1375e-05	0.0378324	Unigene0007126(ABCA3);Unigene0008652(ABCF2);Unigene0011212(Abcb1);Unigene0025730(--);Unigene0046448(Abcc4);Unigene0047001(abcb6);Unigene0047344(TEF3);Unigene0048284(met14);Unigene0050024(ABCC1);Unigene0050751(ABCD4);Unigene0051299(ABCC4);Unigene0054534(Abcc2);Unigene0055850(Abcc3);Unigene0055851(Abcc3)
GO:0015821	methionine transport	12	76	3.40474e-05	0.0378324	Unigene0007126(ABCA3);Unigene0008652(ABCF2);Unigene0046448(Abcc4);Unigene0047001(abcb6);Unigene0047344(TEF3);Unigene0050024(ABCC1);Unigene0050751(ABCD4);Unigene0051299(ABCC4);Unigene0054534(Abcc2);Unigene0055850(Abcc3);Unigene0055851(Abcc3);Unigene0057347(slc38a7)
GO:0042940	D-amino acid transport	12	77	3.89298e-05	0.0378324	Unigene0003662(Nfkbie);Unigene0007126(ABCA3);Unigene0008652(ABCF2);Unigene0046448(Abcc4);Unigene0047001(abcb6);Unigene0047344(TEF3);Unigene0050024(ABCC1);Unigene0050751(ABCD4);Unigene0051299(ABCC4);Unigene0054534(Abcc2);Unigene0055850(Abcc3);Unigene0055851(Abcc3)
GO:0030321	transepithelial chloride transport	13	90	4.27887e-05	0.0378324	Unigene0001940(Abcc3);Unigene0007126(ABCA3);Unigene0008652(ABCF2);Unigene0046448(Abcc4);Unigene0047001(abcb6);Unigene0047344(TEF3);Unigene0050024(ABCC1);Unigene0050751(ABCD4);Unigene0051299(ABCC4);Unigene0054534(Abcc2);Unigene0055849(ABCC1);Unigene0055850(Abcc3);Unigene0055851(Abcc3)
GO:0006855	xenobiotic transmembrane transport	17	147	5.79662e-05	0.0439301	Unigene0001940(Abcc3);Unigene0008652(ABCF2);Unigene0011212(Abcb1);Unigene0012759(gudP);Unigene0024410(Slc47a1);Unigene0025128(slc47a1);Unigene0046448(Abcc4);Unigene0047001(abcb6);Unigene0047344(TEF3);Unigene0049785(Dys);Unigene0050024(ABCC1);Unigene0051299(ABCC4);Unigene0054534(Abcc2);Unigene0055849(ABCC1);Unigene0055850(Abcc3);Unigene0055851(Abcc3);Unigene0057347(slc38a7)
GO:0070633	transepithelial transport	13	97	9.46321e-05	0.0627529	Unigene0001940(Abcc3);Unigene0007126(ABCA3);Unigene0008652(ABCF2);Unigene0046448(Abcc4);Unigene0047001(abcb6);Unigene0047344(TEF3);Unigene0050024(ABCC1);Unigene0050751(ABCD4);Unigene0051299(ABCC4);Unigene0054534(Abcc2);Unigene0055849(ABCC1);Unigene0055850(Abcc3);Unigene0055851(Abcc3)
GO:0015871	choline transport	11	73	0.000111324	0.0656192	Unigene0007126(ABCA3);Unigene0008652(ABCF2);Unigene0046448(Abcc4);Unigene0047001(abcb6);Unigene0047344(TEF3);Unigene0048284(met14);Unigene0050024(ABCC1);Unigene0050751(ABCD4);Unigene0051299(ABCC4);Unigene0054534(Abcc2);Unigene0055850(Abcc3)
GO:0048473	D-methionine transport	11	75	0.000142841	0.0694399	Unigene0007126(ABCA3);Unigene0008652(ABCF2);Unigene0046448(Abcc4);Unigene0047001(abcb6);Unigene0047344(TEF3);Unigene0050024(ABCC1);Unigene0050751(ABCD4);Unigene0051299(ABCC4);Unigene0054534(Abcc2);Unigene0055850(Abcc3);Unigene0055851(Abcc3)
GO:0043215	daunorubicin transport	12	88	0.000147456	0.0694399	Unigene0007126(ABCA3);Unigene0008652(ABCF2);Unigene0011212(Abcb1);Unigene0046448(Abcc4);Unigene0047001(abcb6);Unigene0047344(TEF3);Unigene0050024(ABCC1);Unigene0050751(ABCD4);Unigene0051299(ABCC4);Unigene0054534(Abcc2);Unigene0055850(Abcc3);Unigene0055851(Abcc3)
GO:0015695	organic cation transport	15	131	0.000174015	0.0694399	Unigene0007126(ABCA3);Unigene0008652(ABCF2);Unigene0011212(Abcb1);Unigene0035416(Rfx2);Unigene0046448(Abcc4);Unigene0047001(abcb6);Unigene0047344(TEF3);Unigene0048284(met14);Unigene0049785(Dys);Unigene0050024(ABCC1);Unigene0050751(ABCD4);Unigene0051299(ABCC4);Unigene0054534(Abcc2);Unigene0055850(Abcc3);Unigene0055851(Abcc3)
GO:0045117	azole transmembrane transport	13	103	0.00017565	0.0694399	Unigene0007126(ABCA3);Unigene0008652(ABCF2);Unigene0035416(Rfx2);Unigene0046448(Abcc4);Unigene0047001(abcb6);Unigene0047344(TEF3);Unigene0050024(ABCC1);Unigene0050751(ABCD4);Unigene0051299(ABCC4);Unigene0054534(Abcc2);Unigene0055850(Abcc3);Unigene0055851(Abcc3);Unigene0057347(slc38a7)
GO:1901656	glycoside transport	12	90	0.000183253	0.0694399	Unigene0007126(ABCA3);Unigene0008652(ABCF2);Unigene0011212(Abcb1);Unigene0046448(Abcc4);Unigene0047001(abcb6);Unigene0047344(TEF3);Unigene0050024(ABCC1);Unigene0050751(ABCD4);Unigene0051299(ABCC4);Unigene0054534(Abcc2);Unigene0055850(Abcc3);Unigene0055851(Abcc3)
GO:0015846	polyamine transport	11	78	0.000204169	0.0722079	Unigene0007126(ABCA3);Unigene0008652(ABCF2);Unigene0046448(Abcc4);Unigene0047001(abcb6);Unigene0047344(TEF3);Unigene0050024(ABCC1);Unigene0050751(ABCD4);Unigene0051299(ABCC4);Unigene0054534(Abcc2);Unigene0055850(Abcc3);Unigene0055851(Abcc3)
GO:0033308	hydroxyectoine transport	12	93	0.00025073	0.0782424	Unigene0007126(ABCA3);Unigene0008652(ABCF2);Unigene0035676(--);Unigene0046448(Abcc4);Unigene0047001(abcb6);Unigene0047344(TEF3);Unigene0050024(ABCC1);Unigene0050751(ABCD4);Unigene0051299(ABCC4);Unigene0054534(Abcc2);Unigene0055850(Abcc3);Unigene0055851(Abcc3)
GO:0051470	ectoine transport	12	93	0.00025073	0.0782424	Unigene0007126(ABCA3);Unigene0008652(ABCF2);Unigene0035676(--);Unigene0046448(Abcc4);Unigene0047001(abcb6);Unigene0047344(TEF3);Unigene0050024(ABCC1);Unigene0050751(ABCD4);Unigene0051299(ABCC4);Unigene0054534(Abcc2);Unigene0055850(Abcc3);Unigene0055851(Abcc3)
GO:0030974	thiamine pyrophosphate transmembrane transport	12	99	0.000450356	0.113398	Unigene0007126(ABCA3);Unigene0008652(ABCF2);Unigene0035416(Rfx2);Unigene0046448(Abcc4);Unigene0047001(abcb6);Unigene0047344(TEF3);Unigene0050024(ABCC1);Unigene0050751(ABCD4);Unigene0051299(ABCC4);Unigene0054534(Abcc2);Unigene0055850(Abcc3);Unigene0055851(Abcc3)
GO:0071934	thiamine transmembrane transport	12	99	0.000450356	0.113398	Unigene0007126(ABCA3);Unigene0008652(ABCF2);Unigene0035416(Rfx2);Unigene0046448(Abcc4);Unigene0047001(abcb6);Unigene0047344(TEF3);Unigene0050024(ABCC1);Unigene0050751(ABCD4);Unigene0051299(ABCC4);Unigene0054534(Abcc2);Unigene0055850(Abcc3);Unigene0055851(Abcc3)
GO:0046903	secretion	67	1142	0.000464747	0.113398	Unigene0000296(FOXK1);Unigene0000532(STX6);Unigene0001549(GTPBP2);Unigene0001604(rnf213a);Unigene0003005(dna2);Unigene0003619(Lis-1);Unigene0004451(WDR25);Unigene0004980(SDCBP);Unigene0006320(yif1b-b);Unigene0007126(ABCA3);Unigene0008652(ABCF2);Unigene0010185(pstI);Unigene0010467(SNCAIP);Unigene0011212(Abcb1);Unigene0013340(Galns);Unigene0013838(CNBA4730);Unigene0015322(Slc39a7);Unigene0015507(ma…

## Sheet: Red module
GO ID	Description	red (354)	All (17063)	pvalue	p.adjust	Genes
GO:0050974	detection of mechanical stimulus involved in sensory perception	4	10	3.46516e-05	0.118573	Unigene0002334(Ptprq);Unigene0002335(Ptprq);Unigene0007833(fmr1-b);Unigene0018123(Ptprq)
GO:0050982	detection of mechanical stimulus	4	14	0.000154643	0.118573	Unigene0002334(Ptprq);Unigene0002335(Ptprq);Unigene0007833(fmr1-b);Unigene0018123(Ptprq)
GO:0060114	vestibular receptor cell differentiation	3	6	0.000169052	0.118573	Unigene0002334(Ptprq);Unigene0002335(Ptprq);Unigene0018123(Ptprq)
GO:0060116	vestibular receptor cell morphogenesis	3	6	0.000169052	0.118573	Unigene0002334(Ptprq);Unigene0002335(Ptprq);Unigene0018123(Ptprq)
GO:0060118	vestibular receptor cell development	3	6	0.000169052	0.118573	Unigene0002334(Ptprq);Unigene0002335(Ptprq);Unigene0018123(Ptprq)
GO:0050910	detection of mechanical stimulus involved in sensory perception of sound	3	8	0.0004589	0.268227	Unigene0002334(Ptprq);Unigene0002335(Ptprq);Unigene0018123(Ptprq)
GO:0046690	response to tellurium ion	3	9	0.000677782	0.302893	Unigene0010500(IIV6-235L);Unigene0025268(IIV6-235L);Unigene0039160(--)
GO:0051606	detection of stimulus	12	192	0.000690946	0.302893	Unigene0002334(Ptprq);Unigene0002335(Ptprq);Unigene0006273(--);Unigene0007001(CNGB1);Unigene0007833(fmr1-b);Unigene0013353(ASPH);Unigene0014636(DMBT1);Unigene0018123(Ptprq);Unigene0039513(NEK1);Unigene0040759(DMBT1);Unigene0040761(DMBT1);Unigene0051622(DET1)
GO:0009304	tRNA transcription	4	22	0.000991131	0.386211	Unigene0012420(--);Unigene0018465(POLR3E);Unigene0044749(Brf1);Unigene0056906(--)
GO:0098781	ncRNA transcription	7	82	0.00156267	0.548028	Unigene0001223(Ints2);Unigene0012420(--);Unigene0018465(POLR3E);Unigene0036165(BTAF1);Unigene0036569(GTF2E2);Unigene0044749(Brf1);Unigene0056906(--)
GO:0050906	detection of stimulus involved in sensory perception	4	26	0.00189753	0.604966	Unigene0002334(Ptprq);Unigene0002335(Ptprq);Unigene0007833(fmr1-b);Unigene0018123(Ptprq)
GO:0090025	regulation of monocyte chemotaxis	2	4	0.00250509	0.615252	Unigene0006312(MOSPD2);Unigene0014685(--)
GO:0090026	positive regulation of monocyte chemotaxis	2	4	0.00250509	0.615252	Unigene0006312(MOSPD2);Unigene0014685(--)
GO:0009581	detection of external stimulus	6	67	0.00263153	0.615252	Unigene0002334(Ptprq);Unigene0002335(Ptprq);Unigene0007001(CNGB1);Unigene0007833(fmr1-b);Unigene0018123(Ptprq);Unigene0051622(DET1)
GO:0009582	detection of abiotic stimulus	6	67	0.00263153	0.615252	Unigene0002334(Ptprq);Unigene0002335(Ptprq);Unigene0007001(CNGB1);Unigene0007833(fmr1-b);Unigene0018123(Ptprq);Unigene0051622(DET1)
GO:0031146	SCF-dependent proteasomal ubiquitin-dependent protein catabolic process	4	29	0.00287081	0.629245	Unigene0020288(--);Unigene0023766(kdm2a);Unigene0038972(--);Unigene0040898(--)
GO:0042472	inner ear morphogenesis	4	30	0.00325902	0.658025	Unigene0002334(Ptprq);Unigene0002335(Ptprq);Unigene0018123(Ptprq);Unigene0050436(Gas8)
GO:0043170	macromolecule metabolic process	228	9791	0.00383542	0.658025	Unigene0000170(HPGD);Unigene0000179(SRSF6);Unigene0000186(--);Unigene0000261(BIRC6);Unigene0000309(Rev3l);Unigene0001223(Ints2);Unigene0001224(GPATCH1);Unigene0001326(--);Unigene0001703(Tfap2a);Unigene0001775(Musk);Unigene0001848(bop1);Unigene0001888(Mo25);Unigene0002334(Ptprq);Unigene0002335(Ptprq);Unigene0002542(--);Unigene0002593(UPF1);Unigene0002683(acsbg2);Unigene0002753(TRIADDRAFT_25797);Un…
GO:0030538	embryonic genitalia morphogenesis	2	5	0.00411793	0.658025	Unigene0002593(UPF1);Unigene0014035(SMG6)
GO:0032259	methylation	15	333	0.00422475	0.658025	Unigene0002737(--);Unigene0010500(IIV6-235L);Unigene0016384(--);Unigene0017544(METTL17);Unigene0018317(gag-pol);Unigene0018776(--);Unigene0023766(kdm2a);Unigene0025268(IIV6-235L);Unigene0028399(tyw5);Unigene0032718(Trmt1);Unigene0037249(--);Unigene0039160(--);Unigene0049812(wdr5);Unigene0055449(Setd2);Unigene0057137(PPP1R27)

## Sheet: Cyan module
GO ID	Description	cyan (453)	All (17063)	pvalue	p.adjust	Genes
GO:0071840	cellular component organization or biogenesis	240	5963	1.33886e-15	6.76258e-12	Unigene0000372(Snapc3);Unigene0000389(GYS1);Unigene0000432(pex10);Unigene0000435(Wrap73);Unigene0000437(chtf18);Unigene0000456(RPS20);Unigene0000824(MCRS1);Unigene0000845(NPL);Unigene0001116(rsl24d1);Unigene0001520(Setdb1);Unigene0001529(AMFR);Unigene0001576(CENPS);Unigene0001828(ANKFN1);Unigene0001849(cops6);Unigene0002054(Gaa);Unigene0002278(Tex261);Unigene0002736(BRAFLDRAFT_58504);Unigene00027…
GO:0016043	cellular component organization	217	5345	6.42742e-14	1.62324e-10	Unigene0000372(Snapc3);Unigene0000389(GYS1);Unigene0000432(pex10);Unigene0000435(Wrap73);Unigene0000437(chtf18);Unigene0000824(MCRS1);Unigene0000845(NPL);Unigene0001116(rsl24d1);Unigene0001520(Setdb1);Unigene0001529(AMFR);Unigene0001576(CENPS);Unigene0001828(ANKFN1);Unigene0001849(cops6);Unigene0002054(Gaa);Unigene0002278(Tex261);Unigene0002736(BRAFLDRAFT_58504);Unigene0002766(Rbbp5);Unigene00028…
GO:0006996	organelle organization	172	3883	1.09144e-13	1.83762e-10	Unigene0000372(Snapc3);Unigene0000389(GYS1);Unigene0000432(pex10);Unigene0000435(Wrap73);Unigene0000437(chtf18);Unigene0000824(MCRS1);Unigene0000845(NPL);Unigene0001116(rsl24d1);Unigene0001520(Setdb1);Unigene0001576(CENPS);Unigene0001828(ANKFN1);Unigene0001849(cops6);Unigene0002054(Gaa);Unigene0002766(Rbbp5);Unigene0003737(Naa11);Unigene0003801(DCP2);Unigene0003974(PMS2);Unigene0004089(--);Unigen…
GO:0051276	chromosome organization	105	1916	1.96725e-13	2.48415e-10	Unigene0000372(Snapc3);Unigene0000435(Wrap73);Unigene0000437(chtf18);Unigene0000824(MCRS1);Unigene0000845(NPL);Unigene0001520(Setdb1);Unigene0001576(CENPS);Unigene0001849(cops6);Unigene0002766(Rbbp5);Unigene0003737(Naa11);Unigene0003801(DCP2);Unigene0003974(PMS2);Unigene0004089(--);Unigene0004560(DMBT1);Unigene0004878(Rab3ip);Unigene0005518(UBN2);Unigene0006381(MOV10L1);Unigene0006728(PAXIP1);Uni…
GO:0006396	RNA processing	97	1708	2.55621e-13	2.58228e-10	Unigene0000435(Wrap73);Unigene0000437(chtf18);Unigene0000456(RPS20);Unigene0002848(HBS1L);Unigene0003061(LCMT2);Unigene0003123(dak);Unigene0003801(DCP2);Unigene0004476(rrp42);Unigene0004644(Mto1);Unigene0005878(cpsf1);Unigene0005908(CPSF2);Unigene0006057(esrp1);Unigene0006274(PDE12);Unigene0006510(MPHOSPH10);Unigene0006511(HNRNPL);Unigene0007036(PRPF38B);Unigene0009002(Dis3l2);Unigene0009036(MTRE…
GO:0006281	DNA repair	74	1134	4.20478e-13	3.10753e-10	Unigene0000432(pex10);Unigene0000437(chtf18);Unigene0000824(MCRS1);Unigene0001529(AMFR);Unigene0001576(CENPS);Unigene0001849(cops6);Unigene0003801(DCP2);Unigene0003974(PMS2);Unigene0004560(DMBT1);Unigene0004698(--);Unigene0006381(MOV10L1);Unigene0006728(PAXIP1);Unigene0006846(--);Unigene0007627(Ot13g03040);Unigene0009036(MTREX);Unigene0009192(Ubr5);Unigene0010089(Ercc2);Unigene0012919(CDC6);Unige…
GO:0006974	cellular response to DNA damage stimulus	83	1358	4.30661e-13	3.10753e-10	Unigene0000432(pex10);Unigene0000437(chtf18);Unigene0000824(MCRS1);Unigene0001529(AMFR);Unigene0001576(CENPS);Unigene0001849(cops6);Unigene0002766(Rbbp5);Unigene0003801(DCP2);Unigene0003974(PMS2);Unigene0004560(DMBT1);Unigene0004698(--);Unigene0005669(--);Unigene0006381(MOV10L1);Unigene0006728(PAXIP1);Unigene0006846(--);Unigene0007627(Ot13g03040);Unigene0007996(PHAX);Unigene0009036(MTREX);Unigene…
GO:0090304	nucleic acid metabolic process	224	5699	6.5514e-13	4.13639e-10	Unigene0000372(Snapc3);Unigene0000432(pex10);Unigene0000435(Wrap73);Unigene0000437(chtf18);Unigene0000456(RPS20);Unigene0000747(ccdc77);Unigene0000824(MCRS1);Unigene0001520(Setdb1);Unigene0001529(AMFR);Unigene0001576(CENPS);Unigene0001687(Rplp1);Unigene0001849(cops6);Unigene0002092(Dpp7);Unigene0002766(Rbbp5);Unigene0002848(HBS1L);Unigene0003061(LCMT2);Unigene0003123(dak);Unigene0003801(DCP2);Uni…
GO:0033554	cellular response to stress	111	2182	4.35013e-12	2.23567e-09	Unigene0000389(GYS1);Unigene0000432(pex10);Unigene0000437(chtf18);Unigene0000824(MCRS1);Unigene0001529(AMFR);Unigene0001576(CENPS);Unigene0001849(cops6);Unigene0002736(BRAFLDRAFT_58504);Unigene0002766(Rbbp5);Unigene0002848(HBS1L);Unigene0003801(DCP2);Unigene0003974(PMS2);Unigene0004560(DMBT1);Unigene0004698(--);Unigene0005669(--);Unigene0006381(MOV10L1);Unigene0006728(PAXIP1);Unigene0006846(--);U…
GO:1903047	mitotic cell cycle process	63	924	4.6344e-12	2.23567e-09	Unigene0000372(Snapc3);Unigene0000435(Wrap73);Unigene0000437(chtf18);Unigene0001828(ANKFN1);Unigene0004560(DMBT1);Unigene0007589(psmb1-B);Unigene0009002(Dis3l2);Unigene0009633(MED7);Unigene0010089(Ercc2);Unigene0010575(NSFL1C);Unigene0012682(ORC2);Unigene0012919(CDC6);Unigene0014239(ctdnep1a);Unigene0014449(MRE11);Unigene0015193(Kat14);Unigene0015783(--);Unigene0015833(CDC27);Unigene0018066(POLH)…
GO:0016070	RNA metabolic process	180	4309	4.86881e-12	2.23567e-09	Unigene0000372(Snapc3);Unigene0000435(Wrap73);Unigene0000437(chtf18);Unigene0000456(RPS20);Unigene0000747(ccdc77);Unigene0000824(MCRS1);Unigene0001520(Setdb1);Unigene0001576(CENPS);Unigene0001687(Rplp1);Unigene0002092(Dpp7);Unigene0002766(Rbbp5);Unigene0002848(HBS1L);Unigene0003061(LCMT2);Unigene0003123(dak);Unigene0003801(DCP2);Unigene0004224(RNY1-B);Unigene0004476(rrp42);Unigene0004627(CNOT2);U…
GO:0000278	mitotic cell cycle	68	1065	1.17183e-11	4.93242e-09	Unigene0000372(Snapc3);Unigene0000435(Wrap73);Unigene0000437(chtf18);Unigene0001828(ANKFN1);Unigene0004560(DMBT1);Unigene0007589(psmb1-B);Unigene0009002(Dis3l2);Unigene0009633(MED7);Unigene0010089(Ercc2);Unigene0010575(NSFL1C);Unigene0012682(ORC2);Unigene0012919(CDC6);Unigene0014239(ctdnep1a);Unigene0014449(MRE11);Unigene0015193(Kat14);Unigene0015783(--);Unigene0015833(CDC27);Unigene0018066(POLH)…
GO:0080090	regulation of primary metabolic process	158	3662	1.94067e-11	7.54025e-09	Unigene0000372(Snapc3);Unigene0000389(GYS1);Unigene0000437(chtf18);Unigene0000747(ccdc77);Unigene0000824(MCRS1);Unigene0001520(Setdb1);Unigene0001576(CENPS);Unigene0001687(Rplp1);Unigene0002092(Dpp7);Unigene0002766(Rbbp5);Unigene0002848(HBS1L);Unigene0003801(DCP2);Unigene0004476(rrp42);Unigene0004560(DMBT1);Unigene0004627(CNOT2);Unigene0004958(MYG1);Unigene0005898(--);Unigene0006274(PDE12);Unigen…
GO:0006807	nitrogen compound metabolic process	351	10796	3.15272e-11	1.13746e-08	Unigene0000372(Snapc3);Unigene0000432(pex10);Unigene0000435(Wrap73);Unigene0000437(chtf18);Unigene0000448(NAA35);Unigene0000456(RPS20);Unigene0000467(ULK3);Unigene0000747(ccdc77);Unigene0000824(MCRS1);Unigene0000845(NPL);Unigene0000984(FV3-052L);Unigene0001116(rsl24d1);Unigene0001520(Setdb1);Unigene0001529(AMFR);Unigene0001576(CENPS);Unigene0001687(Rplp1);Unigene0001849(cops6);Unigene0002078(Anap…
GO:0048518	positive regulation of biological process	138	3062	3.50263e-11	1.17945e-08	Unigene0000389(GYS1);Unigene0000435(Wrap73);Unigene0000437(chtf18);Unigene0000448(NAA35);Unigene0000824(MCRS1);Unigene0001520(Setdb1);Unigene0001576(CENPS);Unigene0001687(Rplp1);Unigene0001828(ANKFN1);Unigene0002278(Tex261);Unigene0002848(HBS1L);Unigene0003801(DCP2);Unigene0004476(rrp42);Unigene0004560(DMBT1);Unigene0004878(Rab3ip);Unigene0005669(--);Unigene0006274(PDE12);Unigene0006381(MOV10L1);…
GO:0051171	regulation of nitrogen compound metabolic process	154	3584	5.72813e-11	1.8083e-08	Unigene0000372(Snapc3);Unigene0000437(chtf18);Unigene0000747(ccdc77);Unigene0000824(MCRS1);Unigene0001520(Setdb1);Unigene0001576(CENPS);Unigene0001687(Rplp1);Unigene0002092(Dpp7);Unigene0002736(BRAFLDRAFT_58504);Unigene0002766(Rbbp5);Unigene0002848(HBS1L);Unigene0003801(DCP2);Unigene0004476(rrp42);Unigene0004560(DMBT1);Unigene0004627(CNOT2);Unigene0004958(MYG1);Unigene0005898(--);Unigene0006274(P…
GO:0044238	primary metabolic process	359	11192	7.76283e-11	2.30648e-08	Unigene0000372(Snapc3);Unigene0000389(GYS1);Unigene0000432(pex10);Unigene0000435(Wrap73);Unigene0000437(chtf18);Unigene0000448(NAA35);Unigene0000456(RPS20);Unigene0000467(ULK3);Unigene0000747(ccdc77);Unigene0000824(MCRS1);Unigene0000845(NPL);Unigene0000984(FV3-052L);Unigene0001116(rsl24d1);Unigene0001520(Setdb1);Unigene0001529(AMFR);Unigene0001576(CENPS);Unigene0001687(Rplp1);Unigene0001849(cops6…
GO:0019222	regulation of metabolic process	174	4255	9.42228e-11	2.644e-08	Unigene0000372(Snapc3);Unigene0000389(GYS1);Unigene0000437(chtf18);Unigene0000456(RPS20);Unigene0000747(ccdc77);Unigene0000824(MCRS1);Unigene0001520(Setdb1);Unigene0001576(CENPS);Unigene0001687(Rplp1);Unigene0002092(Dpp7);Unigene0002736(BRAFLDRAFT_58504);Unigene0002766(Rbbp5);Unigene0002848(HBS1L);Unigene0003801(DCP2);Unigene0004476(rrp42);Unigene0004560(DMBT1);Unigene0004627(CNOT2);Unigene000495…
GO:0044237	cellular metabolic process	360	11281	1.66137e-10	4.29529e-08	Unigene0000372(Snapc3);Unigene0000389(GYS1);Unigene0000432(pex10);Unigene0000435(Wrap73);Unigene0000437(chtf18);Unigene0000448(NAA35);Unigene0000456(RPS20);Unigene0000467(ULK3);Unigene0000747(ccdc77);Unigene0000824(MCRS1);Unigene0000845(NPL);Unigene0000984(FV3-052L);Unigene0001116(rsl24d1);Unigene0001520(Setdb1);Unigene0001529(AMFR);Unigene0001576(CENPS);Unigene0001687(Rplp1);Unigene0001849(cops6…
GO:0007049	cell cycle	99	1969	1.75327e-10	4.29529e-08	Unigene0000372(Snapc3);Unigene0000432(pex10);Unigene0000435(Wrap73);Unigene0000437(chtf18);Unigene0000824(MCRS1);Unigene0001520(Setdb1);Unigene0001576(CENPS);Unigene0001828(ANKFN1);Unigene0004089(--);Unigene0004560(DMBT1);Unigene0004958(MYG1);Unigene0005518(UBN2);Unigene0005898(--);Unigene0006381(MOV10L1);Unigene0006728(PAXIP1);Unigene0006846(--);Unigene0007589(psmb1-B);Unigene0007996(PHAX);Unige…

## Sheet: Greenyellow module
GO ID	Description	greenyellow (2224)	All (17063)	pvalue	p.adjust	Genes
GO:0032501	multicellular organismal process	741	4140	2.27999e-25	2.026e-21	Unigene0000127(bs);Unigene0000161(CHORDC1);Unigene0000341(--);Unigene0000346(nlk.2);Unigene0000426(TBC1D22B);Unigene0000458(hey1);Unigene0000481(PLCG2);Unigene0000500(snf);Unigene0000576(Parg);Unigene0000598(ift57);Unigene0000852(Gmcl1);Unigene0000885(BTBD10);Unigene0000988(HNRNPD);Unigene0001274(Golga2);Unigene0001351(--);Unigene0001384(Cit);Unigene0001432(--);Unigene0001493(--);Unigene0001606(L…
GO:0032502	developmental process	731	4225	1.39583e-20	6.20168e-17	Unigene0000127(bs);Unigene0000161(CHORDC1);Unigene0000169(RPAP1);Unigene0000341(--);Unigene0000346(nlk.2);Unigene0000426(TBC1D22B);Unigene0000458(hey1);Unigene0000481(PLCG2);Unigene0000498(CDKL2);Unigene0000500(snf);Unigene0000576(Parg);Unigene0000598(ift57);Unigene0000852(Gmcl1);Unigene0000853(Lrrc34);Unigene0000859(Dnah5);Unigene0000974(HSPA8);Unigene0000988(HNRNPD);Unigene0001243(KALRN);Unigen…
GO:0048856	anatomical structure development	675	3843	2.2683e-20	6.71872e-17	Unigene0000127(bs);Unigene0000161(CHORDC1);Unigene0000341(--);Unigene0000346(nlk.2);Unigene0000426(TBC1D22B);Unigene0000458(hey1);Unigene0000481(PLCG2);Unigene0000500(snf);Unigene0000598(ift57);Unigene0000852(Gmcl1);Unigene0000974(HSPA8);Unigene0000988(HNRNPD);Unigene0001274(Golga2);Unigene0001351(--);Unigene0001384(Cit);Unigene0001432(--);Unigene0001493(--);Unigene0001540(--);Unigene0001617(CPEB…
GO:0007275	multicellular organism development	616	3476	3.32911e-19	7.39563e-16	Unigene0000127(bs);Unigene0000161(CHORDC1);Unigene0000346(nlk.2);Unigene0000426(TBC1D22B);Unigene0000458(hey1);Unigene0000481(PLCG2);Unigene0000500(snf);Unigene0000598(ift57);Unigene0000852(Gmcl1);Unigene0000988(HNRNPD);Unigene0001274(Golga2);Unigene0001351(--);Unigene0001384(Cit);Unigene0001432(--);Unigene0001493(--);Unigene0001617(CPEB1);Unigene0001715(FRYL);Unigene0001750(PRKG1);Unigene0001777…
GO:0065007	biological regulation	1202	7741	8.69531e-19	1.54533e-15	Unigene0000020(--);Unigene0000107(Dlgap5);Unigene0000127(bs);Unigene0000161(CHORDC1);Unigene0000169(RPAP1);Unigene0000253(--);Unigene0000258(yvkC);Unigene0000331(ARID4A);Unigene0000341(--);Unigene0000346(nlk.2);Unigene0000419(DNAJ1);Unigene0000426(TBC1D22B);Unigene0000441(AIFM3);Unigene0000458(hey1);Unigene0000481(PLCG2);Unigene0000498(CDKL2);Unigene0000500(snf);Unigene0000576(Parg);Unigene000058…
GO:0006996	organelle organization	672	3883	1.35372e-18	2.00487e-15	Unigene0000107(Dlgap5);Unigene0000127(bs);Unigene0000161(CHORDC1);Unigene0000331(ARID4A);Unigene0000426(TBC1D22B);Unigene0000481(PLCG2);Unigene0000500(snf);Unigene0000576(Parg);Unigene0000598(ift57);Unigene0000603(--);Unigene0000609(SMG5);Unigene0000678(Mgme1);Unigene0000854(PTPN1);Unigene0000974(HSPA8);Unigene0000988(HNRNPD);Unigene0001015(DDX17);Unigene0001069(--);Unigene0001073(PHACTR4);Unigen…
GO:0048518	positive regulation of biological process	545	3062	4.24136e-17	5.3841e-14	Unigene0000020(--);Unigene0000107(Dlgap5);Unigene0000127(bs);Unigene0000341(--);Unigene0000346(nlk.2);Unigene0000419(DNAJ1);Unigene0000426(TBC1D22B);Unigene0000458(hey1);Unigene0000481(PLCG2);Unigene0000576(Parg);Unigene0000598(ift57);Unigene0000852(Gmcl1);Unigene0000854(PTPN1);Unigene0000974(HSPA8);Unigene0001243(KALRN);Unigene0001274(Golga2);Unigene0001369(Prkag2);Unigene0001384(Cit);Unigene000…
GO:0050794	regulation of cellular process	1084	6930	5.71236e-17	6.345e-14	Unigene0000020(--);Unigene0000107(Dlgap5);Unigene0000127(bs);Unigene0000161(CHORDC1);Unigene0000169(RPAP1);Unigene0000253(--);Unigene0000331(ARID4A);Unigene0000341(--);Unigene0000346(nlk.2);Unigene0000419(DNAJ1);Unigene0000426(TBC1D22B);Unigene0000441(AIFM3);Unigene0000458(hey1);Unigene0000481(PLCG2);Unigene0000498(CDKL2);Unigene0000500(snf);Unigene0000576(Parg);Unigene0000585(--);Unigene0000598(…
GO:0048583	regulation of response to stimulus	391	2047	7.57132e-17	7.47542e-14	Unigene0000161(CHORDC1);Unigene0000346(nlk.2);Unigene0000426(TBC1D22B);Unigene0000458(hey1);Unigene0000481(PLCG2);Unigene0000576(Parg);Unigene0000598(ift57);Unigene0000852(Gmcl1);Unigene0000854(PTPN1);Unigene0000974(HSPA8);Unigene0001243(KALRN);Unigene0001606(Lamp1);Unigene0001750(PRKG1);Unigene0001857(--);Unigene0002087(Cltc);Unigene0002295(CREB3L3);Unigene0002386(APPL1);Unigene0002480(Foxj2);Un…
GO:0016043	cellular component organization	868	5345	8.4664e-17	7.52324e-14	Unigene0000107(Dlgap5);Unigene0000127(bs);Unigene0000161(CHORDC1);Unigene0000331(ARID4A);Unigene0000346(nlk.2);Unigene0000426(TBC1D22B);Unigene0000458(hey1);Unigene0000481(PLCG2);Unigene0000500(snf);Unigene0000576(Parg);Unigene0000598(ift57);Unigene0000603(--);Unigene0000609(SMG5);Unigene0000678(Mgme1);Unigene0000833(Eif5b);Unigene0000852(Gmcl1);Unigene0000854(PTPN1);Unigene0000885(BTBD10);Unigen…
GO:0007010	cytoskeleton organization	250	1168	1.30806e-16	1.05667e-13	Unigene0000107(Dlgap5);Unigene0000127(bs);Unigene0000161(CHORDC1);Unigene0000481(PLCG2);Unigene0000854(PTPN1);Unigene0000988(HNRNPD);Unigene0001073(PHACTR4);Unigene0001074(PHACTR4);Unigene0001110(--);Unigene0001274(Golga2);Unigene0001384(Cit);Unigene0001715(FRYL);Unigene0001750(PRKG1);Unigene0001840(--);Unigene0001857(--);Unigene0002087(Cltc);Unigene0002406(ADF5);Unigene0002844(PPP2CB);Unigene000…
GO:0050789	regulation of biological process	1135	7345	2.76109e-16	2.04459e-13	Unigene0000020(--);Unigene0000107(Dlgap5);Unigene0000127(bs);Unigene0000161(CHORDC1);Unigene0000169(RPAP1);Unigene0000253(--);Unigene0000258(yvkC);Unigene0000331(ARID4A);Unigene0000341(--);Unigene0000346(nlk.2);Unigene0000419(DNAJ1);Unigene0000426(TBC1D22B);Unigene0000441(AIFM3);Unigene0000458(hey1);Unigene0000481(PLCG2);Unigene0000498(CDKL2);Unigene0000500(snf);Unigene0000576(Parg);Unigene000058…
GO:0007017	microtubule-based process	202	892	3.66382e-16	2.50436e-13	Unigene0000107(Dlgap5);Unigene0000161(CHORDC1);Unigene0000598(ift57);Unigene0000859(Dnah5);Unigene0000860(Dnah5);Unigene0000988(HNRNPD);Unigene0001110(--);Unigene0001274(Golga2);Unigene0001606(Lamp1);Unigene0001857(--);Unigene0002087(Cltc);Unigene0002386(APPL1);Unigene0002844(PPP2CB);Unigene0003394(ndel1b);Unigene0003404(CEP295);Unigene0003818(DYNLT1);Unigene0004077(DYH1B);Unigene0004177(Ulk1);Un…
GO:0048869	cellular developmental process	456	2524	3.13159e-15	1.98767e-12	Unigene0000127(bs);Unigene0000161(CHORDC1);Unigene0000169(RPAP1);Unigene0000341(--);Unigene0000346(nlk.2);Unigene0000426(TBC1D22B);Unigene0000458(hey1);Unigene0000500(snf);Unigene0000598(ift57);Unigene0000852(Gmcl1);Unigene0000853(Lrrc34);Unigene0000988(HNRNPD);Unigene0001243(KALRN);Unigene0001274(Golga2);Unigene0001369(Prkag2);Unigene0001384(Cit);Unigene0001432(--);Unigene0001617(CPEB1);Unigene0…
GO:0048522	positive regulation of cellular process	502	2836	3.64152e-15	2.12365e-12	Unigene0000020(--);Unigene0000107(Dlgap5);Unigene0000127(bs);Unigene0000341(--);Unigene0000346(nlk.2);Unigene0000419(DNAJ1);Unigene0000426(TBC1D22B);Unigene0000458(hey1);Unigene0000481(PLCG2);Unigene0000576(Parg);Unigene0000598(ift57);Unigene0000852(Gmcl1);Unigene0000854(PTPN1);Unigene0000974(HSPA8);Unigene0001243(KALRN);Unigene0001274(Golga2);Unigene0001369(Prkag2);Unigene0001384(Cit);Unigene000…
GO:0030154	cell differentiation	443	2440	3.82381e-15	2.12365e-12	Unigene0000127(bs);Unigene0000161(CHORDC1);Unigene0000169(RPAP1);Unigene0000341(--);Unigene0000346(nlk.2);Unigene0000426(TBC1D22B);Unigene0000458(hey1);Unigene0000500(snf);Unigene0000598(ift57);Unigene0000852(Gmcl1);Unigene0000853(Lrrc34);Unigene0000988(HNRNPD);Unigene0001243(KALRN);Unigene0001274(Golga2);Unigene0001384(Cit);Unigene0001432(--);Unigene0001617(CPEB1);Unigene0001715(FRYL);Unigene000…
GO:0023051	regulation of signaling	342	1780	4.47357e-15	2.33836e-12	Unigene0000127(bs);Unigene0000346(nlk.2);Unigene0000458(hey1);Unigene0000481(PLCG2);Unigene0000598(ift57);Unigene0000852(Gmcl1);Unigene0000854(PTPN1);Unigene0001243(KALRN);Unigene0001617(CPEB1);Unigene0001750(PRKG1);Unigene0001857(--);Unigene0002087(Cltc);Unigene0002295(CREB3L3);Unigene0002386(APPL1);Unigene0002480(Foxj2);Unigene0002664(NUDT6);Unigene0002844(PPP2CB);Unigene0002973(Ptpn21);Unigene…
GO:0010646	regulation of cell communication	338	1761	7.80774e-15	3.85442e-12	Unigene0000127(bs);Unigene0000346(nlk.2);Unigene0000458(hey1);Unigene0000481(PLCG2);Unigene0000598(ift57);Unigene0000852(Gmcl1);Unigene0000854(PTPN1);Unigene0001243(KALRN);Unigene0001617(CPEB1);Unigene0001750(PRKG1);Unigene0001857(--);Unigene0002087(Cltc);Unigene0002295(CREB3L3);Unigene0002386(APPL1);Unigene0002480(Foxj2);Unigene0002664(NUDT6);Unigene0002844(PPP2CB);Unigene0002973(Ptpn21);Unigene…
GO:0048523	negative regulation of cellular process	479	2700	1.35136e-14	6.3201e-12	Unigene0000127(bs);Unigene0000161(CHORDC1);Unigene0000331(ARID4A);Unigene0000341(--);Unigene0000346(nlk.2);Unigene0000426(TBC1D22B);Unigene0000458(hey1);Unigene0000500(snf);Unigene0000576(Parg);Unigene0000598(ift57);Unigene0000852(Gmcl1);Unigene0000854(PTPN1);Unigene0000974(HSPA8);Unigene0000988(HNRNPD);Unigene0001073(PHACTR4);Unigene0001074(PHACTR4);Unigene0001243(KALRN);Unigene0001274(Golga2);U…
GO:0048731	system development	478	2708	3.58263e-14	1.59176e-11	Unigene0000127(bs);Unigene0000161(CHORDC1);Unigene0000346(nlk.2);Unigene0000426(TBC1D22B);Unigene0000458(hey1);Unigene0000481(PLCG2);Unigene0000598(ift57);Unigene0001274(Golga2);Unigene0001384(Cit);Unigene0001432(--);Unigene0001493(--);Unigene0001617(CPEB1);Unigene0001715(FRYL);Unigene0001750(PRKG1);Unigene0001840(--);Unigene0001857(--);Unigene0002087(Cltc);Unigene0002353(Kansl1);Unigene0002447(K…

## Sheet: Green module
GO ID	Description	green (427)	All (17063)	pvalue	p.adjust	Genes
GO:0016192	vesicle-mediated transport	60	1392	2.27834e-05	0.059195	Unigene0000983(--);Unigene0001201(PREPL);Unigene0002156(NCSTN);Unigene0003212(Sec16a);Unigene0003598(trappc2l);Unigene0003699(PIK3C2B);Unigene0004989(sec23a);Unigene0006029(dctn6);Unigene0006088(cpras1);Unigene0006296(COPA);Unigene0007557(CLINT1);Unigene0007596(--);Unigene0008305(CKAP5);Unigene0008810(SEC24B);Unigene0010772(--);Unigene0011121(VCP);Unigene0011151(Tnpo1);Unigene0011714(Mtor);Unigen…
GO:0006888	endoplasmic reticulum to Golgi vesicle-mediated transport	16	190	2.4112e-05	0.059195	Unigene0000983(--);Unigene0003212(Sec16a);Unigene0003598(trappc2l);Unigene0004989(sec23a);Unigene0006029(dctn6);Unigene0006088(cpras1);Unigene0006296(COPA);Unigene0007596(--);Unigene0008810(SEC24B);Unigene0011121(VCP);Unigene0014673(--);Unigene0020681(sec31a);Unigene0033037(NVL);Unigene0039240(STX18);Unigene0045623(hyou1);Unigene0053778(CSNK1E)
GO:0034214	protein hexamerization	4	10	7.20506e-05	0.0849795	Unigene0011121(VCP);Unigene0014673(--);Unigene0033037(NVL);Unigene0049218(LETM1)
GO:0032501	multicellular organismal process	138	4140	8.35022e-05	0.0849795	Unigene0000513(--);Unigene0000519(Wnk3);Unigene0000660(Ago2);Unigene0001211(MED12L);Unigene0001844(NEUROG3);Unigene0002156(NCSTN);Unigene0002383(Sox4);Unigene0002602(ddx46);Unigene0002981(kras);Unigene0003598(trappc2l);Unigene0003699(PIK3C2B);Unigene0004989(sec23a);Unigene0005121(Sufu);Unigene0005324(Arid2);Unigene0006088(cpras1);Unigene0006216(ELOC);Unigene0006296(COPA);Unigene0006673(BBR);Unige…
GO:0048856	anatomical structure development	129	3843	0.00011821	0.0849795	Unigene0000513(--);Unigene0000519(Wnk3);Unigene0000660(Ago2);Unigene0001211(MED12L);Unigene0001844(NEUROG3);Unigene0002156(NCSTN);Unigene0002383(Sox4);Unigene0002602(ddx46);Unigene0002981(kras);Unigene0003035(gap1);Unigene0003699(PIK3C2B);Unigene0004338(TUBGCP6);Unigene0004989(sec23a);Unigene0005121(Sufu);Unigene0005324(Arid2);Unigene0006088(cpras1);Unigene0006216(ELOC);Unigene0006296(COPA);Unige…
GO:0072389	flavin adenine dinucleotide catabolic process	3	5	0.000149901	0.0849795	Unigene0011121(VCP);Unigene0014673(--);Unigene0033037(NVL)
GO:1903007	positive regulation of Lys63-specific deubiquitinase activity	3	5	0.000149901	0.0849795	Unigene0011121(VCP);Unigene0014673(--);Unigene0033037(NVL)
GO:0045944	positive regulation of transcription by RNA polymerase II	28	534	0.00019689	0.0849795	Unigene0000519(Wnk3);Unigene0001211(MED12L);Unigene0001844(NEUROG3);Unigene0002383(Sox4);Unigene0005324(Arid2);Unigene0006088(cpras1);Unigene0006216(ELOC);Unigene0006812(HSPA5);Unigene0009648(SP3);Unigene0011121(VCP);Unigene0011230(Cbfb);Unigene0011714(Mtor);Unigene0018099(TSHR);Unigene0021118(gsk3b);Unigene0025226(--);Unigene0026030(acvr2a);Unigene0029114(PARP1);Unigene0035305(MLX);Unigene003957…
GO:0006883	cellular sodium ion homeostasis	7	49	0.000202753	0.0849795	Unigene0002994(--);Unigene0015767(--);Unigene0027110(--);Unigene0029961(atg13);Unigene0032018(--);Unigene0036324(--);Unigene0055268(--)
GO:0055078	sodium ion homeostasis	7	50	0.000230749	0.0849795	Unigene0002994(--);Unigene0015767(--);Unigene0027110(--);Unigene0029961(atg13);Unigene0032018(--);Unigene0036324(--);Unigene0055268(--)
GO:0048869	cellular developmental process	90	2524	0.000252853	0.0849795	Unigene0000513(--);Unigene0000519(Wnk3);Unigene0000660(Ago2);Unigene0001211(MED12L);Unigene0001844(NEUROG3);Unigene0002156(NCSTN);Unigene0002383(Sox4);Unigene0002602(ddx46);Unigene0002981(kras);Unigene0003035(gap1);Unigene0004338(TUBGCP6);Unigene0004989(sec23a);Unigene0005121(Sufu);Unigene0006088(cpras1);Unigene0006296(COPA);Unigene0006812(HSPA5);Unigene0007255(PPP4C);Unigene0007557(CLINT1);Unige…
GO:0043547	positive regulation of GTPase activity	16	234	0.000281617	0.0849795	Unigene0003035(gap1);Unigene0004989(sec23a);Unigene0006991(RAP1GAP);Unigene0007596(--);Unigene0008929(--);Unigene0013942(TBCD);Unigene0021118(gsk3b);Unigene0025423(Sipa1l2);Unigene0026249(ARHGAP20);Unigene0037486(Dlc1);Unigene0038153(ELMO1);Unigene0044642(Ralgapa1);Unigene0046456(--);Unigene0049168(Eif2b5);Unigene0050098(--);Unigene0056106(RASAL2)
GO:0006366	transcription by RNA polymerase II	48	1141	0.000282749	0.0849795	Unigene0000519(Wnk3);Unigene0000983(--);Unigene0001211(MED12L);Unigene0001844(NEUROG3);Unigene0002383(Sox4);Unigene0002981(kras);Unigene0005121(Sufu);Unigene0005324(Arid2);Unigene0006088(cpras1);Unigene0006216(ELOC);Unigene0006812(HSPA5);Unigene0008326(MAPKAP1);Unigene0009648(SP3);Unigene0011121(VCP);Unigene0011230(Cbfb);Unigene0011714(Mtor);Unigene0013596(NEDD4L);Unigene0018099(TSHR);Unigene0019…
GO:0042728	flavin-containing compound catabolic process	3	6	0.000294226	0.0849795	Unigene0011121(VCP);Unigene0014673(--);Unigene0033037(NVL)
GO:0061857	endoplasmic reticulum stress-induced pre-emptive quality control	3	6	0.000294226	0.0849795	Unigene0011121(VCP);Unigene0014673(--);Unigene0033037(NVL)
GO:1903004	regulation of protein K63-linked deubiquitination	3	6	0.000294226	0.0849795	Unigene0011121(VCP);Unigene0014673(--);Unigene0033037(NVL)
GO:1903006	positive regulation of protein K63-linked deubiquitination	3	6	0.000294226	0.0849795	Unigene0011121(VCP);Unigene0014673(--);Unigene0033037(NVL)
GO:0048863	stem cell differentiation	10	107	0.000350559	0.0956247	Unigene0001211(MED12L);Unigene0002602(ddx46);Unigene0002981(kras);Unigene0006088(cpras1);Unigene0009648(SP3);Unigene0011230(Cbfb);Unigene0021118(gsk3b);Unigene0038146(Arid1a);Unigene0045434(TCF12);Unigene0057726(TBX5)
GO:0051649	establishment of localization in cell	80	2226	0.000474112	0.109591	Unigene0000513(--);Unigene0000983(--);Unigene0001201(PREPL);Unigene0002126(RGPD5);Unigene0002482(--);Unigene0002981(kras);Unigene0003212(Sec16a);Unigene0003598(trappc2l);Unigene0004989(sec23a);Unigene0005121(Sufu);Unigene0006029(dctn6);Unigene0006088(cpras1);Unigene0006296(COPA);Unigene0006812(HSPA5);Unigene0007255(PPP4C);Unigene0007557(CLINT1);Unigene0007596(--);Unigene0008305(CKAP5);Unigene0008…
GO:0032502	developmental process	136	4225	0.000486321	0.109591	Unigene0000513(--);Unigene0000519(Wnk3);Unigene0000660(Ago2);Unigene0001211(MED12L);Unigene0001844(NEUROG3);Unigene0002156(NCSTN);Unigene0002383(Sox4);Unigene0002602(ddx46);Unigene0002981(kras);Unigene0003035(gap1);Unigene0003699(PIK3C2B);Unigene0004338(TUBGCP6);Unigene0004989(sec23a);Unigene0005121(Sufu);Unigene0005324(Arid2);Unigene0006088(cpras1);Unigene0006216(ELOC);Unigene0006296(COPA);Unige…

## Sheet: Lightcyan1 module
GO ID	Description	lightcyan1 (593)	All (17063)	pvalue	p.adjust	Genes
GO:0044281	small molecule metabolic process	192	2681	7.10863e-25	3.95667e-21	Unigene0000171(Hpgd);Unigene0000193(Atp5f1d);Unigene0000349(Stk11);Unigene0000637(decr2);Unigene0000812(FDPS);Unigene0000866(Rdh11);Unigene0000867(AF_1281);Unigene0000902(ATP5MG);Unigene0001172(MMP0352);Unigene0001436(--);Unigene0001698(MCCC1);Unigene0001874(NUP93);Unigene0001994(SETH3);Unigene0002483(AK3);Unigene0002587(HYKK);Unigene0003322(akr1a1b);Unigene0003456(Echs1);Unigene0003912(QDPR);Uni…
GO:1901566	organonitrogen compound biosynthetic process	211	3204	6.10368e-23	1.69865e-19	Unigene0000171(Hpgd);Unigene0000193(Atp5f1d);Unigene0000385(RPS23);Unigene0000582(zmcm3);Unigene0000637(decr2);Unigene0000866(Rdh11);Unigene0000867(AF_1281);Unigene0000902(ATP5MG);Unigene0001436(--);Unigene0001662(OSTC);Unigene0001698(MCCC1);Unigene0001874(NUP93);Unigene0001994(SETH3);Unigene0002059(RpL30);Unigene0002064(ELP4);Unigene0002398(RPL12);Unigene0002587(HYKK);Unigene0003322(akr1a1b);Uni…
GO:1901576	organic substance biosynthetic process	335	6393	9.27843e-22	1.72146e-18	Unigene0000171(Hpgd);Unigene0000193(Atp5f1d);Unigene0000349(Stk11);Unigene0000350(Uchl5);Unigene0000385(RPS23);Unigene0000391(SGF29);Unigene0000442(Pitpnm1);Unigene0000582(zmcm3);Unigene0000637(decr2);Unigene0000652(Pcna);Unigene0000812(FDPS);Unigene0000866(Rdh11);Unigene0000867(AF_1281);Unigene0000902(ATP5MG);Unigene0001099(HMGB3);Unigene0001436(--);Unigene0001662(OSTC);Unigene0001698(MCCC1);Uni…
GO:0044283	small molecule biosynthetic process	112	1235	1.68604e-21	1.95827e-18	Unigene0000171(Hpgd);Unigene0000349(Stk11);Unigene0000637(decr2);Unigene0000812(FDPS);Unigene0000866(Rdh11);Unigene0001698(MCCC1);Unigene0001874(NUP93);Unigene0002587(HYKK);Unigene0003322(akr1a1b);Unigene0003456(Echs1);Unigene0003912(QDPR);Unigene0004185(Fdft1);Unigene0004260(SelD);Unigene0004743(gba-3);Unigene0004925(DHRS11);Unigene0005316(Acad11);Unigene0005428(Acsl5);Unigene0005447(Rab9a);Unig…
GO:0009058	biosynthetic process	338	6497	1.75913e-21	1.95827e-18	Unigene0000171(Hpgd);Unigene0000193(Atp5f1d);Unigene0000349(Stk11);Unigene0000350(Uchl5);Unigene0000385(RPS23);Unigene0000391(SGF29);Unigene0000442(Pitpnm1);Unigene0000582(zmcm3);Unigene0000637(decr2);Unigene0000652(Pcna);Unigene0000812(FDPS);Unigene0000866(Rdh11);Unigene0000867(AF_1281);Unigene0000902(ATP5MG);Unigene0001099(HMGB3);Unigene0001172(MMP0352);Unigene0001436(--);Unigene0001662(OSTC);U…
GO:0044249	cellular biosynthetic process	331	6327	3.30249e-21	3.06361e-18	Unigene0000171(Hpgd);Unigene0000193(Atp5f1d);Unigene0000349(Stk11);Unigene0000350(Uchl5);Unigene0000385(RPS23);Unigene0000391(SGF29);Unigene0000442(Pitpnm1);Unigene0000582(zmcm3);Unigene0000637(decr2);Unigene0000652(Pcna);Unigene0000812(FDPS);Unigene0000866(Rdh11);Unigene0000867(AF_1281);Unigene0000902(ATP5MG);Unigene0001099(HMGB3);Unigene0001436(--);Unigene0001662(OSTC);Unigene0001698(MCCC1);Uni…
GO:1901564	organonitrogen compound metabolic process	368	7437	2.79208e-20	2.2201e-17	Unigene0000171(Hpgd);Unigene0000193(Atp5f1d);Unigene0000349(Stk11);Unigene0000350(Uchl5);Unigene0000385(RPS23);Unigene0000391(SGF29);Unigene0000582(zmcm3);Unigene0000637(decr2);Unigene0000652(Pcna);Unigene0000683(Cdk10);Unigene0000812(FDPS);Unigene0000866(Rdh11);Unigene0000867(AF_1281);Unigene0000902(ATP5MG);Unigene0001350(narfl);Unigene0001370(Tiprl);Unigene0001436(--);Unigene0001662(OSTC);Unige…
GO:0019752	carboxylic acid metabolic process	114	1364	4.42213e-19	3.0767e-16	Unigene0000171(Hpgd);Unigene0000637(decr2);Unigene0000812(FDPS);Unigene0000866(Rdh11);Unigene0001698(MCCC1);Unigene0001874(NUP93);Unigene0002587(HYKK);Unigene0003322(akr1a1b);Unigene0003456(Echs1);Unigene0003912(QDPR);Unigene0004925(DHRS11);Unigene0005428(Acsl5);Unigene0005447(Rab9a);Unigene0005489(GOT1);Unigene0005502(Adpgk);Unigene0005738(Piga);Unigene0006185(BDH2);Unigene0006311(hsdl2);Unigene…
GO:0043436	oxoacid metabolic process	115	1386	5.24744e-19	3.24525e-16	Unigene0000171(Hpgd);Unigene0000637(decr2);Unigene0000812(FDPS);Unigene0000866(Rdh11);Unigene0001698(MCCC1);Unigene0001874(NUP93);Unigene0002587(HYKK);Unigene0003322(akr1a1b);Unigene0003456(Echs1);Unigene0003912(QDPR);Unigene0004925(DHRS11);Unigene0005428(Acsl5);Unigene0005447(Rab9a);Unigene0005489(GOT1);Unigene0005502(Adpgk);Unigene0005738(Piga);Unigene0006185(BDH2);Unigene0006311(hsdl2);Unigene…
GO:0006082	organic acid metabolic process	115	1408	1.77264e-18	9.86653e-16	Unigene0000171(Hpgd);Unigene0000637(decr2);Unigene0000812(FDPS);Unigene0000866(Rdh11);Unigene0001698(MCCC1);Unigene0001874(NUP93);Unigene0002587(HYKK);Unigene0003322(akr1a1b);Unigene0003456(Echs1);Unigene0003912(QDPR);Unigene0004925(DHRS11);Unigene0005428(Acsl5);Unigene0005447(Rab9a);Unigene0005489(GOT1);Unigene0005502(Adpgk);Unigene0005738(Piga);Unigene0006185(BDH2);Unigene0006311(hsdl2);Unigene…
GO:1901575	organic substance catabolic process	158	2379	8.35669e-17	4.22849e-14	Unigene0000171(Hpgd);Unigene0000349(Stk11);Unigene0000350(Uchl5);Unigene0000385(RPS23);Unigene0000637(decr2);Unigene0000652(Pcna);Unigene0000812(FDPS);Unigene0000866(Rdh11);Unigene0001172(MMP0352);Unigene0001698(MCCC1);Unigene0001874(NUP93);Unigene0001994(SETH3);Unigene0002059(RpL30);Unigene0002357(AFG3L2);Unigene0002898(PSMB6);Unigene0003322(akr1a1b);Unigene0003456(Echs1);Unigene0003912(QDPR);Un…
GO:0044238	primary metabolic process	477	11192	4.07128e-16	1.88839e-13	Unigene0000001(Ywhab);Unigene0000040(--);Unigene0000171(Hpgd);Unigene0000193(Atp5f1d);Unigene0000349(Stk11);Unigene0000350(Uchl5);Unigene0000385(RPS23);Unigene0000391(SGF29);Unigene0000442(Pitpnm1);Unigene0000582(zmcm3);Unigene0000637(decr2);Unigene0000652(Pcna);Unigene0000683(Cdk10);Unigene0000812(FDPS);Unigene0000866(Rdh11);Unigene0000867(AF_1281);Unigene0000902(ATP5MG);Unigene0001099(HMGB3);Un…
GO:0044271	cellular nitrogen compound biosynthetic process	266	5041	7.24882e-16	3.10361e-13	Unigene0000171(Hpgd);Unigene0000193(Atp5f1d);Unigene0000350(Uchl5);Unigene0000385(RPS23);Unigene0000391(SGF29);Unigene0000582(zmcm3);Unigene0000637(decr2);Unigene0000652(Pcna);Unigene0000866(Rdh11);Unigene0000867(AF_1281);Unigene0000902(ATP5MG);Unigene0001099(HMGB3);Unigene0001436(--);Unigene0001698(MCCC1);Unigene0002059(RpL30);Unigene0002064(ELP4);Unigene0002398(RPL12);Unigene0002483(AK3);Unigen…
GO:0044237	cellular metabolic process	477	11281	3.29261e-15	1.30905e-12	Unigene0000171(Hpgd);Unigene0000193(Atp5f1d);Unigene0000349(Stk11);Unigene0000350(Uchl5);Unigene0000385(RPS23);Unigene0000391(SGF29);Unigene0000442(Pitpnm1);Unigene0000582(zmcm3);Unigene0000637(decr2);Unigene0000652(Pcna);Unigene0000683(Cdk10);Unigene0000812(FDPS);Unigene0000866(Rdh11);Unigene0000867(AF_1281);Unigene0000902(ATP5MG);Unigene0001099(HMGB3);Unigene0001172(MMP0352);Unigene0001251(tbcb…
GO:0009056	catabolic process	169	2728	3.62048e-15	1.34344e-12	Unigene0000171(Hpgd);Unigene0000349(Stk11);Unigene0000350(Uchl5);Unigene0000385(RPS23);Unigene0000637(decr2);Unigene0000652(Pcna);Unigene0000812(FDPS);Unigene0000866(Rdh11);Unigene0001172(MMP0352);Unigene0001698(MCCC1);Unigene0001874(NUP93);Unigene0001994(SETH3);Unigene0002059(RpL30);Unigene0002357(AFG3L2);Unigene0002898(PSMB6);Unigene0003322(akr1a1b);Unigene0003456(Echs1);Unigene0003912(QDPR);Un…
GO:0044282	small molecule catabolic process	60	558	5.70005e-15	1.9829e-12	Unigene0000637(decr2);Unigene0000812(FDPS);Unigene0001172(MMP0352);Unigene0001698(MCCC1);Unigene0001874(NUP93);Unigene0001994(SETH3);Unigene0003322(akr1a1b);Unigene0003456(Echs1);Unigene0003912(QDPR);Unigene0005502(Adpgk);Unigene0005751(yvgN);Unigene0006185(BDH2);Unigene0008402(TPI1);Unigene0008741(Zadh2);Unigene0009625(pik3c3);Unigene0010804(gbuA);Unigene0012075(ldhd);Unigene0013314(GLDP2);Unige…
GO:0016053	organic acid biosynthetic process	71	746	8.73413e-15	2.85966e-12	Unigene0000171(Hpgd);Unigene0000637(decr2);Unigene0000866(Rdh11);Unigene0001698(MCCC1);Unigene0001874(NUP93);Unigene0002587(HYKK);Unigene0003322(akr1a1b);Unigene0004925(DHRS11);Unigene0005428(Acsl5);Unigene0005447(Rab9a);Unigene0005489(GOT1);Unigene0005502(Adpgk);Unigene0005738(Piga);Unigene0006185(BDH2);Unigene0006311(hsdl2);Unigene0007219(--);Unigene0008261(fabG);Unigene0008402(TPI1);Unigene000…
GO:0071704	organic substance metabolic process	489	11737	1.06419e-14	3.1939e-12	Unigene0000001(Ywhab);Unigene0000040(--);Unigene0000171(Hpgd);Unigene0000193(Atp5f1d);Unigene0000349(Stk11);Unigene0000350(Uchl5);Unigene0000385(RPS23);Unigene0000391(SGF29);Unigene0000442(Pitpnm1);Unigene0000582(zmcm3);Unigene0000637(decr2);Unigene0000652(Pcna);Unigene0000683(Cdk10);Unigene0000812(FDPS);Unigene0000866(Rdh11);Unigene0000867(AF_1281);Unigene0000902(ATP5MG);Unigene0001099(HMGB3);Un…
GO:0046394	carboxylic acid biosynthetic process	69	715	1.09026e-14	3.1939e-12	Unigene0000171(Hpgd);Unigene0000637(decr2);Unigene0000866(Rdh11);Unigene0001698(MCCC1);Unigene0001874(NUP93);Unigene0002587(HYKK);Unigene0003322(akr1a1b);Unigene0004925(DHRS11);Unigene0005447(Rab9a);Unigene0005489(GOT1);Unigene0005502(Adpgk);Unigene0005738(Piga);Unigene0006185(BDH2);Unigene0006311(hsdl2);Unigene0007219(--);Unigene0008261(fabG);Unigene0008402(TPI1);Unigene0009625(pik3c3);Unigene00…
GO:0006066	alcohol metabolic process	47	379	3.14179e-14	8.74359e-12	Unigene0000171(Hpgd);Unigene0000812(FDPS);Unigene0000866(Rdh11);Unigene0001172(MMP0352);Unigene0001874(NUP93);Unigene0001994(SETH3);Unigene0003912(QDPR);Unigene0004185(Fdft1);Unigene0004260(SelD);Unigene0004743(gba-3);Unigene0004925(DHRS11);Unigene0005316(Acad11);Unigene0006185(BDH2);Unigene0006311(hsdl2);Unigene0008261(fabG);Unigene0008402(TPI1);Unigene0009035(DDO);Unigene0012966(Cbr1);Unigene00…

## Sheet: Lightyellow module
GO ID	Description	lightyellow (610)	All (17063)	pvalue	p.adjust	Genes
GO:0044281	small molecule metabolic process	171	2681	2.51486e-15	1.35803e-11	Unigene0000334(gamt);Unigene0001072(Dut);Unigene0001232(PCYT1A);Unigene0001261(Ndufab1);Unigene0001572(v1g172254);Unigene0001971(SIRT5);Unigene0002154(--);Unigene0002213(Idh1);Unigene0002609(XDH);Unigene0002739(sae1);Unigene0003347(AMT);Unigene0003368(Rmet_0890);Unigene0003621(GAD2);Unigene0003706(MVD);Unigene0004205(TK1);Unigene0004354(QARS1);Unigene0004779(--);Unigene0004951(PAPSS1);Unigene0004…
GO:0044249	cellular biosynthetic process	314	6327	1.20371e-13	2.90814e-10	Unigene0000073(--);Unigene0000106(RRP7A);Unigene0000330(naa20);Unigene0000334(gamt);Unigene0000694(mtSSB);Unigene0001072(Dut);Unigene0001137(PTRHD1);Unigene0001232(PCYT1A);Unigene0001261(Ndufab1);Unigene0001412(--);Unigene0001572(v1g172254);Unigene0001971(SIRT5);Unigene0002154(--);Unigene0002213(Idh1);Unigene0002252(IMP3);Unigene0002377(--);Unigene0002378(--);Unigene0002404(CCT5);Unigene0002528(r…
GO:1901576	organic substance biosynthetic process	316	6393	1.61563e-13	2.90814e-10	Unigene0000073(--);Unigene0000106(RRP7A);Unigene0000330(naa20);Unigene0000334(gamt);Unigene0000694(mtSSB);Unigene0001072(Dut);Unigene0001137(PTRHD1);Unigene0001232(PCYT1A);Unigene0001261(Ndufab1);Unigene0001412(--);Unigene0001572(v1g172254);Unigene0001971(SIRT5);Unigene0002154(--);Unigene0002213(Idh1);Unigene0002252(IMP3);Unigene0002377(--);Unigene0002378(--);Unigene0002404(CCT5);Unigene0002528(r…
GO:1901566	organonitrogen compound biosynthetic process	187	3204	4.35804e-13	5.00756e-10	Unigene0000073(--);Unigene0000106(RRP7A);Unigene0000334(gamt);Unigene0001072(Dut);Unigene0001137(PTRHD1);Unigene0001232(PCYT1A);Unigene0001572(v1g172254);Unigene0002154(--);Unigene0002213(Idh1);Unigene0002252(IMP3);Unigene0002377(--);Unigene0002378(--);Unigene0002528(rplS);Unigene0002739(sae1);Unigene0003368(Rmet_0890);Unigene0003621(GAD2);Unigene0003655(VPS35);Unigene0003706(MVD);Unigene0004189(…
GO:0009058	biosynthetic process	318	6497	5.10275e-13	5.00756e-10	Unigene0000073(--);Unigene0000106(RRP7A);Unigene0000330(naa20);Unigene0000334(gamt);Unigene0000694(mtSSB);Unigene0001072(Dut);Unigene0001137(PTRHD1);Unigene0001232(PCYT1A);Unigene0001261(Ndufab1);Unigene0001412(--);Unigene0001572(v1g172254);Unigene0001971(SIRT5);Unigene0002154(--);Unigene0002213(Idh1);Unigene0002252(IMP3);Unigene0002377(--);Unigene0002378(--);Unigene0002404(CCT5);Unigene0002528(r…
GO:0006082	organic acid metabolic process	104	1408	5.56395e-13	5.00756e-10	Unigene0000334(gamt);Unigene0001261(Ndufab1);Unigene0001572(v1g172254);Unigene0002154(--);Unigene0002213(Idh1);Unigene0002609(XDH);Unigene0003347(AMT);Unigene0003621(GAD2);Unigene0003706(MVD);Unigene0004354(QARS1);Unigene0004779(--);Unigene0004951(PAPSS1);Unigene0005513(GMPR2);Unigene0006308(FBPA);Unigene0006813(Mthfs);Unigene0006910(tdcB);Unigene0009455(DHRS7);Unigene0009456(DDAH1);Unigene000967…
GO:0043436	oxoacid metabolic process	102	1386	1.21975e-12	9.40948e-10	Unigene0000334(gamt);Unigene0001261(Ndufab1);Unigene0001572(v1g172254);Unigene0002154(--);Unigene0002213(Idh1);Unigene0003347(AMT);Unigene0003621(GAD2);Unigene0003706(MVD);Unigene0004354(QARS1);Unigene0004779(--);Unigene0004951(PAPSS1);Unigene0005513(GMPR2);Unigene0006308(FBPA);Unigene0006813(Mthfs);Unigene0006910(tdcB);Unigene0009455(DHRS7);Unigene0009456(DDAH1);Unigene0009675(Acss1);Unigene0009…
GO:0070126	mitochondrial translational termination	17	54	2.80958e-12	1.89647e-09	Unigene0002528(rplS);Unigene0004987(--);Unigene0010294(prfA);Unigene0016668(MRPL15);Unigene0019471(--);Unigene0019751(Mrps14);Unigene0026169(--);Unigene0026607(mrps-5);Unigene0027913(SPBC21C3.04c);Unigene0028949(MRPS15);Unigene0029583(rplJ);Unigene0034739(Mrps2);Unigene0041686(MRPL11);Unigene0042592(mrps10);Unigene0044630(rplT);Unigene0056076(MRPS25);Unigene0057573(MRPL43)
GO:0044283	small molecule biosynthetic process	93	1235	4.00107e-12	2.39585e-09	Unigene0000334(gamt);Unigene0001072(Dut);Unigene0001261(Ndufab1);Unigene0001572(v1g172254);Unigene0001971(SIRT5);Unigene0002154(--);Unigene0002213(Idh1);Unigene0002739(sae1);Unigene0003621(GAD2);Unigene0003706(MVD);Unigene0004205(TK1);Unigene0004779(--);Unigene0004970(Txndc9);Unigene0005255(pgam5);Unigene0005513(GMPR2);Unigene0006813(Mthfs);Unigene0006910(tdcB);Unigene0006970(coq8b);Unigene000855…
GO:0032543	mitochondrial translation	22	99	4.43676e-12	2.39585e-09	Unigene0002528(rplS);Unigene0004987(--);Unigene0006155(--);Unigene0008164(MRPS28);Unigene0010294(prfA);Unigene0016668(MRPL15);Unigene0019471(--);Unigene0019751(Mrps14);Unigene0026169(--);Unigene0026607(mrps-5);Unigene0027913(SPBC21C3.04c);Unigene0028949(MRPS15);Unigene0029583(rplJ);Unigene0034739(Mrps2);Unigene0041686(MRPL11);Unigene0042592(mrps10);Unigene0043229(Rpusd4);Unigene0044630(rplT);Unig…
GO:0019752	carboxylic acid metabolic process	99	1364	6.31109e-12	3.09817e-09	Unigene0000334(gamt);Unigene0001261(Ndufab1);Unigene0001572(v1g172254);Unigene0002154(--);Unigene0002213(Idh1);Unigene0003347(AMT);Unigene0003621(GAD2);Unigene0003706(MVD);Unigene0004354(QARS1);Unigene0004779(--);Unigene0005513(GMPR2);Unigene0006308(FBPA);Unigene0006813(Mthfs);Unigene0006910(tdcB);Unigene0009455(DHRS7);Unigene0009456(DDAH1);Unigene0009675(Acss1);Unigene0009842(--);Unigene0011215(…
GO:0140053	mitochondrial gene expression	23	114	1.21655e-11	5.47445e-09	Unigene0002528(rplS);Unigene0004987(--);Unigene0006155(--);Unigene0008164(MRPS28);Unigene0009608(--);Unigene0010294(prfA);Unigene0016668(MRPL15);Unigene0019471(--);Unigene0019751(Mrps14);Unigene0026169(--);Unigene0026607(mrps-5);Unigene0027913(SPBC21C3.04c);Unigene0028949(MRPS15);Unigene0029583(rplJ);Unigene0034739(Mrps2);Unigene0041686(MRPL11);Unigene0042592(mrps10);Unigene0043229(Rpusd4);Unigen…
GO:0044271	cellular nitrogen compound biosynthetic process	256	5041	2.05476e-11	8.53517e-09	Unigene0000073(--);Unigene0000106(RRP7A);Unigene0001072(Dut);Unigene0001137(PTRHD1);Unigene0001232(PCYT1A);Unigene0001412(--);Unigene0001572(v1g172254);Unigene0001971(SIRT5);Unigene0002154(--);Unigene0002252(IMP3);Unigene0002377(--);Unigene0002378(--);Unigene0002404(CCT5);Unigene0002528(rplS);Unigene0002739(sae1);Unigene0002765(Snf8);Unigene0002798(cbf5);Unigene0002843(TCP1);Unigene0003368(Rmet_0…
GO:0070125	mitochondrial translational elongation	16	54	3.49832e-11	1.34935e-08	Unigene0002528(rplS);Unigene0004987(--);Unigene0016668(MRPL15);Unigene0019471(--);Unigene0019751(Mrps14);Unigene0026169(--);Unigene0026607(mrps-5);Unigene0027913(SPBC21C3.04c);Unigene0028949(MRPS15);Unigene0029583(rplJ);Unigene0034739(Mrps2);Unigene0041686(MRPL11);Unigene0042592(mrps10);Unigene0044630(rplT);Unigene0056076(MRPS25);Unigene0057573(MRPL43)
GO:1901564	organonitrogen compound metabolic process	342	7437	1.97276e-10	7.10195e-08	Unigene0000073(--);Unigene0000106(RRP7A);Unigene0000190(psmb3);Unigene0000330(naa20);Unigene0000334(gamt);Unigene0000697(Hspa9);Unigene0001053(sbk1);Unigene0001072(Dut);Unigene0001137(PTRHD1);Unigene0001232(PCYT1A);Unigene0001261(Ndufab1);Unigene0001412(--);Unigene0001572(v1g172254);Unigene0001971(SIRT5);Unigene0002067(PPIB);Unigene0002154(--);Unigene0002213(Idh1);Unigene0002252(IMP3);Unigene0002…
GO:1901362	organic cyclic compound biosynthetic process	198	3738	5.6417e-10	1.90407e-07	Unigene0001072(Dut);Unigene0001232(PCYT1A);Unigene0001261(Ndufab1);Unigene0001412(--);Unigene0001572(v1g172254);Unigene0001971(SIRT5);Unigene0002154(--);Unigene0002404(CCT5);Unigene0002739(sae1);Unigene0002765(Snf8);Unigene0002798(cbf5);Unigene0002843(TCP1);Unigene0003368(Rmet_0890);Unigene0003621(GAD2);Unigene0003655(VPS35);Unigene0003706(MVD);Unigene0003969(SOD2);Unigene0004051(RTRAF);Unigene00…
GO:1901605	alpha-amino acid metabolic process	51	575	2.17505e-09	6.909e-07	Unigene0000334(gamt);Unigene0003347(AMT);Unigene0003621(GAD2);Unigene0004779(--);Unigene0005513(GMPR2);Unigene0006910(tdcB);Unigene0009456(DDAH1);Unigene0009675(Acss1);Unigene0012381(pm20d2);Unigene0013706(Apip);Unigene0016540(Hpdl);Unigene0020480(Bbox1);Unigene0020637(pm20d1);Unigene0022807(ALDH8A1);Unigene0025101(Pycr1);Unigene0025924(UXS1);Unigene0029013(--);Unigene0031020(--);Unigene0032800(C…
GO:0006520	cellular amino acid metabolic process	64	815	2.54735e-09	7.64204e-07	Unigene0000334(gamt);Unigene0002213(Idh1);Unigene0003347(AMT);Unigene0003621(GAD2);Unigene0004354(QARS1);Unigene0004779(--);Unigene0005513(GMPR2);Unigene0006910(tdcB);Unigene0009456(DDAH1);Unigene0009675(Acss1);Unigene0012358(Bpnt1);Unigene0012381(pm20d2);Unigene0013706(Apip);Unigene0016540(Hpdl);Unigene0020480(Bbox1);Unigene0020637(pm20d1);Unigene0022807(ALDH8A1);Unigene0025101(Pycr1);Unigene002…
GO:0019438	aromatic compound biosynthetic process	187	3564	4.92864e-09	1.40077e-06	Unigene0001072(Dut);Unigene0001232(PCYT1A);Unigene0001412(--);Unigene0001572(v1g172254);Unigene0001971(SIRT5);Unigene0002404(CCT5);Unigene0002739(sae1);Unigene0002765(Snf8);Unigene0002798(cbf5);Unigene0002843(TCP1);Unigene0003368(Rmet_0890);Unigene0003621(GAD2);Unigene0003655(VPS35);Unigene0003969(SOD2);Unigene0004051(RTRAF);Unigene0004205(TK1);Unigene0004289(PPIE);Unigene0004354(QARS1);Unigene00…
GO:0055086	nucleobase-containing small molecule metabolic process	79	1142	1.02074e-08	2.75599e-06	Unigene0000334(gamt);Unigene0001072(Dut);Unigene0001232(PCYT1A);Unigene0001261(Ndufab1);Unigene0002609(XDH);Unigene0003368(Rmet_0890);Unigene0003706(MVD);Unigene0004205(TK1);Unigene0004779(--);Unigene0004951(PAPSS1);Unigene0004970(Txndc9);Unigene0005195(--);Unigene0005198(TOC34);Unigene0005513(GMPR2);Unigene0006155(--);Unigene0006162(Sep1);Unigene0006308(FBPA);Unigene0006970(coq8b);Unigene0009675…
