# Supplementary material for: Divergent dynamics in whole-body regeneration and larval development of sponge Haliclonasimulans: cytobiology, microbiome, and transcriptomics
Source: iScience. 2026 Mar 13;29(4):115344. doi: 10.1016/j.isci.2026.115344 (PMC13058987; doi:10.1016/j.isci.2026.115344)
Supplement: Table S16. Detailed data on gene co-expression network analysis of greenyellow and lightcyan gene modules and hub genes, relevant to Figure 5 [file mmc9.xlsx]

## Sheet: Description
Table S16. Detailed data on gene co-expression network analysis of greenyellow and lightcyan gene modules and hub genes, relevant to Figure 5.
Greenyellow module network: genes with the top 100 connectivity rankings in gene-gene associations in greenyellow modules.
Greenyellow module gene degree: the degree value of the genes in greenyellow module.
Lightcyan module network: genes with the top 100 connectivity rankings in gene-gene associations in lightcyan modules.
Lightcyan module gene degree: the degree value of the genes in lightcyan module.

## Sheet: Greenyellow module network
Gene_ID(from)	Gene_symbol(from)	Gene_ID(to)	Gene_symbol(to)	weight
Unigene0000331	ARID4A	Unigene0001130	--	0.618063
Unigene0001130	--	Unigene0001142	Atp2b4	0.614529
Unigene0001130	--	Unigene0001152	--	0.611438
Unigene0001130	--	Unigene0024381	--	0.61117
Unigene0000331	ARID4A	Unigene0042763	--	0.610799
Unigene0001130	--	Unigene0029839	--	0.60915
Unigene0008062	--	Unigene0042763	--	0.607971
Unigene0040209	--	Unigene0042763	--	0.606416
Unigene0001130	--	Unigene0004921	--	0.605506
Unigene0001142	Atp2b4	Unigene0042763	--	0.605113
Unigene0001130	--	Unigene0055033	--	0.604635
Unigene0033382	--	Unigene0042763	--	0.604115
Unigene0001130	--	Unigene0057620	--	0.603929
Unigene0024381	--	Unigene0042763	--	0.603334
Unigene0001152	--	Unigene0042763	--	0.602828
Unigene0001130	--	Unigene0008062	--	0.602669
Unigene0001130	--	Unigene0038729	--	0.602004
Unigene0001130	--	Unigene0040209	--	0.601785
Unigene0001130	--	Unigene0046959	--	0.601353
Unigene0001130	--	Unigene0057517	--	0.601135
Unigene0001130	--	Unigene0012777	AKR4C10	0.600869
Unigene0009046	--	Unigene0042763	--	0.600732
Unigene0028903	Pde4a	Unigene0032292	--	0.600239
Unigene0042763	--	Unigene0049776	--	0.600175
Unigene0042763	--	Unigene0057517	--	0.599829
Unigene0001130	--	Unigene0033382	--	0.599311
Unigene0001369	Prkag2	Unigene0042763	--	0.599111
Unigene0001130	--	Unigene0054492	--	0.59905
Unigene0001130	--	Unigene0034845	--	0.598857
Unigene0000331	ARID4A	Unigene0031632	--	0.598768
Unigene0042763	--	Unigene0047676	--	0.598541
Unigene0000107	Dlgap5	Unigene0001130	--	0.597962
Unigene0001130	--	Unigene0001369	Prkag2	0.597925
Unigene0032292	--	Unigene0046959	--	0.597873
Unigene0028825	--	Unigene0032292	--	0.597289
Unigene0001130	--	Unigene0035898	--	0.596925
Unigene0001130	--	Unigene0052552	--	0.596729
Unigene0002013	CEBPB	Unigene0032292	--	0.596617
Unigene0029839	--	Unigene0031632	--	0.596189
Unigene0001142	Atp2b4	Unigene0031632	--	0.596168
Unigene0031632	--	Unigene0057620	--	0.596106
Unigene0017082	--	Unigene0042763	--	0.595754
Unigene0001130	--	Unigene0048606	--	0.59567
Unigene0001130	--	Unigene0031500	--	0.595583
Unigene0001130	--	Unigene0044109	Ssh1	0.595503
Unigene0031500	--	Unigene0042763	--	0.595074
Unigene0032292	--	Unigene0050966	Ppp1r3a	0.59497
Unigene0001130	--	Unigene0005792	HSC80	0.594936
Unigene0004921	--	Unigene0042763	--	0.594621
Unigene0001130	--	Unigene0043314	--	0.594241
Unigene0031632	--	Unigene0046959	--	0.593821
Unigene0001130	--	Unigene0002013	CEBPB	0.593752
Unigene0000482	--	Unigene0032292	--	0.593728
Unigene0001130	--	Unigene0047676	--	0.593511
Unigene0001130	--	Unigene0057596	Slc25a3	0.593209
Unigene0001130	--	Unigene0010939	--	0.593052
Unigene0000482	--	Unigene0001130	--	0.592824
Unigene0001130	--	Unigene0028825	--	0.592785
Unigene0032292	--	Unigene0057620	--	0.592715
Unigene0001130	--	Unigene0028903	Pde4a	0.592466
Unigene0001130	--	Unigene0006355	UVR3	0.592364
Unigene0024381	--	Unigene0031632	--	0.592288
Unigene0001130	--	Unigene0009355	--	0.592118
Unigene0035122	--	Unigene0042763	--	0.591947
Unigene0001130	--	Unigene0009046	--	0.5917
Unigene0000331	ARID4A	Unigene0032292	--	0.59156
Unigene0009355	--	Unigene0042763	--	0.59141
Unigene0029839	--	Unigene0032292	--	0.591359
Unigene0042763	--	Unigene0052417	Dhc64C	0.591276
Unigene0036892	dlg1	Unigene0042763	--	0.590948
Unigene0009190	--	Unigene0032292	--	0.590608
Unigene0001130	--	Unigene0037383	--	0.590552
Unigene0001130	--	Unigene0009190	--	0.590503
Unigene0001130	--	Unigene0024333	--	0.590444
Unigene0001130	--	Unigene0049776	--	0.590433
Unigene0001366	Slc35e1	Unigene0032292	--	0.589838
Unigene0000482	--	Unigene0031632	--	0.589446
Unigene0029839	--	Unigene0042763	--	0.589348
Unigene0031632	--	Unigene0034845	--	0.589183
Unigene0031632	--	Unigene0055033	--	0.589181
Unigene0032292	--	Unigene0057517	--	0.589094
Unigene0038343	ctsd	Unigene0042763	--	0.589068
Unigene0028903	Pde4a	Unigene0031632	--	0.588991
Unigene0022427	pol	Unigene0032292	--	0.588952
Unigene0001130	--	Unigene0050800	--	0.58895
Unigene0001130	--	Unigene0008916	--	0.588588
Unigene0018373	Map4k3	Unigene0046959	--	0.588441
Unigene0042763	--	Unigene0046959	--	0.588177
Unigene0012777	AKR4C10	Unigene0031632	--	0.587905
Unigene0018373	Map4k3	Unigene0028903	Pde4a	0.587861
Unigene0032292	--	Unigene0034472	--	0.587823
Unigene0001142	Atp2b4	Unigene0037292	--	0.587743
Unigene0018373	Map4k3	Unigene0057620	--	0.587721
Unigene0001130	--	Unigene0007545	--	0.587682
Unigene0001152	--	Unigene0031632	--	0.587625
Unigene0021233	Traf3	Unigene0032292	--	0.587567
Unigene0000107	Dlgap5	Unigene0031632	--	0.587416
Unigene0002013	CEBPB	Unigene0031632	--	0.5874
Unigene0032292	--	Unigene0052740	--	0.587233
Unigene0031632	--	Unigene0038729	--	0.586995

## Sheet: Greenyellow module gene degree
Gene_ID	Degree
Unigene0001130	43
Unigene0042763	22
Unigene0032292	16
Unigene0031632	15
Unigene0046959	5
Unigene0028903	4
Unigene0057620	4
Unigene0029839	4
Unigene0001142	4
Unigene0000331	4
Unigene0018373	3
Unigene0000482	3
Unigene0002013	3
Unigene0057517	3
Unigene0024381	3
Unigene0001152	3
Unigene0009190	2
Unigene0009355	2
Unigene0031500	2
Unigene0028825	2
Unigene0000107	2
Unigene0047676	2
Unigene0034845	2
Unigene0001369	2
Unigene0049776	2
Unigene0009046	2
Unigene0012777	2
Unigene0038729	2
Unigene0033382	2
Unigene0055033	2
Unigene0004921	2
Unigene0040209	2
Unigene0008062	2
Unigene0052740	1
Unigene0021233	1
Unigene0007545	1
Unigene0037292	1
Unigene0034472	1
Unigene0008916	1
Unigene0050800	1
Unigene0022427	1
Unigene0038343	1
Unigene0001366	1
Unigene0024333	1
Unigene0037383	1
Unigene0036892	1
Unigene0052417	1
Unigene0035122	1
Unigene0006355	1
Unigene0010939	1
Unigene0057596	1
Unigene0043314	1
Unigene0005792	1
Unigene0050966	1
Unigene0044109	1
Unigene0048606	1
Unigene0017082	1
Unigene0052552	1
Unigene0035898	1
Unigene0054492	1

## Sheet: Lightcyan module network
Gene_ID(from)	Gene_symbol(from)	Gene_ID(to)	Gene_symbol(to)	weight
Unigene0027168	--	Unigene0031260	--	0.668342
Unigene0027168	--	Unigene0042914	--	0.667848
Unigene0027168	--	Unigene0027355	--	0.667791
Unigene0010330	--	Unigene0027168	--	0.667791
Unigene0027168	--	Unigene0027856	--	0.667791
Unigene0000920	--	Unigene0027168	--	0.667791
Unigene0027168	--	Unigene0030763	--	0.665079
Unigene0030763	--	Unigene0031260	--	0.649199
Unigene0030763	--	Unigene0042914	--	0.648707
Unigene0010330	--	Unigene0030763	--	0.648613
Unigene0027856	--	Unigene0030763	--	0.648613
Unigene0027355	--	Unigene0030763	--	0.648613
Unigene0000920	--	Unigene0030763	--	0.648613
Unigene0027355	--	Unigene0031260	--	0.64577
Unigene0010330	--	Unigene0031260	--	0.64577
Unigene0027856	--	Unigene0031260	--	0.64577
Unigene0000920	--	Unigene0031260	--	0.64577
Unigene0027355	--	Unigene0042914	--	0.645275
Unigene0010330	--	Unigene0042914	--	0.645275
Unigene0027856	--	Unigene0042914	--	0.645275
Unigene0000920	--	Unigene0042914	--	0.645275
Unigene0000920	--	Unigene0027355	--	0.64518
Unigene0000920	--	Unigene0027856	--	0.64518
Unigene0027355	--	Unigene0027856	--	0.64518
Unigene0000920	--	Unigene0010330	--	0.64518
Unigene0010330	--	Unigene0027856	--	0.64518
Unigene0010330	--	Unigene0027355	--	0.64518
Unigene0031260	--	Unigene0042914	--	0.631654
Unigene0025878	--	Unigene0029936	Helz	0.483152
Unigene0025878	--	Unigene0055057	Dync1h1	0.482751
Unigene0011771	RNF213	Unigene0025878	--	0.48244
Unigene0002303	--	Unigene0025878	--	0.482172
Unigene0025878	--	Unigene0051408	--	0.48211
Unigene0020287	--	Unigene0025878	--	0.481597
Unigene0025878	--	Unigene0026500	ZMAT2	0.481557
Unigene0038797	--	Unigene0043506	Dmbt1	0.481242
Unigene0025878	--	Unigene0041939	IRAK4	0.481055
Unigene0025574	--	Unigene0056611	Helz	0.480913
Unigene0011771	RNF213	Unigene0043506	Dmbt1	0.480904
Unigene0025878	--	Unigene0054768	--	0.480873
Unigene0025878	--	Unigene0053033	--	0.480856
Unigene0025878	--	Unigene0054382	--	0.480451
Unigene0001602	--	Unigene0056611	Helz	0.480443
Unigene0025878	--	Unigene0032002	--	0.480437
Unigene0004965	--	Unigene0025878	--	0.480377
Unigene0006116	Smarca2	Unigene0043506	Dmbt1	0.480348
Unigene0003694	--	Unigene0056611	Helz	0.480303
Unigene0008315	--	Unigene0056611	Helz	0.480271
Unigene0025878	--	Unigene0032642	ctc1	0.480168
Unigene0003188	--	Unigene0032002	--	0.480045
Unigene0021525	--	Unigene0056611	Helz	0.479743
Unigene0046364	--	Unigene0056611	Helz	0.479743
Unigene0026500	ZMAT2	Unigene0056611	Helz	0.479728
Unigene0021255	--	Unigene0043506	Dmbt1	0.479601
Unigene0025084	--	Unigene0025878	--	0.479599
Unigene0038050	COL22A1	Unigene0056611	Helz	0.479554
Unigene0025878	--	Unigene0034553	--	0.479551
Unigene0002282	--	Unigene0029936	Helz	0.479457
Unigene0025878	--	Unigene0036039	--	0.479453
Unigene0007931	--	Unigene0043506	Dmbt1	0.479342
Unigene0025878	--	Unigene0041047	--	0.479328
Unigene0025241	--	Unigene0043506	Dmbt1	0.479314
Unigene0005154	Smyd3	Unigene0043506	Dmbt1	0.47931
Unigene0025489	recQ	Unigene0025878	--	0.479272
Unigene0004777	--	Unigene0056611	Helz	0.479251
Unigene0009811	ZNHIT1	Unigene0056611	Helz	0.479245
Unigene0025878	--	Unigene0054467	--	0.479119
Unigene0025878	--	Unigene0028341	--	0.479101
Unigene0025878	--	Unigene0048799	Traf1	0.479051
Unigene0025878	--	Unigene0030124	--	0.479036
Unigene0038942	Hspa12a	Unigene0043506	Dmbt1	0.47901
Unigene0032002	--	Unigene0043506	Dmbt1	0.479007
Unigene0029270	--	Unigene0043506	Dmbt1	0.478996
Unigene0022745	--	Unigene0056611	Helz	0.478964
Unigene0019783	--	Unigene0056611	Helz	0.478759
Unigene0017714	--	Unigene0043506	Dmbt1	0.478741
Unigene0002303	--	Unigene0056611	Helz	0.478707
Unigene0020174	--	Unigene0025574	--	0.478701
Unigene0025878	--	Unigene0046324	--	0.478615
Unigene0016813	--	Unigene0025878	--	0.478601
Unigene0050040	COL22A1	Unigene0056611	Helz	0.478543
Unigene0017580	Hspa12a	Unigene0043506	Dmbt1	0.478518
Unigene0025878	--	Unigene0035806	--	0.478489
Unigene0025878	--	Unigene0046251	Trpa1	0.478484
Unigene0002605	--	Unigene0056611	Helz	0.478475
Unigene0002282	--	Unigene0030124	--	0.478365
Unigene0011867	--	Unigene0025878	--	0.478336
Unigene0038131	--	Unigene0043506	Dmbt1	0.478318
Unigene0034440	Os10g0138100	Unigene0043506	Dmbt1	0.478293
Unigene0056611	Helz	Unigene0056775	--	0.478291
Unigene0043506	Dmbt1	Unigene0044974	--	0.478285
Unigene0037444	--	Unigene0056611	Helz	0.478246
Unigene0021255	--	Unigene0025878	--	0.478226
Unigene0017670	LCC1	Unigene0056611	Helz	0.478141
Unigene0029936	Helz	Unigene0043506	Dmbt1	0.47814
Unigene0019783	--	Unigene0025878	--	0.47812
Unigene0043506	Dmbt1	Unigene0051408	--	0.478034
Unigene0043506	Dmbt1	Unigene0055773	--	0.477995
Unigene0016880	--	Unigene0025878	--	0.47798
Unigene0004965	--	Unigene0056611	Helz	0.477953

## Sheet: Lightcyan module gene degree
Gene_ID	Degree
Unigene0025878	31
Unigene0056611	19
Unigene0043506	18
Unigene0030763	7
Unigene0000920	7
Unigene0027856	7
Unigene0010330	7
Unigene0027355	7
Unigene0042914	7
Unigene0031260	7
Unigene0027168	7
Unigene0032002	3
Unigene0029936	3
Unigene0019783	2
Unigene0030124	2
Unigene0002282	2
Unigene0021255	2
Unigene0004965	2
Unigene0025574	2
Unigene0026500	2
Unigene0051408	2
Unigene0002303	2
Unigene0011771	2
Unigene0016880	1
Unigene0055773	1
Unigene0017670	1
Unigene0037444	1
Unigene0044974	1
Unigene0056775	1
Unigene0034440	1
Unigene0038131	1
Unigene0011867	1
Unigene0002605	1
Unigene0046251	1
Unigene0035806	1
Unigene0017580	1
Unigene0050040	1
Unigene0016813	1
Unigene0046324	1
Unigene0020174	1
Unigene0017714	1
Unigene0022745	1
Unigene0029270	1
Unigene0038942	1
Unigene0048799	1
Unigene0028341	1
Unigene0054467	1
Unigene0009811	1
Unigene0004777	1
Unigene0025489	1
Unigene0005154	1
Unigene0025241	1
Unigene0041047	1
Unigene0007931	1
Unigene0036039	1
Unigene0034553	1
Unigene0038050	1
Unigene0025084	1
Unigene0046364	1
Unigene0021525	1
Unigene0003188	1
Unigene0032642	1
Unigene0008315	1
Unigene0003694	1
Unigene0006116	1
Unigene0001602	1
Unigene0054382	1
Unigene0053033	1
Unigene0054768	1
Unigene0041939	1
Unigene0038797	1
Unigene0020287	1
Unigene0055057	1
