# Supplementary material for: Divergent dynamics in whole-body regeneration and larval development of sponge Haliclonasimulans: cytobiology, microbiome, and transcriptomics
Source: iScience. 2026 Mar 13;29(4):115344. doi: 10.1016/j.isci.2026.115344 (PMC13058987; doi:10.1016/j.isci.2026.115344)
Supplement: Table S17. Detailed data on gene expression of stem cell markers, DNA repair-associated genes, cell dedifferentiation-associated genes, and genes encoding transcription factors implicated in stem cell maintenance, relevant to Figure 5 [file mmc10.xlsx]

## Sheet: sheet1
Table S17. Detailed data on gene expression of stem cell markers, DNA repair-associated genes, cell dedifferentiation-associated genes, and genes encoding transcription factors implicated in stem cell maintenance, relevant to Figure 5.
Stem cell markers
id	PP-1_tpm	PP-2_tpm	PP-3_tpm	SP-1_tpm	SP-2_tpm	SP-3_tpm	MP-1_tpm	MP-2_tpm	MP-3_tpm	PL-1_tpm	PL-2_tpm	PL-3_tpm	SL-1_tpm	SL-2_tpm	SL-3_tpm	ML-1_tpm	ML-2_tpm	ML-3_tpm	Symbol
Unigene0001904	214.554	210.792	207.901	188.074	182.028	183.088	162.549	152.639	154.806	1139.17	1185.21	1137	626.42	716.339	441.207	238.299	219.785	238.24	ago
Unigene0040710	80.946	81.673	85.337	99.416	102.232	90.257	104.908	108.072	111.629	462.028	484.012	492.347	567.044	609.709	442.865	220.023	204.229	211.7	NOS1
Unigene0034085	214.059	221.019	209.092	217.113	210.077	223.448	219.126	216.467	203.82	690.589	720.946	713.941	654.465	693.338	481.533	387.796	350.215	313.105	CELF5
Unigene0001095	23.275	25.692	24.976	19.478	19.135	23.289	22.233	21.528	19.917	53.207	42.311	42.668	47.391	45.026	43.386	64.383	47.279	49.776	DAZAP2
DNA repair-associated genes
id	PP-1_tpm	PP-2_tpm	PP-3_tpm	SP-1_tpm	SP-2_tpm	SP-3_tpm	MP-1_tpm	MP-2_tpm	MP-3_tpm	PL-1_tpm	PL-2_tpm	PL-3_tpm	SL-1_tpm	SL-2_tpm	SL-3_tpm	ML-1_tpm	ML-2_tpm	ML-3_tpm	Symbol
Unigene0007371	1049.04	990.428	1020.03	1634.64	1766.87	1284.33	1172.52	1268.52	1300.82	57.355	52.138	48.328	530.178	557.964	453.932	317.6	313.265	429.352	Dmbt1
Unigene0026001	170.589	184.317	194.082	152.385	162.094	141.237	138.507	143.635	135.042	62.627	65.138	65.108	128.676	112.089	198.143	205.302	194.858	188.219	apex1
Unigene0038924	216.644	192.522	198.844	187.426	199.66	227.636	137.708	165.094	167.064	11.041	12.76	11.716	65.335	47.19	145.022	208.483	206.776	171.963	Prss12
Cell dedifferentiation-associated genes
id	PP-1_tpm	PP-2_tpm	PP-3_tpm	SP-1_tpm	SP-2_tpm	SP-3_tpm	MP-1_tpm	MP-2_tpm	MP-3_tpm	PL-1_tpm	PL-2_tpm	PL-3_tpm	SL-1_tpm	SL-2_tpm	SL-3_tpm	ML-1_tpm	ML-2_tpm	ML-3_tpm	Symbol
Unigene0055026	1458.53	1329.8	1210.07	1602.27	1902.06	2022.93	1586.13	1142.43	1811.07	226.974	257.351	259.503	518.023	433.915	765.185	1024.35	1279.16	1957.81	JUN
Unigene0045061	330.785	294.348	288.358	425.733	394.972	371.087	389.435	417.432	397.394	54.604	55.041	54.455	94.169	78.616	151.394	99.214	117.506	205.369	Ret
Unigene0001703	377.175	354.017	341.789	240.426	312.6	304.703	165.446	160.153	180.974	64.881	71.424	72.676	91.524	82.227	147.096	163.396	182.596	160.908	Tfap2a
Genes encoding transcription factors implicated in stem cell maintenance
id	PP-1_tpm	PP-2_tpm	PP-3_tpm	SP-1_tpm	SP-2_tpm	SP-3_tpm	MP-1_tpm	MP-2_tpm	MP-3_tpm	PL-1_tpm	PL-2_tpm	PL-3_tpm	SL-1_tpm	SL-2_tpm	SL-3_tpm	ML-1_tpm	ML-2_tpm	ML-3_tpm	TF_family
Unigene0001703	377.175	354.017	341.789	240.426	312.6	304.703	165.446	160.153	180.974	64.881	71.424	72.676	91.524	82.227	147.096	163.396	182.596	160.908	AP-2
Unigene0055026	1458.53	1329.8	1210.07	1602.27	1902.06	2022.93	1586.13	1142.43	1811.07	226.974	257.351	259.503	518.023	433.915	765.185	1024.35	1279.16	1957.81	LRRFIP
Unigene0020326	297.028	272.396	255.837	599.382	671.625	533.908	329.198	257.881	386.283	38.643	44.469	40.499	138.452	135.848	148.062	200.55	188.283	191.306	Otx
Unigene0006046	811.026	808.162	833.925	669.902	609.879	707.803	649.61	494.65	545.778	74.434	80.74	85.023	286.623	268.756	342.086	593.806	532.244	491.414	zf-C2H2
