# Supplementary material for: Divergent dynamics in whole-body regeneration and larval development of sponge Haliclonasimulans: cytobiology, microbiome, and transcriptomics
Source: iScience. 2026 Mar 13;29(4):115344. doi: 10.1016/j.isci.2026.115344 (PMC13058987; doi:10.1016/j.isci.2026.115344)
Supplement: Table S18. Detailed data on qRT-PCR (CT values) for the 10 DEGs, relevant to Figure 5 [file mmc11.xlsx]

## Sheet: Description
Table S18. Detailed data on qRT-PCR (CT values) for the 10 DEGs, relevant to Figure 5.
ago				celf5				dazap2				nos1				jun				ret				tfap2a				apex1				dmbt1				prss12
Sample	CT(sdha)	CT(ago)		Sample	CT(sdha)	CT(celf5)		Sample	CT(sdha)	CT(dazap2)		Sample	CT(sdha)	CT(nos1)		Sample	CT(sdha)	CT(jun)		Sample	CT(sdha)	CT(ret)		Sample	CT(sdha)	CT(tfap2a)		Sample	CT(sdha)	CT(apex1)		Sample	CT(sdha)	CT(dmbt1)		Sample	CT(sdha)	CT(prss12)
PP	23.567	19.08		PP	23.536	22.691		PP	19.882	22.385		PP	23.567	22.706		PP	22.974	12.791		PP	22.974	19.94		PP	23.567	19.957		PP	22.974	20.975		PP	22.974	13.347		PP	23.567	19.537
PP	23.569	18.896		PP	23.52	22.816		PP	20.173	21.818		PP	23.569	22.891		PP	23.144	13.513		PP	23.144	19.887		PP	23.569	20.041		PP	23.144	21.174		PP	23.144	13.629		PP	23.569	19.597
PP	23.725	18.841		PP	23.789	22.722		PP	19.971	22.234		PP	23.725	22.578		PP	22.992	13.093		PP	22.992	19.978		PP	23.725	20.383		PP	22.992	20.891		PP	22.992	13.448		PP	23.725	19.546
SP	24.491	20.963		SP	24.763	23.808		SP	19.984	22.802		SP	24.491	23.861		SP	24.516	13.012		SP	24.516	20.951		SP	24.491	20.917		SP	24.516	23.824		SP	24.516	12.884		SP	24.491	20.329
SP	24.777	20.927		SP	25.123	24.272		SP	20.338	22.398		SP	24.777	23.895		SP	24.319	13.749		SP	24.319	21.017		SP	24.777	21.019		SP	24.319	24.375		SP	24.319	13.216		SP	24.777	20.473
SP	24.628	21.03		SP	25.011	23.635		SP	19.962	22.432		SP	24.628	23.73		SP	24.312	13.107		SP	24.312	21.437		SP	24.628	21.03		SP	24.312	24.21		SP	24.312	13.172		SP	24.628	20.741
MP	22.325	19.119		MP	22.58	20.83		MP	19.912	22.469		MP	22.325	20.798		MP	21.827	13.813		MP	21.827	18.492		MP	22.325	19.872		MP	21.827	21.065		MP	21.827	13.48		MP	22.325	18.492
MP	22.616	19.055		MP	22.088	21.371		MP	19.921	22.514		MP	22.616	20.983		MP	22.099	13.505		MP	22.099	18.486		MP	22.616	20.036		MP	22.099	20.997		MP	22.099	13.105		MP	22.616	18.486
MP	22.672	18.95		MP	22.513	21.342		MP	20.161	22.332		MP	22.672	20.835		MP	22.019	13.217		MP	22.019	18.574		MP	22.672	19.983		MP	22.019	21.201		MP	22.019	13.792		MP	22.672	18.574
PL	21.746	13.79		PL	21.798	18.704		PL	19.838	21.957		PL	21.746	19.102		PL	21.198	20.031		PL	21.198	22.725		PL	21.746	21.064		PL	21.198	23.961		PL	21.198	19.958		PL	21.746	19.478
PL	21.317	13.347		PL	21.583	19.047		PL	19.998	22.076		PL	21.317	18.938		PL	21.064	19.845		PL	21.064	22.775		PL	21.317	20.872		PL	21.064	23.991		PL	21.064	19.832		PL	21.317	19.605
PL	21.662	13.655		PL	21.942	18.847		PL	19.852	21.962		PL	21.662	19.01		PL	21.177	19.911		PL	21.177	22.792		PL	21.662	20.931		PL	21.177	23.92		PL	21.177	19.997		PL	21.662	19.518
SL	21.271	13.481		SL	22.153	19.612		SL	20.004	22.22		SL	21.271	18.843		SL	21.106	19.835		SL	21.106	19.923		SL	21.271	20.857		SL	21.106	24.147		SL	21.106	20.158		SL	21.271	19.525
Sl	21.403	13.515		Sl	22.172	20.457		Sl	20.131	22.164		Sl	21.403	19.275		Sl	21.047	19.917		Sl	21.047	19.856		Sl	21.403	20.899		Sl	21.047	24.039		Sl	21.047	19.972		Sl	21.403	19.57
Sl	21.445	13.544		Sl	22.167	19.795		Sl	20.037	22.212		Sl	21.445	19.278		Sl	21.193	20.248		Sl	21.193	19.988		Sl	21.445	20.981		Sl	21.193	24.035		Sl	21.193	20.052		Sl	21.445	19.632
ML	22.099	18.996		ML	21.957	19.817		ML	20.073	22.005		ML	22.099	19.893		ML	22.111	19.969		ML	22.111	20.054		ML	22.099	19.97		ML	22.111	24.156		ML	22.111	19.879		ML	22.099	18.501
ML	22.21	18.984		ML	22.184	20.002		ML	20.013	22.009		ML	22.21	19.933		ML	21.996	19.94		ML	21.996	20.018		ML	22.21	19.923		ML	21.996	24.232		ML	21.996	20.032		ML	22.21	18.925
ML	22.156	18.928		ML	21.696	19.939		ML	20.17	22.077		ML	22.156	19.909		ML	22.243	19.988		ML	22.243	20.553		ML	22.156	20.278		ML	22.243	24.076		ML	22.243	20.082		ML	22.156	18.793
