# Supplementary material for: Divergent dynamics in whole-body regeneration and larval development of sponge Haliclonasimulans: cytobiology, microbiome, and transcriptomics
Source: iScience. 2026 Mar 13;29(4):115344. doi: 10.1016/j.isci.2026.115344 (PMC13058987; doi:10.1016/j.isci.2026.115344)
Supplement: Table S19. Detailed data on microbiome-transcriptome correlation analysis and GO enrichment analysis of DEGs correlated with Glaciecola, AqS1, and Tenacibaculum [file mmc12.xlsx]

## Sheet: Description
Table S19. Detailed data on microbiome-transcriptome correlation analysis and GO enrichment analysis of DEGs correlated with Glaciecola, AqS1, and Tenacibaculum. Only the top 20 GO terms in the biological process category are displayed.
Correlation analysis: the Pearson correlation coefficient between the microbial genus and DEGs.
Glaciecola: GO enrichment analysis of DEGs correlated with Glaciecola.
AqS1: GO enrichment analysis of DEGs correlated with AqS1.
Tenacibaculum: GO enrichment analysis of DEGs correlated with Tenacibaculum.

## Sheet: Correlation analysis
Gene_ID	Genus	Pearson	p_value
Unigene0000131	Tenacibaculum	-0.928638	0.000297958
Unigene0000240	Tenacibaculum	0.924542	0.000360742
Unigene0000252	Tenacibaculum	0.925545	0.000344595
Unigene0000361	Tenacibaculum	-0.911514	0.000621771
Unigene0000413	Tenacibaculum	0.97904	4.30078e-06
Unigene0000545	Tenacibaculum	0.978726	4.52925e-06
Unigene0000555	Tenacibaculum	0.98471	1.43394e-06
Unigene0000573	Tenacibaculum	0.928752	0.000296323
Unigene0000595	Tenacibaculum	0.940968	0.000155288
Unigene0000674	Tenacibaculum	-0.938384	0.000179952
Unigene0000799	Tenacibaculum	0.901945	0.000882128
Unigene0000934	Tenacibaculum	0.993676	6.58146e-08
Unigene0001048	Tenacibaculum	-0.954215	6.46493e-05
Unigene0001143	Tenacibaculum	0.954621	6.26904e-05
Unigene0001258	Tenacibaculum	0.939553	0.000168479
Unigene0001325	Tenacibaculum	-0.971182	1.30049e-05
Unigene0001562	Tenacibaculum	-0.902437	0.000867162
Unigene0001586	Tenacibaculum	0.98639	9.55504e-07
Unigene0001587	Tenacibaculum	0.989561	3.78864e-07
Unigene0001848	Tenacibaculum	-0.905013	0.000791682
Unigene0001886	Tenacibaculum	-0.988819	4.81359e-07
Unigene0001905	Tenacibaculum	0.958917	4.44497e-05
Unigene0001916	Tenacibaculum	-0.96186	3.4368e-05
Unigene0002097	Tenacibaculum	-0.950154	8.66999e-05
Unigene0002205	Tenacibaculum	-0.940149	0.000162834
Unigene0002266	Tenacibaculum	-0.93591
Unigene0002270	Tenacibaculum	0.910754	0.000640173
Unigene0002508	Tenacibaculum	0.965103	2.52623e-05
Unigene0002510	Tenacibaculum	0.954522	6.31641e-05
Unigene0002772	Tenacibaculum	-0.91584	0.000523999
Unigene0002925	Tenacibaculum	0.974372	8.65264e-06
Unigene0003229	Tenacibaculum	0.945682	0.000116594
Unigene0003316	Tenacibaculum	0.966787	2.12808e-05
Unigene0003317	Tenacibaculum	0.934451	0.000222597
Unigene0003326	Tenacibaculum	0.955609	5.80982e-05
Unigene0003392	Tenacibaculum	-0.951026	8.15774e-05
Unigene0003403	Tenacibaculum	0.93584	0.000206801
Unigene0003442	Tenacibaculum	0.934198	0.00022556
Unigene0003471	Tenacibaculum	0.932594	0.000245005
Unigene0003778	Tenacibaculum	-0.91763	0.000486879
Unigene0003866	Tenacibaculum	-0.903154	0.000845671
Unigene0003980	Tenacibaculum	0.969037	1.66856e-05
Unigene0003981	Tenacibaculum	0.931299	0.000261539
Unigene0004106	Tenacibaculum	0.918001	0.000479435
Unigene0004161	Tenacibaculum	0.98888	4.72214e-07
Unigene0004185	Tenacibaculum	-0.923378	0.000380158
Unigene0004202	Tenacibaculum	0.989719	3.59136e-07
Unigene0004215	Tenacibaculum	0.934916	0.000217213
Unigene0004314	Tenacibaculum	0.977144	5.81209e-06
Unigene0004421	Tenacibaculum	0.911878	0.00061309
Unigene0004554	Tenacibaculum	0.911392	0.000624707
Unigene0004646	Tenacibaculum	0.935139	0.000214668
Unigene0004794	Tenacibaculum	0.903955	0.000822105
Unigene0004873	Tenacibaculum	-0.923331	0.000380956
Unigene0004876	Tenacibaculum	-0.937531	0.000188664
Unigene0004979	Tenacibaculum	0.991751	1.66493e-07
Unigene0005264	Tenacibaculum	0.945186	0.000120306
Unigene0005285	Tenacibaculum	0.981715	2.67352e-06
Unigene0005352	Tenacibaculum	0.978146	4.97339e-06
Unigene0005354	Tenacibaculum	-0.911685	0.000617689
Unigene0005702	Tenacibaculum	0.923364	0.000380409
Unigene0005732	Tenacibaculum	-0.972225	1.14433e-05
Unigene0005735	Tenacibaculum	-0.96644	2.20618e-05
Unigene0005759	Tenacibaculum	0.939024	0.000173609
Unigene0005762	Tenacibaculum	0.941405	0.000151374
Unigene0005789	Tenacibaculum	0.974716	8.25556e-06
Unigene0005812	Tenacibaculum	0.943178	0.000136181
Unigene0005870	Tenacibaculum	-0.942308	0.000143493
Unigene0005887	Tenacibaculum	0.920223	0.000436456
Unigene0006218	Tenacibaculum	-0.926229	0.000333859
Unigene0006284	Tenacibaculum	-0.978305	4.84804e-06
Unigene0006600	Tenacibaculum	0.941653	0.000149176
Unigene0006747	Tenacibaculum	0.926052	0.000336621
Unigene0006812	Tenacibaculum	0.907782	0.000715803
Unigene0007046	Tenacibaculum	0.946656	0.000109545
Unigene0007298	Tenacibaculum	0.9765	6.40176e-06
Unigene0007384	Tenacibaculum	0.9705	1.41057e-05
Unigene0007983	Tenacibaculum	0.945232	0.00011996
Unigene0008016	Tenacibaculum	0.946128	0.000113332
Unigene0008159	Tenacibaculum	0.926192	0.000334436
Unigene0008336	Tenacibaculum	-0.904116	0.000817424
Unigene0008490	Tenacibaculum	-0.906274	0.000756481
Unigene0008706	Tenacibaculum	-0.972512	1.10373e-05
Unigene0008707	Tenacibaculum	-0.904023	0.000820134
Unigene0008718	Tenacibaculum	0.932091	0.00025134
Unigene0008786	Tenacibaculum	0.951111	8.10863e-05
Unigene0008922	Tenacibaculum	0.904415	0.000808785
Unigene0009015	Tenacibaculum	0.963535	2.9417e-05
Unigene0009022	Tenacibaculum	0.973033	1.03272e-05
Unigene0009030	Tenacibaculum	0.913508	0.000575257
Unigene0009121	Tenacibaculum	0.937723	0.000186678
Unigene0009166	Tenacibaculum	-0.990377	2.85115e-07
Unigene0009246	Tenacibaculum	-0.948493	9.70743e-05
Unigene0009264	Tenacibaculum	0.959945	4.07208e-05
Unigene0009275	Tenacibaculum	-0.971376	1.27042e-05
Unigene0009447	Tenacibaculum	0.91056	0.00064494
Unigene0009587	Tenacibaculum	-0.963816	2.86399e-05
Unigene0009600	Tenacibaculum	0.907537	0.000722314
Unigene0009650	Tenacibaculum	0.985502	1.19115e-06
Unigene0009753	Tenacibaculum	0.949389	9.13767e-05
Unigene0009911	Tenacibaculum	-0.930009	0.000278773
Unigene0010258	Tenacibaculum	0.983334	1.9361e-06
Unigene0010637	Tenacibaculum	0.939764	0.000166465
Unigene0010813	Tenacibaculum	0.921171	0.000418972
Unigene0010850	Tenacibaculum	0.962527	3.23324e-05
Unigene0010863	Tenacibaculum	-0.967678	1.93676e-05
Unigene0010914	Tenacibaculum	0.923084	0.000385178
Unigene0011104	Tenacibaculum	-0.954805	6.18184e-05
Unigene0011201	Tenacibaculum	0.908038	0.000709061
Unigene0011392	Tenacibaculum	0.960683	3.81796e-05
Unigene0011711	Tenacibaculum	0.975762	7.12855e-06
Unigene0011780	Tenacibaculum	0.904885	0.000795336
Unigene0011806	Tenacibaculum	-0.972207	1.14682e-05
Unigene0011839	Tenacibaculum	0.924098	0.000368076
Unigene0011903	Tenacibaculum	-0.91665	0.000506972
Unigene0012041	Tenacibaculum	0.9358	0.000207243
Unigene0012083	Tenacibaculum	-0.942729	0.000139919
Unigene0012295	Tenacibaculum	0.95541	5.90053e-05
Unigene0012377	Tenacibaculum	0.943271	0.000135407
Unigene0012378	Tenacibaculum	0.969241	1.63069e-05
Unigene0012412	Tenacibaculum	0.903763	0.00082773
Unigene0012515	Tenacibaculum	-0.997041	4.62425e-09
Unigene0012523	Tenacibaculum	0.925634	0.000343187
Unigene0012610	Tenacibaculum	0.967383	1.99856e-05
Unigene0012880	Tenacibaculum	-0.927132	0.000320071
Unigene0012942	Tenacibaculum	0.988882	4.72013e-07
Unigene0013264	Tenacibaculum	-0.995086	2.72529e-08
Unigene0013591	Tenacibaculum	-0.953601	6.76972e-05
Unigene0013860	Tenacibaculum	0.925869	0.000339477
Unigene0013871	Tenacibaculum	0.963166	3.04629e-05
Unigene0013872	Tenacibaculum	0.964421	2.70137e-05
Unigene0014137	Tenacibaculum	-0.907399	0.000725998
Unigene0014276	Tenacibaculum	-0.979933	3.69567e-06
Unigene0014502	Tenacibaculum	0.936751	0.000196885
Unigene0014699	Tenacibaculum	0.915543	0.000530341
Unigene0014944	Tenacibaculum	0.980652	3.25503e-06
Unigene0015050	Tenacibaculum	0.919265	0.000454626
Unigene0015080	Tenacibaculum	0.941518	0.000150371
Unigene0015128	Tenacibaculum	0.979321	4.10307e-06
Unigene0015293	Tenacibaculum	-0.945864	0.000115251
Unigene0015309	Tenacibaculum	-0.969709	1.54621e-05
Unigene0015500	Tenacibaculum	0.922843	0.000389322
Unigene0015604	Tenacibaculum	0.966689	2.14995e-05
Unigene0015872	Tenacibaculum	0.907924	0.000712074
Unigene0016120	Tenacibaculum	0.926473	0.0003301
Unigene0016166	Tenacibaculum	0.905347	0.00078226
Unigene0016303	Tenacibaculum	0.983102	2.03154e-06
Unigene0016353	Tenacibaculum	-0.972806	1.06327e-05
Unigene0016434	Tenacibaculum	0.927465	0.000315084
Unigene0016537	Tenacibaculum	-0.915112	0.000539631
Unigene0016637	Tenacibaculum	0.948152	9.93127e-05
Unigene0016656	Tenacibaculum	0.90567	0.000773202
Unigene0016847	Tenacibaculum	-0.980376	3.41957e-06
Unigene0016898	Tenacibaculum	0.98748	7.14238e-07
Unigene0017080	Tenacibaculum	-0.923203	0.000383137
Unigene0017124	Tenacibaculum	0.973805	9.33666e-06
Unigene0017179	Tenacibaculum	-0.955284	5.95815e-05
Unigene0017482	Tenacibaculum	0.917861	0.000482238
Unigene0017519	Tenacibaculum	0.993203	8.46962e-08
Unigene0017646	Tenacibaculum	0.957137	5.14755e-05
Unigene0017674	Tenacibaculum	0.932446	0.000246855
Unigene0017677	Tenacibaculum	0.98097	3.07257e-06
Unigene0017815	Tenacibaculum	0.933844	0.000229753
Unigene0017901	Tenacibaculum	0.981288	2.89753e-06
Unigene0017902	Tenacibaculum	0.911039	0.000633228
Unigene0017932	Tenacibaculum	0.979626	3.89634e-06
Unigene0017933	Tenacibaculum	0.997576	2.30372e-09
Unigene0018340	Tenacibaculum	0.930987	0.00026564
Unigene0018448	Tenacibaculum	-0.91354	0.000574527
Unigene0018449	Tenacibaculum	-0.907035	0.000735763
Unigene0018523	Tenacibaculum	-0.900799	0.000917697
Unigene0019368	Tenacibaculum	0.947426	0.000104189
Unigene0019384	Tenacibaculum	-0.931519	0.00025867
Unigene0019423	Tenacibaculum	0.901468	0.000896804
Unigene0019564	Tenacibaculum	-0.922357	0.000397791
Unigene0019778	Tenacibaculum	-0.90859	0.000694661
Unigene0020017	Tenacibaculum	0.908572	0.000695141
Unigene0020053	Tenacibaculum	0.981213	2.93835e-06
Unigene0020054	Tenacibaculum	0.957607	4.95472e-05
Unigene0020461	Tenacibaculum	-0.922925	0.000387908
Unigene0020484	Tenacibaculum	0.945507	0.000117896
Unigene0020626	Tenacibaculum	-0.919484	0.000450429
Unigene0020707	Tenacibaculum	0.983677	1.80082e-06
Unigene0020709	Tenacibaculum	0.990097	3.15199e-07
Unigene0020790	Tenacibaculum	0.984344	1.55715e-06
Unigene0020827	Tenacibaculum	-0.90625	0.000757125
Unigene0020828	Tenacibaculum	-0.901538	0.000894639
Unigene0020892	Tenacibaculum	-0.90166	0.000890898
Unigene0021012	Tenacibaculum	-0.949782	8.89524e-05
Unigene0021127	Tenacibaculum	-0.920118	0.000438414
Unigene0021157	Tenacibaculum	0.989806	3.48731e-07
Unigene0021604	Tenacibaculum	0.939247	0.000171427
Unigene0021605	Tenacibaculum	0.973805	9.33603e-06
Unigene0021838	Tenacibaculum	-0.957077	5.17216e-05
Unigene0021969	Tenacibaculum	0.92023	0.000436317
Unigene0022000	Tenacibaculum	-0.901968	0.000881443
Unigene0022413	Tenacibaculum	0.920645	0.000428605
Unigene0022414	Tenacibaculum	0.968795	1.71428e-05
Unigene0022415	Tenacibaculum	0.91457	0.000551499
Unigene0022416	Tenacibaculum	0.961333	3.60399e-05
Unigene0022417	Tenacibaculum	0.962967	3.10363e-05
Unigene0022418	Tenacibaculum	0.962215	3.32725e-05
Unigene0022419	Tenacibaculum	0.965786	2.35896e-05
Unigene0022494	Tenacibaculum	0.926693	0.000326727
Unigene0022496	Tenacibaculum	0.959981	4.05918e-05
Unigene0022498	Tenacibaculum	0.931171	0.000263214
Unigene0022615	Tenacibaculum	0.920719	0.000427245
Unigene0022638	Tenacibaculum	-0.913918	0.000565986
Unigene0022884	Tenacibaculum	-0.938396	0.000179834
Unigene0023482	Tenacibaculum	-0.933037	0.000239519
Unigene0023707	Tenacibaculum	0.907652	0.000719249
Unigene0024140	Tenacibaculum	-0.911423	0.000623959
Unigene0024255	Tenacibaculum	-0.945627	0.000117001
Unigene0024578	Tenacibaculum	0.929725	0.000282677
Unigene0024674	Tenacibaculum	0.976707	6.2083e-06
Unigene0024683	Tenacibaculum	-0.96882	1.70944e-05
Unigene0024830	Tenacibaculum	0.983185	1.99683e-06
Unigene0024833	Tenacibaculum	0.922403	0.000396978
Unigene0024848	Tenacibaculum	0.927262	0.000318107
Unigene0024849	Tenacibaculum	0.972888	1.05218e-05
Unigene0024864	Tenacibaculum	-0.980795	3.17234e-06
Unigene0024877	Tenacibaculum	-0.964986	2.55566e-05
Unigene0024911	Tenacibaculum	0.960996	3.71386e-05
Unigene0025105	Tenacibaculum	0.918777	0.000464108
Unigene0025462	Tenacibaculum	0.978053	5.04754e-06
Unigene0025622	Tenacibaculum	0.90322	0.000843717
Unigene0025860	Tenacibaculum	-0.906771	0.000742904
Unigene0025999	Tenacibaculum	-0.911813	0.000614643
Unigene0026022	Tenacibaculum	0.994223	4.79845e-08
Unigene0026247	Tenacibaculum	-0.918102	0.00047741
Unigene0026612	Tenacibaculum	-0.910666	0.000642325
Unigene0026639	Tenacibaculum	0.915729	0.000526362
Unigene0026827	Tenacibaculum	-0.992899	9.86655e-08
Unigene0027183	Tenacibaculum	0.982974	2.08575e-06
Unigene0027197	Tenacibaculum	0.936053	0.000204453
Unigene0027231	Tenacibaculum	-0.931391	0.000260341
Unigene0027294	Tenacibaculum	0.95686	5.26349e-05
Unigene0027353	Tenacibaculum	0.919137	0.000457113
Unigene0027357	Tenacibaculum	0.939969	0.000164521
Unigene0027358	Tenacibaculum	0.937201	0.000192113
Unigene0027514	Tenacibaculum	-0.908893	0.000686837
Unigene0027744	Tenacibaculum	0.997519	2.49785e-09
Unigene0027745	Tenacibaculum	0.991699	1.70211e-07
Unigene0028096	Tenacibaculum	0.96521	2.49949e-05
Unigene0028161	Tenacibaculum	0.95685	5.26759e-05
Unigene0028252	Tenacibaculum	0.921432	0.000414238
Unigene0028261	Tenacibaculum	-0.953933	6.60358e-05
Unigene0028511	Tenacibaculum	0.97258	1.09424e-05
Unigene0028713	Tenacibaculum	0.933559	0.000233172
Unigene0028747	Tenacibaculum	0.903125	0.000846539
Unigene0028775	Tenacibaculum	0.938377	0.000180022
Unigene0028889	Tenacibaculum	-0.904106	0.000817729
Unigene0028977	Tenacibaculum	0.984182	1.61375e-06
Unigene0029320	Tenacibaculum	-0.902141	0.000876166
Unigene0029549	Tenacibaculum	0.996136	1.17644e-08
Unigene0029552	Tenacibaculum	-0.955544	5.8395e-05
Unigene0029830	Tenacibaculum	-0.925621	0.000343387
Unigene0029903	Tenacibaculum	-0.938285	0.000180946
Unigene0030091	Tenacibaculum	0.931256	0.000262097
Unigene0030195	Tenacibaculum	0.94143	0.000151147
Unigene0030274	Tenacibaculum	0.985634	1.15393e-06
Unigene0030275	Tenacibaculum	0.980206	3.52381e-06
Unigene0030277	Tenacibaculum	0.943692	0.000131981
Unigene0030420	Tenacibaculum	0.947469	0.000103898
Unigene0030606	Tenacibaculum	0.976312	6.58156e-06
Unigene0030685	Tenacibaculum	0.906478	0.000750872
Unigene0030696	Tenacibaculum	0.922206	0.000400431
Unigene0030946	Tenacibaculum	0.911933	0.000611793
Unigene0030989	Tenacibaculum	0.983	2.07437e-06
Unigene0031085	Tenacibaculum	0.996139	1.17337e-08
Unigene0031095	Tenacibaculum	0.921128	0.000419742
Unigene0031488	Tenacibaculum	0.930135	0.000277052
Unigene0031531	Tenacibaculum	0.928995	0.000292875
Unigene0031709	Tenacibaculum	0.9796	3.91404e-06
Unigene0031774	Tenacibaculum	0.934542	0.000221534
Unigene0031775	Tenacibaculum	0.959954	4.0686e-05
Unigene0031939	Tenacibaculum	0.920379	0.000433541
Unigene0031984	Tenacibaculum	-0.928859	0.000294798
Unigene0032213	Tenacibaculum	0.923552	0.000377211
Unigene0032307	Tenacibaculum	0.960683	3.81807e-05
Unigene0032503	Tenacibaculum	0.967111	2.05701e-05
Unigene0032989	Tenacibaculum	0.936146	0.000203437
Unigene0033003	Tenacibaculum	0.915675	0.000527506
Unigene0033164	Tenacibaculum	-0.902232	0.000873378
Unigene0033267	Tenacibaculum	0.911798	0.000614983
Unigene0033338	Tenacibaculum	0.934833	0.00021817
Unigene0033380	Tenacibaculum	0.962482	3.24647e-05
Unigene0033439	Tenacibaculum	0.914396	0.000555328
Unigene0033496	Tenacibaculum	0.918832	0.000463027
Unigene0033584	Tenacibaculum	0.980105	3.58697e-06
Unigene0033691	Tenacibaculum	-0.925988	0.000337617
Unigene0033787	Tenacibaculum	-0.9557	5.76894e-05
Unigene0034347	Tenacibaculum	0.95028	8.59448e-05
Unigene0034533	Tenacibaculum	0.913985	0.000564487
Unigene0034534	Tenacibaculum	0.968426	1.78566e-05
Unigene0034635	Tenacibaculum	0.903029	0.000849401
Unigene0034655	Tenacibaculum	0.932147	0.00025063
Unigene0034656	Tenacibaculum	0.97132	1.2791e-05
Unigene0034711	Tenacibaculum	-0.902323	0.00087062
Unigene0034993	Tenacibaculum	-0.900396	0.000930425
Unigene0035082	Tenacibaculum	-0.942561	0.000141334
Unigene0035477	Tenacibaculum	-0.927674	0.000311976
Unigene0035923	Tenacibaculum	0.956791	5.29234e-05
Unigene0036351	Tenacibaculum	0.92389	0.000371531
Unigene0036430	Tenacibaculum	-0.920112	0.000438528
Unigene0036498	Tenacibaculum	0.961496	3.55164e-05
Unigene0036509	Tenacibaculum	0.950216	8.63276e-05
Unigene0036574	Tenacibaculum	-0.930946	0.000266186
Unigene0036648	Tenacibaculum	-0.921577	0.000411628
Unigene0036694	Tenacibaculum	-0.950288	8.58966e-05
Unigene0036765	Tenacibaculum	0.954464	6.34424e-05
Unigene0036868	Tenacibaculum	-0.919486	0.000450393
Unigene0037049	Tenacibaculum	-0.944165	0.000128203
Unigene0037285	Tenacibaculum	0.972639	1.08616e-05
Unigene0037588	Tenacibaculum	0.90941	0.000673658
Unigene0037841	Tenacibaculum	0.967637	1.94519e-05
Unigene0037925	Tenacibaculum	0.961055	3.6946e-05
Unigene0037931	Tenacibaculum	-0.967983	1.87396e-05
Unigene0038045	Tenacibaculum	0.923209	0.000383047
Unigene0038046	Tenacibaculum	0.947505	0.000103653
Unigene0038171	Tenacibaculum	0.905526	0.000777243
Unigene0038228	Tenacibaculum	-0.951156	8.08283e-05
Unigene0038277	Tenacibaculum	0.973113	1.02214e-05
Unigene0038522	Tenacibaculum	0.953491	6.82494e-05
Unigene0038654	Tenacibaculum	0.958774	4.49896e-05
Unigene0039188	Tenacibaculum	0.946468	0.000110879
Unigene0039336	Tenacibaculum	0.926936	0.000323021
Unigene0039454	Tenacibaculum	0.907153	0.000732583
Unigene0039626	Tenacibaculum	0.910485	0.000646774
Unigene0039688	Tenacibaculum	0.923505	0.000378018
Unigene0039690	Tenacibaculum	0.995729	1.66961e-08
Unigene0039747	Tenacibaculum	0.914904	0.00054417
Unigene0039751	Tenacibaculum	-0.92663	0.000327682
Unigene0039771	Tenacibaculum	0.978315	4.84062e-06
Unigene0039977	Tenacibaculum	0.942352	0.000143119
Unigene0039978	Tenacibaculum	0.952915	7.12171e-05
Unigene0039979	Tenacibaculum	0.920743	0.000426793
Unigene0039980	Tenacibaculum	0.956054	5.61123e-05
Unigene0039981	Tenacibaculum	0.940633	0.000158349
Unigene0039982	Tenacibaculum	0.957056	5.18095e-05
Unigene0039983	Tenacibaculum	0.919639	0.00044748
Unigene0040358	Tenacibaculum	0.937379	0.000190248
Unigene0040452	Tenacibaculum	0.952004	7.60872e-05
Unigene0040589	Tenacibaculum	0.936584	0.000198676
Unigene0040646	Tenacibaculum	0.940858	0.000156291
Unigene0041207	Tenacibaculum	-0.93518	0.0002142
Unigene0041345	Tenacibaculum	-0.921765	0.000408257
Unigene0041404	Tenacibaculum	-0.933297	0.000236341
Unigene0041800	Tenacibaculum	0.971812	1.20453e-05
Unigene0042031	Tenacibaculum	0.905424	0.000780084
Unigene0042085	Tenacibaculum	-0.933376	0.000235384
Unigene0042139	Tenacibaculum	0.960639	3.8331e-05
Unigene0042177	Tenacibaculum	0.937471	0.000189292
Unigene0042212	Tenacibaculum	0.926857	0.000324229
Unigene0042547	Tenacibaculum	-0.907194	0.000731481
Unigene0042632	Tenacibaculum	-0.901177	0.00090584
Unigene0042692	Tenacibaculum	-0.917767	0.000484125
Unigene0042853	Tenacibaculum	-0.900863	0.000915674
Unigene0042988	Tenacibaculum	0.945258	0.000119765
Unigene0043120	Tenacibaculum	0.996788	6.16756e-09
Unigene0043267	Tenacibaculum	0.953227	6.96012e-05
Unigene0043588	Tenacibaculum	0.905434	0.000779812
Unigene0043594	Tenacibaculum	0.924625	0.000359396
Unigene0043714	Tenacibaculum	0.921163	0.000419106
Unigene0043884	Tenacibaculum	0.926659	0.00032725
Unigene0043950	Tenacibaculum	-0.918998	0.000459803
Unigene0044296	Tenacibaculum	-0.983355	1.9273e-06
Unigene0044324	Tenacibaculum	-0.956411	5.45497e-05
Unigene0044357	Tenacibaculum	0.917053	0.00049863
Unigene0044421	Tenacibaculum	0.958679	4.53462e-05
Unigene0044550	Tenacibaculum	0.958988	4.41842e-05
Unigene0044645	Tenacibaculum	-0.928993	0.000292907
Unigene0044912	Tenacibaculum	0.906133	0.000760354
Unigene0045233	Tenacibaculum	0.940776	0.000157033
Unigene0045436	Tenacibaculum	-0.923619	0.00037609
Unigene0045517	Tenacibaculum	0.916841	0.000503004
Unigene0045716	Tenacibaculum	0.967211	2.03554e-05
Unigene0045759	Tenacibaculum	0.967455	1.98344e-05
Unigene0046263	Tenacibaculum	-0.911611	0.000619453
Unigene0046438	Tenacibaculum	0.989285	4.14915e-07
Unigene0046690	Tenacibaculum	-0.949749	8.91527e-05
Unigene0046892	Tenacibaculum	0.937423	0.000189788
Unigene0047200	Tenacibaculum	-0.908385	0.000699974
Unigene0047509	Tenacibaculum	0.946178	0.00011297
Unigene0047632	Tenacibaculum	-0.906574	0.000748261
Unigene0048090	Tenacibaculum	-0.956768	5.30226e-05
Unigene0048141	Tenacibaculum	0.906697	0.000744903
Unigene0048294	Tenacibaculum	0.948497	9.70495e-05
Unigene0048305	Tenacibaculum	0.956661	5.34767e-05
Unigene0048431	Tenacibaculum	-0.919861	0.000443263
Unigene0048523	Tenacibaculum	-0.974418	8.59953e-06
Unigene0048615	Tenacibaculum	0.988791	4.85671e-07
Unigene0048763	Tenacibaculum	-0.929451	0.000286474
Unigene0048883	Tenacibaculum	0.941848	0.000147472
Unigene0048967	Tenacibaculum	-0.933865	0.0002295
Unigene0049166	Tenacibaculum	0.918909	0.000461528
Unigene0049225	Tenacibaculum	-0.908489	0.000697279
Unigene0049494	Tenacibaculum	-0.975287	7.62599e-06
Unigene0049526	Tenacibaculum	0.979521	3.96678e-06
Unigene0049620	Tenacibaculum	0.99677	6.28376e-09
Unigene0049628	Tenacibaculum	0.95135	7.9726e-05
Unigene0049775	Tenacibaculum	-0.934372	0.000223517
Unigene0049800	Tenacibaculum	0.951719	7.7659e-05
Unigene0049815	Tenacibaculum	0.991485	1.8602e-07
Unigene0049822	Tenacibaculum	-0.941837	0.000147561
Unigene0049944	Tenacibaculum	0.950612	8.39791e-05
Unigene0050024	Tenacibaculum	0.953814	6.66308e-05
Unigene0050216	Tenacibaculum	0.905286	0.000783974
Unigene0050465	Tenacibaculum	0.965563	2.41262e-05
Unigene0050635	Tenacibaculum	0.930876	0.000267107
Unigene0050797	Tenacibaculum	0.935567	0.000209845
Unigene0050881	Tenacibaculum	0.979881	3.72963e-06
Unigene0051030	Tenacibaculum	0.917225	0.000495122
Unigene0051032	Tenacibaculum	0.936288	0.000201882
Unigene0051040	Tenacibaculum	0.915405	0.0005333
Unigene0051042	Tenacibaculum	-0.922741	0.000391094
Unigene0051116	Tenacibaculum	0.908476	0.000697631
Unigene0051295	Tenacibaculum	0.974088	8.99045e-06
Unigene0051443	Tenacibaculum	0.947776	0.000101814
Unigene0051562	Tenacibaculum	0.919968	0.000441232
Unigene0051601	Tenacibaculum	0.928579	0.000298802
Unigene0051620	Tenacibaculum	0.935799	0.000207255
Unigene0051792	Tenacibaculum	-0.963533	2.9424e-05
Unigene0051801	Tenacibaculum	-0.947856	0.000101278
Unigene0051867	Tenacibaculum	0.942669	0.000140427
Unigene0051971	Tenacibaculum	0.918956	0.000460611
Unigene0051974	Tenacibaculum	0.985117	1.30519e-06
Unigene0051988	Tenacibaculum	0.949758	8.90987e-05
Unigene0052057	Tenacibaculum	-0.937076	0.000193428
Unigene0052098	Tenacibaculum	-0.915565	0.000529857
Unigene0052148	Tenacibaculum	0.90219	0.00087465
Unigene0052167	Tenacibaculum	-0.942513	0.000141747
Unigene0052310	Tenacibaculum	0.929432	0.000286743
Unigene0052413	Tenacibaculum	0.938169	0.000182117
Unigene0052496	Tenacibaculum	0.978533	4.67346e-06
Unigene0052749	Tenacibaculum	0.926891	0.000323703
Unigene0052779	Tenacibaculum	0.966911	2.10078e-05
Unigene0052800	Tenacibaculum	-0.93863	0.000177491
Unigene0052820	Tenacibaculum	0.965345	2.46601e-05
Unigene0052824	Tenacibaculum	-0.904786	0.000798157
Unigene0052902	Tenacibaculum	0.976644	6.26684e-06
Unigene0052939	Tenacibaculum	0.973345	9.91904e-06
Unigene0053086	Tenacibaculum	0.906307	0.000755565
Unigene0053114	Tenacibaculum	0.93895	0.000174331
Unigene0053411	Tenacibaculum	0.908582	0.000694859
Unigene0053438	Tenacibaculum	0.976632	6.2775e-06
Unigene0053511	Tenacibaculum	-0.905783	0.000770052
Unigene0053817	Tenacibaculum	0.91867	0.000466192
Unigene0053818	Tenacibaculum	0.959587	4.19924e-05
Unigene0053824	Tenacibaculum	0.971467	1.25643e-05
Unigene0053851	Tenacibaculum	0.985483	1.19673e-06
Unigene0054102	Tenacibaculum	0.959073	4.38678e-05
Unigene0054135	Tenacibaculum	0.957347	5.06082e-05
Unigene0054145	Tenacibaculum	0.907735	0.000717042
Unigene0054176	Tenacibaculum	0.965979	2.31314e-05
Unigene0054181	Tenacibaculum	-0.909819	0.000663339
Unigene0054207	Tenacibaculum	-0.900293	0.000933688
Unigene0054241	Tenacibaculum	0.929959	0.000279464
Unigene0054323	Tenacibaculum	0.940721	0.000157544
Unigene0054345	Tenacibaculum	0.904248	0.000813611
Unigene0054411	Tenacibaculum	0.917187	0.000495886
Unigene0054515	Tenacibaculum	-0.91976	0.000445165
Unigene0054703	Tenacibaculum	0.985733	1.12644e-06
Unigene0054902	Tenacibaculum	0.906485	0.000750691
Unigene0054991	Tenacibaculum	0.97786	5.20318e-06
Unigene0055005	Tenacibaculum	0.977355	5.62789e-06
Unigene0055245	Tenacibaculum	-0.921794	0.000407749
Unigene0055372	Tenacibaculum	0.919166	0.000456542
Unigene0055678	Tenacibaculum	0.958678	4.53519e-05
Unigene0055849	Tenacibaculum	0.943114	0.000136703
Unigene0055975	Tenacibaculum	0.966635	2.16217e-05
Unigene0055978	Tenacibaculum	0.947929	0.000100792
Unigene0056293	Tenacibaculum	0.99263	1.12363e-07
Unigene0056372	Tenacibaculum	0.960533	3.86871e-05
Unigene0056380	Tenacibaculum	-0.923754	0.000373806
Unigene0056698	Tenacibaculum	-0.969797	1.53068e-05
Unigene0056794	Tenacibaculum	0.901827	0.000885755
Unigene0056825	Tenacibaculum	0.987057	8.02066e-07
Unigene0056855	Tenacibaculum	-0.982066	2.49947e-06
Unigene0056866	Tenacibaculum	-0.965328	2.47018e-05
Unigene0056869	Tenacibaculum	-0.95549	5.8642e-05
Unigene0056916	Tenacibaculum	0.922095	0.00040239
Unigene0056939	Tenacibaculum	-0.950677	8.36e-05
Unigene0057007	Tenacibaculum	0.944378	0.000126525
Unigene0057008	Tenacibaculum	-0.928831	0.000295193
Unigene0057046	Tenacibaculum	0.979388	4.05689e-06
Unigene0057061	Tenacibaculum	0.951891	7.67072e-05
Unigene0057162	Tenacibaculum	0.916679	0.000506365
Unigene0057217	Tenacibaculum	-0.980519	3.33373e-06
Unigene0057298	Tenacibaculum	-0.980396	3.40779e-06
Unigene0057326	Tenacibaculum	0.993475	7.34266e-08
Unigene0057327	Tenacibaculum	0.929492	0.000285904
Unigene0057328	Tenacibaculum	0.927211	0.000318883
Unigene0057329	Tenacibaculum	0.937966	0.000184188
Unigene0057352	Tenacibaculum	-0.934485	0.000222198
Unigene0057530	Tenacibaculum	-0.937997	0.000183867
Unigene0057618	Tenacibaculum	-0.957515	4.99199e-05
Unigene0057785	Tenacibaculum	0.971523	1.24791e-05
Unigene0057792	Tenacibaculum	-0.90387	0.000824601
Unigene0000131	AqS1	0.906213	0.000758162
Unigene0000240	AqS1	-0.905116	0.000788775
Unigene0000252	AqS1	-0.939801	0.000166117
Unigene0000361	AqS1	0.918421	0.000471089
Unigene0000413	AqS1	-0.971975	1.18042e-05
Unigene0000545	AqS1	-0.972637	1.08649e-05
Unigene0000555	AqS1	-0.979813	3.77327e-06
Unigene0000573	AqS1	-0.912177	0.000606015
Unigene0000595	AqS1	-0.941856	0.000147402
Unigene0000674	AqS1	0.945138	0.000120667
Unigene0000799	AqS1	-0.903329	0.000840497
Unigene0000842	AqS1	0.920204	0.000436806
Unigene0000934	AqS1	-0.98593	1.07302e-06
Unigene0001048	AqS1	0.960367	3.9255e-05
Unigene0001143	AqS1	-0.954939	6.11847e-05
Unigene0001258	AqS1	-0.933135	0.00023832
Unigene0001325	AqS1	0.972015	1.17468e-05
Unigene0001562	AqS1	0.907298	0.000728694
Unigene0001586	AqS1	-0.976911	6.02107e-06
Unigene0001587	AqS1	-0.980174	3.54355e-06
Unigene0001848	AqS1	0.915002	0.00054202
Unigene0001886	AqS1	0.990163	3.07885e-07
Unigene0001905	AqS1	-0.947306	0.000105014
Unigene0001916	AqS1	0.976079	6.8092e-06
Unigene0002097	AqS1	0.935779	0.00020748
Unigene0002205	AqS1	0.948631	9.61827e-05
Unigene0002266	AqS1	0.928368	0.000301835
Unigene0002508	AqS1	-0.96175	3.47118e-05
Unigene0002510	AqS1	-0.941016	0.000154858
Unigene0002618	AqS1	-0.901378	0.00089962
Unigene0002925	AqS1	-0.979415	4.03902e-06
Unigene0003229	AqS1	-0.95092	8.2187e-05
Unigene0003316	AqS1	-0.953304	6.92044e-05
Unigene0003317	AqS1	-0.920463	0.000431967
Unigene0003318	AqS1	-0.905432	0.000779862
Unigene0003326	AqS1	-0.951849	7.69403e-05
Unigene0003392	AqS1	0.951413	7.93687e-05
Unigene0003403	AqS1	-0.917195	0.000495726
Unigene0003442	AqS1	-0.935567	0.000209843
Unigene0003471	AqS1	-0.924271	0.000365206
Unigene0003479	AqS1	0.907138	0.000732977
Unigene0003759	AqS1	0.913166	0.00058305
Unigene0003778	AqS1	0.928873	0.0002946
Unigene0003980	AqS1	-0.95441	6.37054e-05
Unigene0003981	AqS1	-0.951439	7.92241e-05
Unigene0004106	AqS1	-0.911407	0.000624338
Unigene0004161	AqS1	-0.97866	4.57824e-06
Unigene0004185	AqS1	0.928433	0.000300896
Unigene0004202	AqS1	-0.979864	3.74053e-06
Unigene0004215	AqS1	-0.930377	0.000273781
Unigene0004314	AqS1	-0.965746	2.36839e-05
Unigene0004554	AqS1	-0.915014	0.000541762
Unigene0004646	AqS1	-0.949488	9.07605e-05
Unigene0004794	AqS1	-0.911427	0.000623861
Unigene0004873	AqS1	0.9347	0.000219705
Unigene0004876	AqS1	0.962203	3.3311e-05
Unigene0004979	AqS1	-0.982836	2.14493e-06
Unigene0005264	AqS1	-0.953248	6.94895e-05
Unigene0005285	AqS1	-0.978977	4.34572e-06
Unigene0005352	AqS1	-0.967859	1.89927e-05
Unigene0005354	AqS1	0.920133	0.000438129
Unigene0005396	AqS1	0.900291	0.000933752
Unigene0005702	AqS1	-0.923554	0.000377181
Unigene0005732	AqS1	0.960286	3.95322e-05
Unigene0005735	AqS1	0.950851	8.25843e-05
Unigene0005759	AqS1	-0.948152	9.93132e-05
Unigene0005762	AqS1	-0.949245	9.22731e-05
Unigene0005789	AqS1	-0.972068	1.16698e-05
Unigene0005812	AqS1	-0.947322	0.0001049
Unigene0005870	AqS1	0.950978	8.18491e-05
Unigene0005887	AqS1	-0.920364	0.000433809
Unigene0006218	AqS1	0.927535	0.000314039
Unigene0006284	AqS1	0.975821	7.06875e-06
Unigene0006600	AqS1	-0.935631	0.000209121
Unigene0006662	AqS1	-0.903385	0.000838831
Unigene0006747	AqS1	-0.91664	0.000507182
Unigene0006812	AqS1	-0.922697	0.000391851
Unigene0007046	AqS1	-0.943576	0.000132922
Unigene0007298	AqS1	-0.968937	1.6873e-05
Unigene0007384	AqS1	-0.97532	7.59061e-06
Unigene0007983	AqS1	-0.941375	0.000151638
Unigene0008016	AqS1	-0.934053	0.000227265
Unigene0008159	AqS1	-0.919127	0.000457293
Unigene0008336	AqS1	0.91525	0.000536641
Unigene0008490	AqS1	0.90459	0.00080376
Unigene0008706	AqS1	0.981933	2.56456e-06
Unigene0008707	AqS1	0.907086	0.000734374
Unigene0008718	AqS1	-0.937607	0.000187875
Unigene0008786	AqS1	-0.948293	9.83824e-05
Unigene0008922	AqS1	-0.927613	0.00031288
Unigene0009015	AqS1	-0.951488	7.89498e-05
Unigene0009022	AqS1	-0.980137	3.56685e-06
Unigene0009030	AqS1	-0.911533	0.000621315
Unigene0009121	AqS1	-0.924255	0.000365476
Unigene0009166	AqS1	0.983484	1.87582e-06
Unigene0009246	AqS1	0.954153	6.49537e-05
Unigene0009264	AqS1	-0.951293	8.00483e-05
Unigene0009275	AqS1	0.969491	1.5852e-05
Unigene0009447	AqS1	-0.921066	0.000420877
Unigene0009587	AqS1	0.963345	2.9951e-05
Unigene0009650	AqS1	-0.975374	7.53294e-06
Unigene0009753	AqS1	-0.96133	3.60496e-05
Unigene0009911	AqS1	0.919308	0.000453812
Unigene0010258	AqS1	-0.985015	1.33666e-06
Unigene0010368	AqS1	0.915662	0.000527798
Unigene0010637	AqS1	-0.92551	0.000345145
Unigene0010813	AqS1	-0.91104	0.000633219
Unigene0010850	AqS1	-0.954364	6.39272e-05
Unigene0010863	AqS1	0.9629	3.12291e-05
Unigene0010914	AqS1	-0.916171	0.000516982
Unigene0011104	AqS1	0.950821	8.27579e-05
Unigene0011201	AqS1	-0.917468	0.000490166
Unigene0011212	AqS1	-0.914947	0.000543226
Unigene0011392	AqS1	-0.969052	1.66581e-05
Unigene0011544	AqS1	0.908247	0.000703583
Unigene0011711	AqS1	-0.977357	5.62589e-06
Unigene0011780	AqS1	-0.909136	0.000680623
Unigene0011806	AqS1	0.983767	1.76635e-06
Unigene0011837	AqS1	0.902717	0.000858722
Unigene0011839	AqS1	-0.935367	0.000212089
Unigene0011903	AqS1	0.920219	0.000436527
Unigene0012020	AqS1	0.908195	0.00070495
Unigene0012041	AqS1	-0.942682	0.000140316
Unigene0012083	AqS1	0.948496	9.70561e-05
Unigene0012278	AqS1	0.915429	0.000532782
Unigene0012295	AqS1	-0.952066	7.57495e-05
Unigene0012377	AqS1	-0.927011	0.000321895
Unigene0012378	AqS1	-0.9592	4.33998e-05
Unigene0012412	AqS1	-0.905288	0.000783917
Unigene0012515	AqS1	0.992812	1.02943e-07
Unigene0012523	AqS1	-0.928926	0.000293849
Unigene0012610	AqS1	-0.972865	1.05535e-05
Unigene0012880	AqS1	0.951839	7.69964e-05
Unigene0012942	AqS1	-0.986948	8.25791e-07
Unigene0013264	AqS1	0.983882	1.7231e-06
Unigene0013485	AqS1	0.903586	0.000832916
Unigene0013591	AqS1	0.946244	0.000112492
Unigene0013860	AqS1	-0.928786	0.000295844
Unigene0013871	AqS1	-0.967369	2.00173e-05
Unigene0013872	AqS1	-0.952571	7.30283e-05
Unigene0014121	AqS1	-0.915893	0.000522868
Unigene0014137	AqS1	0.932177	0.000250244
Unigene0014167	AqS1	-0.90735	0.00072729
Unigene0014276	AqS1	0.981216	2.9363e-06
Unigene0014394	AqS1	0.915641	0.000528248
Unigene0014502	AqS1	-0.93733	0.000190761
Unigene0014944	AqS1	-0.969429	1.59634e-05
Unigene0015050	AqS1	-0.912016	0.00060982
Unigene0015080	AqS1	-0.946759	0.000108818
Unigene0015128	AqS1	-0.97878	4.48868e-06
Unigene0015293	AqS1	0.953704	6.71791e-05
Unigene0015309	AqS1	0.958709	4.52352e-05
Unigene0015500	AqS1	-0.916916	0.000501461
Unigene0015604	AqS1	-0.962863	3.13379e-05
Unigene0016120	AqS1	-0.916105	0.000518389
Unigene0016303	AqS1	-0.976097	6.79166e-06
Unigene0016353	AqS1	0.972874	1.0541e-05
Unigene0016434	AqS1	-0.942574	0.000141223
Unigene0016537	AqS1	0.917445	0.00049063
Unigene0016637	AqS1	-0.931512	0.000258767
Unigene0016656	AqS1	-0.908224	0.000704176
Unigene0016847	AqS1	0.964518	2.67603e-05
Unigene0016898	AqS1	-0.988867	4.74203e-07
Unigene0017080	AqS1	0.927773	0.000310522
Unigene0017124	AqS1	-0.971321	1.27889e-05
Unigene0017179	AqS1	0.966514	2.18955e-05
Unigene0017519	AqS1	-0.992186	1.378e-07
Unigene0017646	AqS1	-0.950083	8.71217e-05
Unigene0017674	AqS1	-0.947545	0.000103377
Unigene0017677	AqS1	-0.970607	1.39283e-05
Unigene0017815	AqS1	-0.916825	0.000503347
Unigene0017901	AqS1	-0.980286	3.47442e-06
Unigene0017902	AqS1	-0.901669	0.000890617
Unigene0017932	AqS1	-0.968283	1.81384e-05
Unigene0017933	AqS1	-0.995512	1.98584e-08
Unigene0018340	AqS1	-0.930554	0.000271394
Unigene0019191	AqS1	0.914305	0.000557356
Unigene0019368	AqS1	-0.954716	6.22387e-05
Unigene0019384	AqS1	0.944796	0.000123281
Unigene0019564	AqS1	0.935686	0.000208518
Unigene0019778	AqS1	0.900625	0.00092317
Unigene0020017	AqS1	-0.905708	0.00077214
Unigene0020053	AqS1	-0.972122	1.15907e-05
Unigene0020054	AqS1	-0.94727	0.000105258
Unigene0020461	AqS1	0.930698	0.000269471
Unigene0020484	AqS1	-0.949827	8.86768e-05
Unigene0020626	AqS1	0.920671	0.000428121
Unigene0020707	AqS1	-0.984792	1.40706e-06
Unigene0020709	AqS1	-0.977773	5.27475e-06
Unigene0020790	AqS1	-0.965872	2.33837e-05
Unigene0020827	AqS1	0.929969	0.000279322
Unigene0020828	AqS1	0.920546	0.000430433
Unigene0020892	AqS1	0.916998	0.000499771
Unigene0021012	AqS1	0.945371	0.000118909
Unigene0021127	AqS1	0.903008	0.000850031
Unigene0021157	AqS1	-0.98091	3.10673e-06
Unigene0021604	AqS1	-0.923633	0.000375852
Unigene0021605	AqS1	-0.958815	4.48331e-05
Unigene0021838	AqS1	0.931627	0.000257275
Unigene0021931	AqS1	0.91247	0.000599142
Unigene0021969	AqS1	-0.920992	0.000422218
Unigene0022000	AqS1	0.910463	0.000647319
Unigene0022413	AqS1	-0.91802	0.000479049
Unigene0022414	AqS1	-0.958103	4.75741e-05
Unigene0022416	AqS1	-0.950791	8.29344e-05
Unigene0022417	AqS1	-0.954513	6.3209e-05
Unigene0022418	AqS1	-0.950188	8.64927e-05
Unigene0022419	AqS1	-0.956947	5.22655e-05
Unigene0022494	AqS1	-0.922833	0.000389495
Unigene0022496	AqS1	-0.940942	0.000155526
Unigene0022498	AqS1	-0.925512	0.000345115
Unigene0022638	AqS1	0.925852	0.000339749
Unigene0022884	AqS1	0.957232	5.10805e-05
Unigene0023482	AqS1	0.921814	0.000407391
Unigene0023707	AqS1	-0.906814	0.000741739
Unigene0024140	AqS1	0.92968	0.00028329
Unigene0024255	AqS1	0.936745	0.000196952
Unigene0024578	AqS1	-0.913911	0.00056616
Unigene0024674	AqS1	-0.963567	2.93289e-05
Unigene0024683	AqS1	0.971132	1.30841e-05
Unigene0024830	AqS1	-0.981951	2.55555e-06
Unigene0024833	AqS1	-0.927476	0.000314924
Unigene0024848	AqS1	-0.916487	0.000510356
Unigene0024849	AqS1	-0.977808	5.24601e-06
Unigene0024864	AqS1	0.985105	1.30866e-06
Unigene0024877	AqS1	0.954917	6.1288e-05
Unigene0024911	AqS1	-0.961681	3.49293e-05
Unigene0025105	AqS1	-0.928877	0.000294539
Unigene0025462	AqS1	-0.976106	6.78312e-06
Unigene0025860	AqS1	0.919399	0.000452067
Unigene0025999	AqS1	0.930109	0.000277409
Unigene0026022	AqS1	-0.992516	1.18554e-07
Unigene0026247	AqS1	0.936822	0.000196129
Unigene0026639	AqS1	-0.932576	0.000245223
Unigene0026827	AqS1	0.989672	3.64973e-07
Unigene0027183	AqS1	-0.985481	1.19714e-06
Unigene0027197	AqS1	-0.927345	0.000316866
Unigene0027231	AqS1	0.926152	0.000335067
Unigene0027294	AqS1	-0.964275	2.74001e-05
Unigene0027353	AqS1	-0.905722	0.000771744
Unigene0027357	AqS1	-0.923781	0.000373368
Unigene0027358	AqS1	-0.923144	0.00038416
Unigene0027514	AqS1	0.910263	0.000652264
Unigene0027744	AqS1	-0.99022	3.01714e-07
Unigene0027745	AqS1	-0.99062	2.60829e-07
Unigene0028096	AqS1	-0.961884	3.42932e-05
Unigene0028161	AqS1	-0.953886	6.62703e-05
Unigene0028252	AqS1	-0.924897	0.000354964
Unigene0028261	AqS1	0.967938	1.88307e-05
Unigene0028511	AqS1	-0.986056	1.0398e-06
Unigene0028713	AqS1	-0.930839	0.000267596
Unigene0028747	AqS1	-0.907838	0.000714326
Unigene0028775	AqS1	-0.932663	0.00024414
Unigene0028889	AqS1	0.909813	0.000663494
Unigene0028977	AqS1	-0.976352	6.54344e-06
Unigene0029320	AqS1	0.907996	0.000710162
Unigene0029549	AqS1	-0.990219	3.01835e-07
Unigene0029552	AqS1	0.940938	0.000155567
Unigene0029830	AqS1	0.917639	0.000486712
Unigene0029903	AqS1	0.91768	0.000485877
Unigene0030091	AqS1	-0.934852	0.000217955
Unigene0030195	AqS1	-0.944489	0.000125657
Unigene0030274	AqS1	-0.975456	7.44598e-06
Unigene0030275	AqS1	-0.968599	1.75179e-05
Unigene0030277	AqS1	-0.945894	0.000115032
Unigene0030420	AqS1	-0.942968	0.000137915
Unigene0030606	AqS1	-0.975619	7.27626e-06
Unigene0030685	AqS1	-0.915502	0.000531208
Unigene0030696	AqS1	-0.929826	0.000281288
Unigene0030946	AqS1	-0.900581	0.000924559
Unigene0030989	AqS1	-0.987401	7.30061e-07
Unigene0031085	AqS1	-0.992586	1.14721e-07
Unigene0031488	AqS1	-0.94042	0.000160312
Unigene0031531	AqS1	-0.9505	8.46379e-05
Unigene0031709	AqS1	-0.97606	6.82889e-06
Unigene0031774	AqS1	-0.947466	0.000103915
Unigene0031775	AqS1	-0.961221	3.6404e-05
Unigene0031874	AqS1	-0.907014	0.000736316
Unigene0031939	AqS1	-0.928043	0.000306555
Unigene0031984	AqS1	0.944808	0.000123187
Unigene0032213	AqS1	-0.929455	0.000286417
Unigene0032307	AqS1	-0.947155	0.000106056
Unigene0032503	AqS1	-0.968469	1.77726e-05
Unigene0032600	AqS1	0.917327	0.000493027
Unigene0032989	AqS1	-0.935353	0.000212248
Unigene0033003	AqS1	-0.904071	0.000818752
Unigene0033164	AqS1	0.902352	0.000869735
Unigene0033232	AqS1	0.910349	0.000650149
Unigene0033267	AqS1	-0.910062	0.000657274
Unigene0033338	AqS1	-0.930369	0.000273882
Unigene0033380	AqS1	-0.956481	5.42478e-05
Unigene0033439	AqS1	-0.92125	0.000417528
Unigene0033496	AqS1	-0.927529	0.000314122
Unigene0033584	AqS1	-0.978326	4.83175e-06
Unigene0033691	AqS1	0.913238	0.0005814
Unigene0033787	AqS1	0.963854	2.85346e-05
Unigene0034071	AqS1	-0.900761	0.000918892
Unigene0034347	AqS1	-0.928802	0.000295615
Unigene0034533	AqS1	-0.905527	0.000777197
Unigene0034534	AqS1	-0.959807	4.12071e-05
Unigene0034635	AqS1	-0.904279	0.000812723
Unigene0034655	AqS1	-0.936184	0.000203016
Unigene0034656	AqS1	-0.969533	1.57758e-05
Unigene0034711	AqS1	0.926181	0.000334603
Unigene0034993	AqS1	0.9011	0.000908273
Unigene0035082	AqS1	0.935222	0.000213732
Unigene0035477	AqS1	0.913273	0.000580591
Unigene0035923	AqS1	-0.936021	0.000204804
Unigene0036351	AqS1	-0.920333	0.000434394
Unigene0036430	AqS1	0.919378	0.000452459
Unigene0036498	AqS1	-0.968463	1.77826e-05
Unigene0036509	AqS1	-0.939595	0.000168076
Unigene0036574	AqS1	0.944238	0.000127624
Unigene0036648	AqS1	0.930392	0.000273575
Unigene0036694	AqS1	0.95955	4.21242e-05
Unigene0036765	AqS1	-0.9498	8.88396e-05
Unigene0036868	AqS1	0.931138	0.000263654
Unigene0037049	AqS1	0.94865	9.60623e-05
Unigene0037285	AqS1	-0.970611	1.39217e-05
Unigene0037425	AqS1	-0.902273	0.00087214
Unigene0037841	AqS1	-0.957977	4.80687e-05
Unigene0037925	AqS1	-0.951035	8.15254e-05
Unigene0037931	AqS1	0.969209	1.6367e-05
Unigene0038045	AqS1	-0.906349	0.000754407
Unigene0038046	AqS1	-0.950208	8.63743e-05
Unigene0038171	AqS1	-0.911254	0.000628019
Unigene0038228	AqS1	0.935274	0.000213134
Unigene0038277	AqS1	-0.964287	2.73693e-05
Unigene0038522	AqS1	-0.957172	5.13299e-05
Unigene0038654	AqS1	-0.939821	0.000165919
Unigene0039188	AqS1	-0.949164	9.27834e-05
Unigene0039336	AqS1	-0.92997	0.000279315
Unigene0039454	AqS1	-0.903899	0.000823757
Unigene0039626	AqS1	-0.920852	0.000424798
Unigene0039688	AqS1	-0.905585	0.000775594
Unigene0039690	AqS1	-0.988377	5.51169e-07
Unigene0039747	AqS1	-0.920016	0.000440342
Unigene0039751	AqS1	0.930186	0.000276362
Unigene0039771	AqS1	-0.966573	2.17613e-05
Unigene0039977	AqS1	-0.925953	0.000338167
Unigene0039978	AqS1	-0.942231	0.000144151
Unigene0039979	AqS1	-0.903931	0.000822802
Unigene0039980	AqS1	-0.94711	0.000106363
Unigene0039981	AqS1	-0.928517	0.000299696
Unigene0039982	AqS1	-0.943842	0.000130772
Unigene0039983	AqS1	-0.901287	0.000902444
Unigene0040170	AqS1	0.901867	0.000884538
Unigene0040358	AqS1	-0.918566	0.000468225
Unigene0040452	AqS1	-0.942275	0.000143771
Unigene0040589	AqS1	-0.93531	0.000212727
Unigene0040646	AqS1	-0.940885	0.000156049
Unigene0041207	AqS1	0.951707	7.77236e-05
Unigene0041345	AqS1	0.936664	0.000197819
Unigene0041404	AqS1	0.950228	8.62558e-05
Unigene0041800	AqS1	-0.965972	2.31484e-05
Unigene0042031	AqS1	-0.911024	0.000633589
Unigene0042085	AqS1	0.915895	0.000522819
Unigene0042115	AqS1	0.904079	0.000818498
Unigene0042139	AqS1	-0.960153	3.99924e-05
Unigene0042177	AqS1	-0.946116	0.000113418
Unigene0042212	AqS1	-0.90897	0.000684872
Unigene0042547	AqS1	0.900381	0.000930902
Unigene0042632	AqS1	0.910286	0.000651701
Unigene0042670	AqS1	0.901175	0.000905921
Unigene0042692	AqS1	0.900039	0.000941814
Unigene0042853	AqS1	0.919696	0.000446382
Unigene0042968	AqS1	-0.901966	0.000881507
Unigene0042988	AqS1	-0.93592	0.000205922
Unigene0043120	AqS1	-0.992478	1.20627e-07
Unigene0043267	AqS1	-0.949047	9.35225e-05
Unigene0043588	AqS1	-0.906759	0.000743231
Unigene0043594	AqS1	-0.935234	0.000213591
Unigene0043714	AqS1	-0.918469	0.000470146
Unigene0043884	AqS1	-0.900236	0.000935523
Unigene0043950	AqS1	0.919766	0.000445059
Unigene0044296	AqS1	0.97002	1.49176e-05
Unigene0044324	AqS1	0.94995	8.79284e-05
Unigene0044357	AqS1	-0.925208	0.000349959
Unigene0044421	AqS1	-0.944872	0.000122697
Unigene0044550	AqS1	-0.972808	1.06306e-05
Unigene0044645	AqS1	0.949151	9.28658e-05
Unigene0044912	AqS1	-0.90585	0.000768202
Unigene0045233	AqS1	-0.941456	0.000150915
Unigene0045436	AqS1	0.901602	0.000892684
Unigene0045517	AqS1	-0.913498	0.000575486
Unigene0045716	AqS1	-0.953868	6.63582e-05
Unigene0045759	AqS1	-0.961912	3.42066e-05
Unigene0046084	AqS1	-0.909345	0.0006753
Unigene0046263	AqS1	0.920422	0.000432745
Unigene0046438	AqS1	-0.988956	4.61066e-07
Unigene0046690	AqS1	0.962538	3.22981e-05
Unigene0046892	AqS1	-0.950786	8.29618e-05
Unigene0047200	AqS1	0.917243	0.000494754
Unigene0047509	AqS1	-0.954488	6.3328e-05
Unigene0047632	AqS1	0.91437	0.000555904
Unigene0047915	AqS1	-0.905938	0.000765739
Unigene0048090	AqS1	0.93699	0.000194337
Unigene0048141	AqS1	-0.921983	0.000404385
Unigene0048294	AqS1	-0.944707	0.000123969
Unigene0048305	AqS1	-0.955546	5.83831e-05
Unigene0048431	AqS1	0.91954	0.000449362
Unigene0048523	AqS1	0.954815	6.17716e-05
Unigene0048556	AqS1	0.903683	0.000830058
Unigene0048615	AqS1	-0.979823	3.76697e-06
Unigene0048883	AqS1	-0.958681	4.53392e-05
Unigene0048967	AqS1	0.954001	6.56995e-05
Unigene0049166	AqS1	-0.91227	0.000603846
Unigene0049225	AqS1	0.912852	0.000590281
Unigene0049494	AqS1	0.962605	3.20983e-05
Unigene0049526	AqS1	-0.981461	2.80519e-06
Unigene0049620	AqS1	-0.990058	3.19554e-07
Unigene0049628	AqS1	-0.933358	0.0002356
Unigene0049775	AqS1	0.944951	0.00012209
Unigene0049800	AqS1	-0.966703	2.14685e-05
Unigene0049815	AqS1	-0.985923	1.07497e-06
Unigene0049822	AqS1	0.943833	0.000130847
Unigene0049944	AqS1	-0.952751	7.20753e-05
Unigene0050024	AqS1	-0.946212	0.000112723
Unigene0050216	AqS1	-0.918973	0.000460289
Unigene0050465	AqS1	-0.960172	3.99274e-05
Unigene0050635	AqS1	-0.932107	0.000251134
Unigene0050797	AqS1	-0.942905	0.000138441
Unigene0050881	AqS1	-0.965896	2.33277e-05
Unigene0051030	AqS1	-0.922094	0.000402408
Unigene0051032	AqS1	-0.924647	0.000359035
Unigene0051040	AqS1	-0.933485	0.000234068
Unigene0051042	AqS1	0.930782	0.000268358
Unigene0051116	AqS1	-0.905304	0.000783476
Unigene0051295	AqS1	-0.977662	5.36711e-06
Unigene0051443	AqS1	-0.938248	0.000181325
Unigene0051562	AqS1	-0.929313	0.000288398
Unigene0051601	AqS1	-0.92747	0.000315011
Unigene0051620	AqS1	-0.940476	0.000159796
Unigene0051727	AqS1	0.929972	0.000279282
Unigene0051792	AqS1	0.965382	2.45681e-05
Unigene0051801	AqS1	0.968263	1.81776e-05
Unigene0051867	AqS1	-0.934599	0.000220877
Unigene0051971	AqS1	-0.919411	0.000451827
Unigene0051974	AqS1	-0.983232	1.97743e-06
Unigene0051988	AqS1	-0.949546	9.04001e-05
Unigene0052057	AqS1	0.932812	0.000242295
Unigene0052098	AqS1	0.911601	0.000619702
Unigene0052167	AqS1	0.913911	0.000566154
Unigene0052310	AqS1	-0.919832	0.000443817
Unigene0052413	AqS1	-0.947656	0.000102629
Unigene0052419	AqS1	0.906068	0.000762151
Unigene0052496	AqS1	-0.980241	3.50238e-06
Unigene0052749	AqS1	-0.920137	0.000438065
Unigene0052779	AqS1	-0.954847	6.16184e-05
Unigene0052800	AqS1	0.93541	0.000211605
Unigene0052820	AqS1	-0.943534	0.000133262
Unigene0052824	AqS1	0.903638	0.000831387
Unigene0052902	AqS1	-0.979265	4.14178e-06
Unigene0052939	AqS1	-0.982106	2.47967e-06
Unigene0053114	AqS1	-0.935469	0.000210945
Unigene0053411	AqS1	-0.90093	0.000913576
Unigene0053438	AqS1	-0.975518	7.38138e-06
Unigene0053491	AqS1	0.903094	0.000847454
Unigene0053511	AqS1	0.910675	0.000642106
Unigene0053817	AqS1	-0.937991	0.000183931
Unigene0053818	AqS1	-0.939615	0.000167883
Unigene0053824	AqS1	-0.970445	1.41975e-05
Unigene0053851	AqS1	-0.982157	2.45518e-06
Unigene0054102	AqS1	-0.95482	6.17467e-05
Unigene0054135	AqS1	-0.972379	1.12239e-05
Unigene0054145	AqS1	-0.910469	0.000647172
Unigene0054176	AqS1	-0.96282	3.1463e-05
Unigene0054207	AqS1	0.920404	0.000433069
Unigene0054241	AqS1	-0.936518	0.000199384
Unigene0054323	AqS1	-0.94599	0.000114333
Unigene0054411	AqS1	-0.91196	0.000611148
Unigene0054515	AqS1	0.910048	0.000657612
Unigene0054703	AqS1	-0.985783	1.1125e-06
Unigene0054902	AqS1	-0.90084	0.000916398
Unigene0054991	AqS1	-0.975387	7.51909e-06
Unigene0055005	AqS1	-0.983833	1.7415e-06
Unigene0055245	AqS1	0.928018	0.000306927
Unigene0055372	AqS1	-0.920524	0.000430839
Unigene0055535	AqS1	-0.904381	0.000809779
Unigene0055678	AqS1	-0.9642	2.75992e-05
Unigene0055849	AqS1	-0.960148	4.00083e-05
Unigene0055975	AqS1	-0.954158	6.49295e-05
Unigene0055978	AqS1	-0.931887	0.000253944
Unigene0056293	AqS1	-0.990795	2.44157e-07
Unigene0056372	AqS1	-0.947082	0.000106557
Unigene0056380	AqS1	0.907881	0.000713189
Unigene0056698	AqS1	0.972991	1.03841e-05
Unigene0056794	AqS1	-0.909827	0.000663147
Unigene0056825	AqS1	-0.982376	2.35207e-06
Unigene0056855	AqS1	0.986433	9.45072e-07
Unigene0056866	AqS1	0.98326	1.96613e-06
Unigene0056869	AqS1	0.957315	5.07401e-05
Unigene0056916	AqS1	-0.944338	0.000126837
Unigene0056939	AqS1	0.940467	0.000159877
Unigene0057007	AqS1	-0.939428	0.000169678
Unigene0057008	AqS1	0.935353	0.000212251
Unigene0057046	AqS1	-0.965268	2.4851e-05
Unigene0057061	AqS1	-0.957722	4.90861e-05
Unigene0057162	AqS1	-0.907946	0.000711478
Unigene0057217	AqS1	0.978115	4.9979e-06
Unigene0057298	AqS1	0.971008	1.32807e-05
Unigene0057326	AqS1	-0.989158	4.32379e-07
Unigene0057327	AqS1	-0.918332	0.000472844
Unigene0057328	AqS1	-0.92167	0.000409955
Unigene0057329	AqS1	-0.927231	0.000318578
Unigene0057352	AqS1	0.955664	5.78513e-05
Unigene0057530	AqS1	0.947198	0.000105753
Unigene0057579	AqS1	0.910512	0.000646116
Unigene0057618	AqS1	0.970133	1.47234e-05
Unigene0057785	AqS1	-0.972107	1.16122e-05
Unigene0057792	AqS1	0.920339	0.00043429
Unigene0000037	Vibrio	0.972488	1.10711e-05
Unigene0000038	Vibrio	0.943712	0.00013182
Unigene0000095	Vibrio	0.979023	4.313e-06
Unigene0000365	Vibrio	0.907282	0.000729113
Unigene0001161	Vibrio	0.927112	0.000320365
Unigene0001609	Vibrio	0.979457	4.00998e-06
Unigene0001781	Vibrio	0.952389	7.39984e-05
Unigene0001957	Vibrio	0.922692	0.000391943
Unigene0002343	Vibrio	0.975022	7.91402e-06
Unigene0002572	Vibrio	0.958056	4.7756e-05
Unigene0003192	Vibrio	0.95588	5.68823e-05
Unigene0003482	Vibrio	0.927019	0.000321768
Unigene0003781	Vibrio	0.938385	0.000179941
Unigene0003784	Vibrio	0.909896	0.000661407
Unigene0004069	Vibrio	0.93444	0.000222723
Unigene0004486	Vibrio	0.940666	0.000158046
Unigene0004844	Vibrio	0.905458	0.000779149
Unigene0004882	Vibrio	0.913065	0.000585377
Unigene0004983	Vibrio	0.903315	0.000840914
Unigene0005541	Vibrio	0.947401	0.000104359
Unigene0005653	Vibrio	0.966489	2.19517e-05
Unigene0005844	Vibrio	0.975234	7.68312e-06
Unigene0005915	Vibrio	0.9929	9.86018e-08
Unigene0006772	Vibrio	0.989696	3.62046e-07
Unigene0007759	Vibrio	0.965276	2.48316e-05
Unigene0008654	Vibrio	0.945196	0.000120232
Unigene0009272	Vibrio	0.911396	0.0006246
Unigene0010129	Vibrio	0.949648	8.97726e-05
Unigene0010140	Vibrio	0.945603	0.000117179
Unigene0010605	Vibrio	0.90231	0.000871019
Unigene0011016	Vibrio	0.969606	1.56448e-05
Unigene0011426	Vibrio	0.961799	3.45584e-05
Unigene0012618	Vibrio	0.989925	3.34638e-07
Unigene0013550	Vibrio	0.927657	0.00031223
Unigene0013755	Vibrio	0.918198	0.000475505
Unigene0014129	Vibrio	0.980528	3.32834e-06
Unigene0014172	Vibrio	0.976979	5.95957e-06
Unigene0014266	Vibrio	0.971764	1.21161e-05
Unigene0014413	Vibrio	0.971626	1.23234e-05
Unigene0015410	Vibrio	0.952259	7.4699e-05
Unigene0015411	Vibrio	0.965261	2.4868e-05
Unigene0015460	Vibrio	0.947734	0.000102101
Unigene0016217	Vibrio	0.939797	0.000166147
Unigene0016480	Vibrio	0.981569	2.74861e-06
Unigene0018142	Vibrio	0.963318	3.00297e-05
Unigene0018161	Vibrio	0.946067	0.00011377
Unigene0018206	Vibrio	0.917218	0.000495248
Unigene0018275	Vibrio	0.98526	1.26202e-06
Unigene0019517	Vibrio	0.931634	0.000257195
Unigene0020015	Vibrio	0.965326	2.47076e-05
Unigene0020326	Vibrio	0.948388	9.77601e-05
Unigene0020831	Vibrio	0.91866	0.000466382
Unigene0020930	Vibrio	0.968047	1.86096e-05
Unigene0021075	Vibrio	0.98686	8.45455e-07
Unigene0021145	Vibrio	0.961219	3.64088e-05
Unigene0022335	Vibrio	0.930522	0.000271825
Unigene0022830	Vibrio	-0.936772	0.000196658
Unigene0023802	Vibrio	-0.950765	8.30876e-05
Unigene0024462	Vibrio	0.970798	1.36174e-05
Unigene0025101	Vibrio	0.91931	0.000453762
Unigene0025319	Vibrio	0.979724	3.83147e-06
Unigene0025444	Vibrio	0.903697	0.000829661
Unigene0026588	Vibrio	0.93081	0.000267978
Unigene0027512	Vibrio	0.971083	1.31619e-05
Unigene0027635	Vibrio	0.984981	1.34714e-06
Unigene0028751	Vibrio	0.92622	0.000334003
Unigene0028846	Vibrio	0.918348	0.000472537
Unigene0029142	Vibrio	0.914833	0.00054572
Unigene0029191	Vibrio	0.919806	0.000444299
Unigene0029222	Vibrio	0.912557	0.000597115
Unigene0029916	Vibrio	0.934244	0.000225012
Unigene0030790	Vibrio	0.965107	2.52516e-05
Unigene0030815	Vibrio	0.973939	9.17216e-06
Unigene0031496	Vibrio	0.930327	0.000274451
Unigene0031653	Vibrio	0.9481	9.96533e-05
Unigene0032432	Vibrio	0.922344	0.00039801
Unigene0032790	Vibrio	-0.980204	3.52479e-06
Unigene0033563	Vibrio	0.982036	2.51372e-06
Unigene0033766	Vibrio	0.961446	3.56756e-05
Unigene0034570	Vibrio	-0.926181	0.000334615
Unigene0034959	Vibrio	0.959006	4.41172e-05
Unigene0035757	Vibrio	-0.929743	0.000282431
Unigene0036797	Vibrio	0.912529	0.000597776
Unigene0036824	Vibrio	0.929853	0.000280911
Unigene0037427	Vibrio	0.930387	0.000273646
Unigene0037773	Vibrio	0.920896	0.000423982
Unigene0038990	Vibrio	0.96847	1.77691e-05
Unigene0040875	Vibrio	0.965331	2.46953e-05
Unigene0041103	Vibrio	0.964382	2.71166e-05
Unigene0041926	Vibrio	0.923919	0.000371058
Unigene0041973	Vibrio	0.944348	0.000126758
Unigene0043324	Vibrio	0.958999	4.41436e-05
Unigene0044230	Vibrio	0.960421	3.90691e-05
Unigene0044372	Vibrio	0.966878	2.10812e-05
Unigene0044874	Vibrio	0.922234	0.000399951
Unigene0046763	Vibrio	-0.912408	0.000600604
Unigene0046832	Vibrio	-0.91342	0.00057725
Unigene0047362	Vibrio	0.96485	2.59025e-05
Unigene0047409	Vibrio	0.972299	1.13382e-05
Unigene0047583	Vibrio	0.9541	6.52143e-05
Unigene0048083	Vibrio	0.92856	0.000299068
Unigene0048176	Vibrio	0.982565	2.26519e-06
Unigene0048568	Vibrio	0.983428	1.89819e-06
Unigene0048570	Vibrio	0.948418	9.75636e-05
Unigene0048999	Vibrio	0.962371	3.2799e-05
Unigene0049107	Vibrio	0.943841	0.000130784
Unigene0049354	Vibrio	0.949771	8.90158e-05
Unigene0049418	Vibrio	0.972164	1.1531e-05
Unigene0049477	Vibrio	0.97467	8.30886e-06
Unigene0049545	Vibrio	0.925898	0.000339031
Unigene0049722	Vibrio	0.928896	0.000294272
Unigene0050050	Vibrio	0.90259	0.00086254
Unigene0050361	Vibrio	0.96172	3.48082e-05
Unigene0050512	Vibrio	-0.923281	0.000381806
Unigene0052101	Vibrio	0.94347	0.000133785
Unigene0052127	Vibrio	0.952212	7.49529e-05
Unigene0052153	Vibrio	0.933215	0.000237337
Unigene0052389	Vibrio	0.954168	6.48792e-05
Unigene0052821	Vibrio	-0.916841	0.000502998
Unigene0052829	Vibrio	0.924618	0.000359512
Unigene0052944	Vibrio	0.998609	3.30308e-10
Unigene0053097	Vibrio	0.962882	3.12814e-05
Unigene0054462	Vibrio	0.944168	0.000128178
Unigene0054662	Vibrio	0.91104	0.000633218
Unigene0054961	Vibrio	0.969662	1.55449e-05
Unigene0055394	Vibrio	0.968253	1.81985e-05
Unigene0055531	Vibrio	0.97277	1.06825e-05
Unigene0055566	Vibrio	0.90571	0.000772076
Unigene0055629	Vibrio	0.903157	0.000845603
Unigene0055882	Vibrio	0.921074	0.000420735
Unigene0056233	Vibrio	-0.931251	0.000262171
Unigene0056365	Vibrio	0.955271	5.96415e-05
Unigene0056814	Vibrio	0.918445	0.000470615
Unigene0056991	Vibrio	0.978576	4.64084e-06
Unigene0057014	Vibrio	-0.921172	0.000418952
Unigene0057072	Vibrio	0.917828	0.000482906
Unigene0057332	Vibrio	0.998656	2.92799e-10
Unigene0057371	Vibrio	0.930203	0.000276133
Unigene0057514	Vibrio	0.966123	2.27928e-05
Unigene0000436	NS3a_marine_group	-0.972081	1.1651e-05
Unigene0000486	NS3a_marine_group	-0.91501	0.00054186
Unigene0000685	NS3a_marine_group	-0.978137	4.9802e-06
Unigene0000701	NS3a_marine_group	0.951432	7.92612e-05
Unigene0001181	NS3a_marine_group	-0.972692	1.0789e-05
Unigene0001218	NS3a_marine_group	0.927259	0.000318159
Unigene0001277	NS3a_marine_group	-0.941201	0.000153197
Unigene0001348	NS3a_marine_group	-0.988854	4.76075e-07
Unigene0001433	NS3a_marine_group	0.902024	0.000879718
Unigene0001450	NS3a_marine_group	0.919969	0.000441221
Unigene0001518	NS3a_marine_group	-0.902906	0.000853064
Unigene0001589	NS3a_marine_group	0.973816	9.32332e-06
Unigene0001674	NS3a_marine_group	0.926136	0.000335307
Unigene0001677	NS3a_marine_group	0.949694	8.94895e-05
Unigene0002220	NS3a_marine_group	0.99541	2.14732e-08
Unigene0002358	NS3a_marine_group	-0.924422	0.000362721
Unigene0002702	NS3a_marine_group	0.968779	1.71723e-05
Unigene0002881	NS3a_marine_group	-0.965792	2.35747e-05
Unigene0002919	NS3a_marine_group	-0.900041	0.000941739
Unigene0003077	NS3a_marine_group	-0.942847	0.000138926
Unigene0003379	NS3a_marine_group	0.967251	2.02684e-05
Unigene0003453	NS3a_marine_group	-0.918142	0.000476614
Unigene0003662	NS3a_marine_group	-0.905593	0.000775347
Unigene0003803	NS3a_marine_group	0.900034	0.000941968
Unigene0003846	NS3a_marine_group	0.903657	0.000830827
Unigene0003911	NS3a_marine_group	-0.983558	1.8469e-06
Unigene0003960	NS3a_marine_group	-0.928133	0.000305252
Unigene0003966	NS3a_marine_group	0.913961	0.000565025
Unigene0004060	NS3a_marine_group	0.946483	0.000110777
Unigene0004069	NS3a_marine_group	-0.907847	0.000714099
Unigene0004207	NS3a_marine_group	-0.961905	3.42284e-05
Unigene0004234	NS3a_marine_group	-0.901509	0.00089554
Unigene0004340	NS3a_marine_group	-0.986847	8.48302e-07
Unigene0004380	NS3a_marine_group	0.949176	9.27064e-05
Unigene0004387	NS3a_marine_group	0.926278	0.000333105
Unigene0004866	NS3a_marine_group	0.901356	0.000900297
Unigene0004984	NS3a_marine_group	-0.968528	1.76557e-05
Unigene0005286	NS3a_marine_group	0.931216	0.000262626
Unigene0005360	NS3a_marine_group	0.900937	0.00091336
Unigene0005493	NS3a_marine_group	0.943635	0.00013244
Unigene0005901	NS3a_marine_group	-0.97779	5.26041e-06
Unigene0006711	NS3a_marine_group	0.933441	0.000234592
Unigene0007107	NS3a_marine_group	-0.976833	6.09198e-06
Unigene0007211	NS3a_marine_group	-0.949831	8.86526e-05
Unigene0007797	NS3a_marine_group	0.920335	0.000434359
Unigene0007917	NS3a_marine_group	0.947535	0.000103444
Unigene0008110	NS3a_marine_group	-0.939593	0.000168094
Unigene0008135	NS3a_marine_group	0.933308	0.000236213
Unigene0008158	NS3a_marine_group	-0.939489	0.000169097
Unigene0008990	NS3a_marine_group	0.927783	0.000310364
Unigene0009158	NS3a_marine_group	0.970189	1.46282e-05
Unigene0009247	NS3a_marine_group	0.965672	2.38634e-05
Unigene0009388	NS3a_marine_group	0.958511	4.59871e-05
Unigene0009573	NS3a_marine_group	0.933498	0.000233907
Unigene0009601	NS3a_marine_group	-0.940178	0.000162562
Unigene0009791	NS3a_marine_group	0.96445	2.6939e-05
Unigene0009961	NS3a_marine_group	0.902513	0.000864885
Unigene0010147	NS3a_marine_group	-0.930153	0.000276815
Unigene0010217	NS3a_marine_group	0.90023	0.000935703
Unigene0010280	NS3a_marine_group	-0.919798	0.00044445
Unigene0010300	NS3a_marine_group	0.903177	0.000845007
Unigene0010346	NS3a_marine_group	0.952116	7.54773e-05
Unigene0010421	NS3a_marine_group	0.954733	6.21579e-05
Unigene0010500	NS3a_marine_group	0.920325	0.000434554
Unigene0010603	NS3a_marine_group	-0.986471	9.35896e-07
Unigene0010756	NS3a_marine_group	0.92603	0.000336953
Unigene0010944	NS3a_marine_group	-0.937782	0.000186066
Unigene0011192	NS3a_marine_group	-0.902236	0.000873265
Unigene0011346	NS3a_marine_group	-0.946669	0.000109454
Unigene0011675	NS3a_marine_group	-0.93422	0.000225301
Unigene0011768	NS3a_marine_group	0.910438	0.000647932
Unigene0011846	NS3a_marine_group	-0.957365	5.0533e-05
Unigene0011891	NS3a_marine_group	0.922252	0.000399625
Unigene0012471	NS3a_marine_group	-0.966302	2.23794e-05
Unigene0012587	NS3a_marine_group	0.990704	2.52722e-07
Unigene0012722	NS3a_marine_group	0.922	0.000404072
Unigene0012750	NS3a_marine_group	-0.925237	0.000349493
Unigene0013121	NS3a_marine_group	-0.993012	9.33077e-08
Unigene0013187	NS3a_marine_group	0.929627	0.000284035
Unigene0013240	NS3a_marine_group	-0.971515	1.24906e-05
Unigene0013390	NS3a_marine_group	0.93426	0.000224833
Unigene0013427	NS3a_marine_group	0.901306	0.000901827
Unigene0013507	NS3a_marine_group	0.900553	0.000925438
Unigene0013541	NS3a_marine_group	0.957996	4.79946e-05
Unigene0013542	NS3a_marine_group	0.952965	7.09567e-05
Unigene0013554	NS3a_marine_group	0.926186	0.000334525
Unigene0013674	NS3a_marine_group	-0.904216	0.000814528
Unigene0014521	NS3a_marine_group	-0.957801	4.87668e-05
Unigene0014554	NS3a_marine_group	-0.907661	0.000719005
Unigene0014868	NS3a_marine_group	0.934712	0.000219565
Unigene0015086	NS3a_marine_group	0.901442	0.000897621
Unigene0015164	NS3a_marine_group	-0.922513	0.000395054
Unigene0015388	NS3a_marine_group	-0.912699	0.000593828
Unigene0015624	NS3a_marine_group	-0.924197	0.000366431
Unigene0015778	NS3a_marine_group	0.916842	0.000502979
Unigene0016211	NS3a_marine_group	0.910294	0.000651498
Unigene0016318	NS3a_marine_group	0.920546	0.000430435
Unigene0016534	NS3a_marine_group	-0.926823	0.00032474
Unigene0016991	NS3a_marine_group	0.90298	0.000850855
Unigene0017377	NS3a_marine_group	0.92106	0.000420987
Unigene0017536	NS3a_marine_group	-0.94083	0.000156544
Unigene0017784	NS3a_marine_group	0.920342	0.000434223
Unigene0017984	NS3a_marine_group	0.98875	4.91883e-07
Unigene0018099	NS3a_marine_group	-0.908358	0.000700696
Unigene0018426	NS3a_marine_group	0.956533	5.40263e-05
Unigene0019626	NS3a_marine_group	0.930771	0.000268506
Unigene0019897	NS3a_marine_group	-0.962395	3.27273e-05
Unigene0020117	NS3a_marine_group	0.905873	0.000767567
Unigene0020370	NS3a_marine_group	-0.908377	0.0007002
Unigene0020742	NS3a_marine_group	0.900757	0.000919001
Unigene0021280	NS3a_marine_group	-0.957536	4.98347e-05
Unigene0021701	NS3a_marine_group	0.927995	0.000307262
Unigene0021732	NS3a_marine_group	-0.952622	7.27552e-05
Unigene0021781	NS3a_marine_group	-0.960719	3.80619e-05
Unigene0021783	NS3a_marine_group	-0.937587	0.000188086
Unigene0021834	NS3a_marine_group	-0.907751	0.000716634
Unigene0021850	NS3a_marine_group	-0.944886	0.000122591
Unigene0022186	NS3a_marine_group	-0.926334	0.000332232
Unigene0022302	NS3a_marine_group	0.916077	0.000518962
Unigene0022373	NS3a_marine_group	0.915362	0.000534237
Unigene0022499	NS3a_marine_group	-0.917985	0.00047975
Unigene0022808	NS3a_marine_group	0.916827	0.000503289
Unigene0022831	NS3a_marine_group	-0.933804	0.000230234
Unigene0023187	NS3a_marine_group	0.96613	2.27776e-05
Unigene0023646	NS3a_marine_group	-0.948277	9.84865e-05
Unigene0023953	NS3a_marine_group	0.925769	0.000341051
Unigene0024178	NS3a_marine_group	0.929115	0.000291176
Unigene0024464	NS3a_marine_group	0.921105	0.000420162
Unigene0024826	NS3a_marine_group	-0.923525	0.000377672
Unigene0024935	NS3a_marine_group	-0.930827	0.000267751
Unigene0025216	NS3a_marine_group	0.956195	5.54911e-05
Unigene0025544	NS3a_marine_group	0.901198	0.000905201
Unigene0025621	NS3a_marine_group	0.906025	0.000763331
Unigene0025684	NS3a_marine_group	-0.930325	0.000274488
Unigene0025708	NS3a_marine_group	-0.907606	0.000720484
Unigene0025858	NS3a_marine_group	0.929139	0.00029084
Unigene0025877	NS3a_marine_group	-0.95587	5.69282e-05
Unigene0026232	NS3a_marine_group	-0.917293	0.000493717
Unigene0026371	NS3a_marine_group	0.932586	0.000245099
Unigene0026478	NS3a_marine_group	-0.912974	0.000587463
Unigene0026976	NS3a_marine_group	0.93028	0.000275093
Unigene0027053	NS3a_marine_group	0.946061	0.000113817
Unigene0027297	NS3a_marine_group	0.95418	6.4823e-05
Unigene0027402	NS3a_marine_group	-0.993785	6.19242e-08
Unigene0027477	NS3a_marine_group	-0.905704	0.00077227
Unigene0027526	NS3a_marine_group	-0.971292	1.28346e-05
Unigene0027693	NS3a_marine_group	-0.959946	4.07165e-05
Unigene0027838	NS3a_marine_group	-0.915127	0.00053931
Unigene0028108	NS3a_marine_group	-0.96939	1.60352e-05
Unigene0028253	NS3a_marine_group	0.959466	4.24298e-05
Unigene0028289	NS3a_marine_group	0.906702	0.000744769
Unigene0028404	NS3a_marine_group	-0.941531	0.000150254
Unigene0028474	NS3a_marine_group	0.905799	0.000769623
Unigene0028593	NS3a_marine_group	-0.97214	1.15647e-05
Unigene0028846	NS3a_marine_group	-0.9035	0.000835448
Unigene0028873	NS3a_marine_group	-0.942853	0.000138877
Unigene0029069	NS3a_marine_group	-0.91163	0.000619001
Unigene0029198	NS3a_marine_group	-0.98813	5.9303e-07
Unigene0029303	NS3a_marine_group	0.913339	0.000579084
Unigene0029509	NS3a_marine_group	0.936762	0.000196764
Unigene0029715	NS3a_marine_group	-0.900871	0.000915431
Unigene0030034	NS3a_marine_group	0.950948	8.20218e-05
Unigene0030321	NS3a_marine_group	0.961589	3.5222e-05
Unigene0030461	NS3a_marine_group	-0.934558	0.000221347
Unigene0031007	NS3a_marine_group	-0.914002	0.000564111
Unigene0031326	NS3a_marine_group	0.916539	0.000509286
Unigene0031427	NS3a_marine_group	0.977102	5.84939e-06
Unigene0031469	NS3a_marine_group	-0.908227	0.00070412
Unigene0031797	NS3a_marine_group	-0.913282	0.000580392
Unigene0032266	NS3a_marine_group	0.955032	6.07495e-05
Unigene0032334	NS3a_marine_group	-0.966895	2.10422e-05
Unigene0032508	NS3a_marine_group	-0.920134	0.000438123
Unigene0032591	NS3a_marine_group	0.947654	0.000102639
Unigene0033429	NS3a_marine_group	-0.929155	0.000290623
Unigene0033571	NS3a_marine_group	-0.903511	0.000835133
Unigene0034070	NS3a_marine_group	0.924578	0.000360155
Unigene0034192	NS3a_marine_group	0.963378	2.98584e-05
Unigene0034381	NS3a_marine_group	-0.92981	0.000281509
Unigene0034976	NS3a_marine_group	-0.935179	0.000214213
Unigene0035580	NS3a_marine_group	-0.909301	0.00067641
Unigene0035756	NS3a_marine_group	0.940161	0.000162719
Unigene0035971	NS3a_marine_group	0.949889	8.8297e-05
Unigene0036398	NS3a_marine_group	0.914169	0.000560372
Unigene0036503	NS3a_marine_group	-0.914223	0.000559186
Unigene0036805	NS3a_marine_group	-0.935932	0.000205788
Unigene0036821	NS3a_marine_group	0.961611	3.5151e-05
Unigene0037258	NS3a_marine_group	-0.956786	5.2945e-05
Unigene0037427	NS3a_marine_group	-0.915432	0.000532722
Unigene0037672	NS3a_marine_group	-0.937143	0.000192724
Unigene0037773	NS3a_marine_group	-0.922652	0.000392635
Unigene0038023	NS3a_marine_group	-0.93561	0.000209364
Unigene0038056	NS3a_marine_group	-0.964727	2.62173e-05
Unigene0038185	NS3a_marine_group	-0.9472	0.000105743
Unigene0038258	NS3a_marine_group	-0.903606	0.000832316
Unigene0038311	NS3a_marine_group	0.919945	0.000441665
Unigene0038664	NS3a_marine_group	-0.949097	9.32095e-05
Unigene0038860	NS3a_marine_group	-0.953975	6.58314e-05
Unigene0039172	NS3a_marine_group	-0.978073	5.03084e-06
Unigene0039226	NS3a_marine_group	-0.924031	0.00036918
Unigene0039588	NS3a_marine_group	-0.952301	7.44756e-05
Unigene0039629	NS3a_marine_group	0.91862	0.000467164
Unigene0040236	NS3a_marine_group	-0.974793	8.16878e-06
Unigene0040581	NS3a_marine_group	-0.933083	0.000238958
Unigene0040582	NS3a_marine_group	-0.944425	0.000126157
Unigene0040668	NS3a_marine_group	-0.968748	1.72322e-05
Unigene0040929	NS3a_marine_group	0.974052	9.03429e-06
Unigene0040974	NS3a_marine_group	-0.950498	8.46491e-05
Unigene0041085	NS3a_marine_group	-0.964118	2.78198e-05
Unigene0041327	NS3a_marine_group	0.91575	0.0005259
Unigene0041461	NS3a_marine_group	0.946028	0.000114052
Unigene0041820	NS3a_marine_group	0.912853	0.000590242
Unigene0041931	NS3a_marine_group	0.950114	8.69387e-05
Unigene0042233	NS3a_marine_group	0.913838	0.000567803
Unigene0042274	NS3a_marine_group	0.933027	0.000239637
Unigene0042573	NS3a_marine_group	-0.904858	0.000796115
Unigene0042777	NS3a_marine_group	-0.950638	8.38289e-05
Unigene0043223	NS3a_marine_group	0.918857	0.000462543
Unigene0043384	NS3a_marine_group	-0.902234	0.000873328
Unigene0043639	NS3a_marine_group	0.914221	0.000559233
Unigene0043741	NS3a_marine_group	0.96576	2.36514e-05
Unigene0043914	NS3a_marine_group	0.905656	0.000773601
Unigene0044011	NS3a_marine_group	-0.967696	1.93291e-05
Unigene0044084	NS3a_marine_group	0.941761	0.000148233
Unigene0044105	NS3a_marine_group	0.941602	0.000149627
Unigene0044134	NS3a_marine_group	-0.912025	0.000609621
Unigene0044546	NS3a_marine_group	-0.982904	2.11562e-06
Unigene0044631	NS3a_marine_group	0.902854	0.000854613
Unigene0044940	NS3a_marine_group	0.939176	0.000172124
Unigene0045530	NS3a_marine_group	0.924052	0.000368831
Unigene0045826	NS3a_marine_group	-0.927545	0.000313886
Unigene0046130	NS3a_marine_group	0.917972	0.000480003
Unigene0046882	NS3a_marine_group	-0.9117	0.000617326
Unigene0046958	NS3a_marine_group	0.970963	1.33525e-05
Unigene0047333	NS3a_marine_group	-0.924681	0.000358472
Unigene0047449	NS3a_marine_group	-0.937057	0.000193628
Unigene0047907	NS3a_marine_group	0.920679	0.000427977
Unigene0048083	NS3a_marine_group	-0.902414	0.000867876
Unigene0048101	NS3a_marine_group	-0.960797	3.77995e-05
Unigene0048411	NS3a_marine_group	-0.929001	0.000292786
Unigene0048775	NS3a_marine_group	-0.911749	0.000616162
Unigene0048777	NS3a_marine_group	0.955772	5.7368e-05
Unigene0048949	NS3a_marine_group	0.90808	0.000707962
Unigene0049094	NS3a_marine_group	0.9284	0.000301371
Unigene0049125	NS3a_marine_group	-0.912191	0.000605686
Unigene0049146	NS3a_marine_group	-0.97893	4.37976e-06
Unigene0049472	NS3a_marine_group	0.924446	0.000362318
Unigene0049491	NS3a_marine_group	-0.953811	6.66416e-05
Unigene0049588	NS3a_marine_group	0.903294	0.000841538
Unigene0049694	NS3a_marine_group	-0.960374	3.92306e-05
Unigene0049714	NS3a_marine_group	-0.924975	0.000353708
Unigene0049716	NS3a_marine_group	-0.943179	0.000136172
Unigene0049722	NS3a_marine_group	-0.930436	0.00027299
Unigene0049789	NS3a_marine_group	0.9042	0.000814995
Unigene0049802	NS3a_marine_group	0.933733	0.000231076
Unigene0049921	NS3a_marine_group	-0.939952	0.000164684
Unigene0050021	NS3a_marine_group	0.96813	1.84439e-05
Unigene0050215	NS3a_marine_group	0.901962	0.000881602
Unigene0050348	NS3a_marine_group	-0.971777	1.20971e-05
Unigene0050359	NS3a_marine_group	-0.911463	0.000622993
Unigene0050419	NS3a_marine_group	-0.912052	0.000608971
Unigene0050818	NS3a_marine_group	-0.921297	0.000416671
Unigene0050967	NS3a_marine_group	0.930493	0.000272219
Unigene0051044	NS3a_marine_group	-0.941781	0.000148054
Unigene0051086	NS3a_marine_group	-0.920854	0.000424754
Unigene0051165	NS3a_marine_group	-0.940936	0.000155586
Unigene0051582	NS3a_marine_group	0.937438	0.000189626
Unigene0051659	NS3a_marine_group	0.934575	0.000221152
Unigene0051716	NS3a_marine_group	0.931125	0.000263814
Unigene0051751	NS3a_marine_group	-0.969659	1.55506e-05
Unigene0051755	NS3a_marine_group	0.925012	0.000353111
Unigene0051796	NS3a_marine_group	-0.980219	3.51602e-06
Unigene0052319	NS3a_marine_group	0.923266	0.000382061
Unigene0052501	NS3a_marine_group	0.909571	0.000669569
Unigene0052660	NS3a_marine_group	0.912603	0.000596052
Unigene0052697	NS3a_marine_group	0.939908	0.000165103
Unigene0052995	NS3a_marine_group	-0.902705	0.000859093
Unigene0053131	NS3a_marine_group	-0.931285	0.000261725
Unigene0053320	NS3a_marine_group	0.939452	0.000169445
Unigene0053369	NS3a_marine_group	-0.960054	4.03363e-05
Unigene0053373	NS3a_marine_group	0.982051	2.50633e-06
Unigene0053441	NS3a_marine_group	0.94502	0.000121561
Unigene0053502	NS3a_marine_group	-0.95603	5.62173e-05
Unigene0053527	NS3a_marine_group	-0.982474	2.30655e-06
Unigene0053672	NS3a_marine_group	-0.908777	0.000689819
Unigene0053686	NS3a_marine_group	-0.945146	0.000120605
Unigene0053785	NS3a_marine_group	0.932774	0.000242759
Unigene0053937	NS3a_marine_group	0.947876	0.000101146
Unigene0053998	NS3a_marine_group	0.977645	5.38088e-06
Unigene0054398	NS3a_marine_group	0.946671	0.000109437
Unigene0054462	NS3a_marine_group	-0.904155	0.000816306
Unigene0054483	NS3a_marine_group	-0.969511	1.58166e-05
Unigene0054662	NS3a_marine_group	-0.95074	8.32291e-05
Unigene0055183	NS3a_marine_group	-0.907776	0.000715956
Unigene0055861	NS3a_marine_group	0.942862	0.000138803
Unigene0055862	NS3a_marine_group	0.935615	0.00020931
Unigene0055878	NS3a_marine_group	-0.901748	0.000888177
Unigene0055922	NS3a_marine_group	-0.922379	0.000397391
Unigene0056068	NS3a_marine_group	0.932831	0.000242056
Unigene0056087	NS3a_marine_group	0.9047	0.000800616
Unigene0056269	NS3a_marine_group	-0.916274	0.000514819
Unigene0056297	NS3a_marine_group	0.907773	0.000716047
Unigene0056388	NS3a_marine_group	0.931606	0.000257556
Unigene0056400	NS3a_marine_group	-0.929991	0.000279016
Unigene0056401	NS3a_marine_group	-0.984916	1.36755e-06
Unigene0056531	NS3a_marine_group	0.916811	0.000503624
Unigene0056656	NS3a_marine_group	-0.981963	2.54936e-06
Unigene0056718	NS3a_marine_group	0.929511	0.000285635
Unigene0056796	NS3a_marine_group	-0.976906	6.02553e-06
Unigene0057072	NS3a_marine_group	-0.923316	0.000381215
Unigene0057086	NS3a_marine_group	0.932386	0.000247604
Unigene0057277	NS3a_marine_group	-0.987719	6.67862e-07
Unigene0057338	NS3a_marine_group	-0.971589	1.23786e-05
Unigene0057343	NS3a_marine_group	-0.90071	0.000920485
Unigene0057453	NS3a_marine_group	-0.955917	5.67197e-05
Unigene0057575	NS3a_marine_group	-0.955758	5.74309e-05
Unigene0057668	NS3a_marine_group	-0.955585	5.82092e-05
Unigene0057704	NS3a_marine_group	-0.934461	0.000222482
Unigene0057705	NS3a_marine_group	0.938952	0.000174311
Unigene0000047	Marinobacterium	-0.902556	0.000863582
Unigene0000114	Marinobacterium	0.944577	0.000124974
Unigene0000164	Marinobacterium	-0.969618	1.56238e-05
Unigene0000166	Marinobacterium	-0.960889	3.74939e-05
Unigene0000302	Marinobacterium	0.980227	3.5107e-06
Unigene0000311	Marinobacterium	-0.917274	0.000494112
Unigene0000358	Marinobacterium	0.911786	0.00061529
Unigene0000424	Marinobacterium	0.959946	4.07157e-05
Unigene0000434	Marinobacterium	0.942439	0.000142371
Unigene0000452	Marinobacterium	0.920889	0.00042412
Unigene0000528	Marinobacterium	0.959614	4.18967e-05
Unigene0000532	Marinobacterium	-0.979738	3.82234e-06
Unigene0000640	Marinobacterium	0.979583	3.9254e-06
Unigene0000685	Marinobacterium	-0.936622	0.000198268
Unigene0000689	Marinobacterium	0.909614	0.000668501
Unigene0000701	Marinobacterium	0.962926	3.11533e-05
Unigene0000776	Marinobacterium	0.961846	3.44109e-05
Unigene0000860	Marinobacterium	0.944243	0.00012759
Unigene0000864	Marinobacterium	0.970657	1.38475e-05
Unigene0000887	Marinobacterium	0.913256	0.000580991
Unigene0000899	Marinobacterium	0.965572	2.41051e-05
Unigene0000928	Marinobacterium	0.933709	0.000231368
Unigene0000929	Marinobacterium	0.955953	5.6557e-05
Unigene0000989	Marinobacterium	0.916424	0.00051168
Unigene0001100	Marinobacterium	-0.952041	7.58878e-05
Unigene0001188	Marinobacterium	0.932827	0.000242108
Unigene0001224	Marinobacterium	0.990917	2.33054e-07
Unigene0001240	Marinobacterium	0.922747	0.000390987
Unigene0001326	Marinobacterium	0.941446	0.00015101
Unigene0001327	Marinobacterium	0.944009	0.00012944
Unigene0001348	Marinobacterium	-0.903266	0.000842366
Unigene0001352	Marinobacterium	0.960057	4.03252e-05
Unigene0001433	Marinobacterium	0.925013	0.000353096
Unigene0001473	Marinobacterium	-0.948445	9.73924e-05
Unigene0001505	Marinobacterium	0.957671	4.92913e-05
Unigene0001518	Marinobacterium	-0.923918	0.000371063
Unigene0001536	Marinobacterium	0.945594	0.000117245
Unigene0001552	Marinobacterium	-0.921065	0.00042089
Unigene0001578	Marinobacterium	0.966209	2.25927e-05
Unigene0001585	Marinobacterium	0.949597	9.00872e-05
Unigene0001589	Marinobacterium	0.94939	9.13705e-05
Unigene0001610	Marinobacterium	0.981698	2.68228e-06
Unigene0001674	Marinobacterium	0.931523	0.000258619
Unigene0001739	Marinobacterium	-0.988724	4.95814e-07
Unigene0001775	Marinobacterium	0.978384	4.78736e-06
Unigene0001814	Marinobacterium	-0.971901	1.19139e-05
Unigene0001830	Marinobacterium	0.978103	5.00747e-06
Unigene0001860	Marinobacterium	0.975943	6.94502e-06
Unigene0001934	Marinobacterium	0.929681	0.000283288
Unigene0001960	Marinobacterium	-0.984552	1.48599e-06
Unigene0002081	Marinobacterium	-0.939581	0.00016821
Unigene0002126	Marinobacterium	0.903087	0.000847666
Unigene0002136	Marinobacterium	0.978231	4.9059e-06
Unigene0002189	Marinobacterium	0.911124	0.000631165
Unigene0002233	Marinobacterium	0.904294	0.000812273
Unigene0002238	Marinobacterium	0.961105	3.67799e-05
Unigene0002334	Marinobacterium	0.966595	2.17124e-05
Unigene0002335	Marinobacterium	0.988996	4.55375e-07
Unigene0002358	Marinobacterium	-0.975711	7.18064e-06
Unigene0002380	Marinobacterium	0.934103	0.000226676
Unigene0002436	Marinobacterium	-0.979149	4.22297e-06
Unigene0002439	Marinobacterium	0.945337	0.000119165
Unigene0002611	Marinobacterium	0.958137	4.74397e-05
Unigene0002620	Marinobacterium	-0.969432	1.5959e-05
Unigene0002658	Marinobacterium	0.93788	0.000185067
Unigene0002703	Marinobacterium	0.963844	2.85628e-05
Unigene0002719	Marinobacterium	0.934677	0.000219968
Unigene0002734	Marinobacterium	-0.902842	0.000854988
Unigene0002926	Marinobacterium	0.982091	2.48694e-06
Unigene0003049	Marinobacterium	0.930138	0.000277024
Unigene0003077	Marinobacterium	-0.97018	1.46437e-05
Unigene0003108	Marinobacterium	-0.959621	4.18698e-05
Unigene0003170	Marinobacterium	0.903342	0.000840122
Unigene0003238	Marinobacterium	0.932501	0.000246168
Unigene0003379	Marinobacterium	0.916882	0.000502154
Unigene0003416	Marinobacterium	0.962623	3.20456e-05
Unigene0003453	Marinobacterium	-0.90111	0.000907951
Unigene0003561	Marinobacterium	0.977083	5.86651e-06
Unigene0003610	Marinobacterium	0.94434	0.000126821
Unigene0003662	Marinobacterium	-0.968582	1.75516e-05
Unigene0003737	Marinobacterium	0.918447	0.000470578
Unigene0003803	Marinobacterium	0.918399	0.000471516
Unigene0003846	Marinobacterium	0.952177	7.51435e-05
Unigene0003863	Marinobacterium	-0.908779	0.000689776
Unigene0003954	Marinobacterium	0.969656	1.55556e-05
Unigene0003960	Marinobacterium	-0.973587	9.60879e-06
Unigene0004060	Marinobacterium	0.916744	0.000505005
Unigene0004111	Marinobacterium	0.936069	0.000204273
Unigene0004207	Marinobacterium	-0.95543	5.89143e-05
Unigene0004224	Marinobacterium	-0.901151	0.000906664
Unigene0004234	Marinobacterium	-0.950585	8.41352e-05
Unigene0004245	Marinobacterium	-0.97253	1.10129e-05
Unigene0004269	Marinobacterium	0.990975	2.27893e-07
Unigene0004294	Marinobacterium	-0.974294	8.74482e-06
Unigene0004360	Marinobacterium	0.924178	0.000366748
Unigene0004380	Marinobacterium	0.904196	0.000815125
Unigene0004387	Marinobacterium	0.932696	0.000243738
Unigene0004487	Marinobacterium	0.94257	0.000141258
Unigene0004560	Marinobacterium	0.960393	3.91637e-05
Unigene0004612	Marinobacterium	0.954505	6.32459e-05
Unigene0004625	Marinobacterium	0.922136	0.000401669
Unigene0004654	Marinobacterium	0.904777	0.000798408
Unigene0004661	Marinobacterium	0.942847	0.000138928
Unigene0004744	Marinobacterium	0.948969	9.40147e-05
Unigene0004814	Marinobacterium	-0.987788	6.54747e-07
Unigene0004866	Marinobacterium	0.92025	0.00043594
Unigene0004918	Marinobacterium	0.964239	2.7495e-05
Unigene0004961	Marinobacterium	0.923135	0.00038431
Unigene0004999	Marinobacterium	-0.922834	0.000389483
Unigene0005034	Marinobacterium	0.958125	4.74839e-05
Unigene0005087	Marinobacterium	0.917696	0.000485544
Unigene0005270	Marinobacterium	-0.916138	0.000517681
Unigene0005286	Marinobacterium	0.98583	1.09997e-06
Unigene0005333	Marinobacterium	0.9911	2.17098e-07
Unigene0005334	Marinobacterium	0.979143	4.22715e-06
Unigene0005336	Marinobacterium	0.982265	2.40395e-06
Unigene0005360	Marinobacterium	0.984657	1.45132e-06
Unigene0005493	Marinobacterium	0.975465	7.43702e-06
Unigene0005551	Marinobacterium	0.97369	9.47963e-06
Unigene0005654	Marinobacterium	0.968578	1.75595e-05
Unigene0005686	Marinobacterium	-0.949087	9.32706e-05
Unigene0005691	Marinobacterium	0.983236	1.97578e-06
Unigene0005693	Marinobacterium	0.970607	1.39292e-05
Unigene0005726	Marinobacterium	0.906342	0.000754616
Unigene0005740	Marinobacterium	0.908233	0.000703958
Unigene0005761	Marinobacterium	0.930692	0.000269558
Unigene0005809	Marinobacterium	0.915334	0.00053483
Unigene0005872	Marinobacterium	0.907827	0.000714618
Unigene0005901	Marinobacterium	-0.913159	0.000583214
Unigene0006033	Marinobacterium	0.950995	8.17557e-05
Unigene0006123	Marinobacterium	-0.934837	0.000218121
Unigene0006225	Marinobacterium	0.948653	9.60417e-05
Unigene0006240	Marinobacterium	0.922385	0.000397292
Unigene0006241	Marinobacterium	0.927332	0.000317069
Unigene0006283	Marinobacterium	0.977048	5.89781e-06
Unigene0006312	Marinobacterium	0.988522	5.27477e-07
Unigene0006362	Marinobacterium	0.94195	0.000146577
Unigene0006443	Marinobacterium	0.981181	2.9554e-06
Unigene0006548	Marinobacterium	-0.986629	8.98279e-07
Unigene0006577	Marinobacterium	0.9012	0.000905124
Unigene0006594	Marinobacterium	0.990185	3.05474e-07
Unigene0006595	Marinobacterium	0.930822	0.000267825
Unigene0006687	Marinobacterium	0.918465	0.000470214
Unigene0006689	Marinobacterium	0.981495	2.78763e-06
Unigene0006699	Marinobacterium	0.944696	0.000124049
Unigene0006711	Marinobacterium	0.961653	3.5018e-05
Unigene0006775	Marinobacterium	0.975975	6.91336e-06
Unigene0006843	Marinobacterium	0.961952	3.40828e-05
Unigene0006860	Marinobacterium	0.996481	8.48164e-09
Unigene0006922	Marinobacterium	0.903081	0.00084785
Unigene0007020	Marinobacterium	-0.927407	0.000315943
Unigene0007064	Marinobacterium	0.969109	1.65522e-05
Unigene0007086	Marinobacterium	0.949389	9.13744e-05
Unigene0007107	Marinobacterium	-0.931465	0.000259383
Unigene0007264	Marinobacterium	0.982795	2.16302e-06
Unigene0007291	Marinobacterium	0.916422	0.000511711
Unigene0007344	Marinobacterium	0.927382	0.000316318
Unigene0007363	Marinobacterium	0.947972	0.000100504
Unigene0007421	Marinobacterium	0.967089	2.06181e-05
Unigene0007490	Marinobacterium	0.970379	1.43068e-05
Unigene0007537	Marinobacterium	0.900016	0.00094256
Unigene0007609	Marinobacterium	0.909075	0.000682185
Unigene0007637	Marinobacterium	0.966815	2.12194e-05
Unigene0007661	Marinobacterium	-0.915314	0.000535258
Unigene0007751	Marinobacterium	0.981984	2.53942e-06
Unigene0007797	Marinobacterium	0.916099	0.000518515
Unigene0007834	Marinobacterium	0.913387	0.000578
Unigene0007894	Marinobacterium	-0.912627	0.000595499
Unigene0007917	Marinobacterium	0.977433	5.56041e-06
Unigene0007967	Marinobacterium	0.939845	0.000165694
Unigene0008027	Marinobacterium	0.940004	0.000164195
Unigene0008051	Marinobacterium	0.950556	8.43078e-05
Unigene0008074	Marinobacterium	0.996507	8.26275e-09
Unigene0008080	Marinobacterium	0.993572	6.96694e-08
Unigene0008135	Marinobacterium	0.967655	1.94147e-05
Unigene0008177	Marinobacterium	0.99208	1.44464e-07
Unigene0008350	Marinobacterium	0.946891	0.000107888
Unigene0008364	Marinobacterium	0.918131	0.000476831
Unigene0008370	Marinobacterium	0.93918	0.000172081
Unigene0008408	Marinobacterium	0.93029	0.000274962
Unigene0008483	Marinobacterium	0.953311	6.91668e-05
Unigene0008502	Marinobacterium	0.923863	0.000371995
Unigene0008570	Marinobacterium	0.935239	0.000213538
Unigene0008612	Marinobacterium	0.920364	0.000433818
Unigene0008619	Marinobacterium	0.986052	1.04088e-06
Unigene0008726	Marinobacterium	0.962488	3.24472e-05
Unigene0008768	Marinobacterium	0.960271	3.95842e-05
Unigene0008810	Marinobacterium	0.91644	0.000511349
Unigene0008911	Marinobacterium	-0.945224	0.000120018
Unigene0008951	Marinobacterium	0.930142	0.000276961
Unigene0008956	Marinobacterium	-0.957022	5.19541e-05
Unigene0008990	Marinobacterium	0.977446	5.54958e-06
Unigene0009074	Marinobacterium	0.949011	9.37493e-05
Unigene0009084	Marinobacterium	0.925763	0.000341145
Unigene0009097	Marinobacterium	0.940747	0.0001573
Unigene0009158	Marinobacterium	0.920239	0.00043615
Unigene0009247	Marinobacterium	0.944239	0.000127615
Unigene0009276	Marinobacterium	-0.901562	0.000893902
Unigene0009297	Marinobacterium	0.938213	0.000181676
Unigene0009379	Marinobacterium	0.98722	7.67257e-07
Unigene0009391	Marinobacterium	0.916932	0.000501131
Unigene0009415	Marinobacterium	0.936806	0.000196293
Unigene0009522	Marinobacterium	-0.953079	7.0361e-05
Unigene0009541	Marinobacterium	0.948081	9.97793e-05
Unigene0009557	Marinobacterium	0.971195	1.29847e-05
Unigene0009573	Marinobacterium	0.964966	2.56061e-05
Unigene0009597	Marinobacterium	0.901119	0.000907667
Unigene0009598	Marinobacterium	0.950194	8.64566e-05
Unigene0009601	Marinobacterium	-0.962886	3.12705e-05
Unigene0009628	Marinobacterium	0.977471	5.5283e-06
Unigene0009651	Marinobacterium	0.948491	9.70878e-05
Unigene0009791	Marinobacterium	0.904016	0.000820332
Unigene0009820	Marinobacterium	0.987978	6.19909e-07
Unigene0009851	Marinobacterium	0.959573	4.20446e-05
Unigene0009961	Marinobacterium	0.95862	4.55729e-05
Unigene0010098	Marinobacterium	0.950652	8.37459e-05
Unigene0010137	Marinobacterium	0.922001	0.000404055
Unigene0010144	Marinobacterium	0.979036	4.30349e-06
Unigene0010217	Marinobacterium	0.972808	1.06305e-05
Unigene0010230	Marinobacterium	-0.916439	0.000511363
Unigene0010234	Marinobacterium	0.963043	3.08157e-05
Unigene0010300	Marinobacterium	0.980044	3.62518e-06
Unigene0010346	Marinobacterium	0.919587	0.000448472
Unigene0010359	Marinobacterium	0.971422	1.26326e-05
Unigene0010452	Marinobacterium	0.993532	7.11862e-08
Unigene0010483	Marinobacterium	0.928861	0.000294768
Unigene0010485	Marinobacterium	-0.944413	0.000126247
Unigene0010500	Marinobacterium	0.981986	2.5383e-06
Unigene0010507	Marinobacterium	0.915037	0.000541263
Unigene0010528	Marinobacterium	0.95814	4.74281e-05
Unigene0010542	Marinobacterium	0.991131	2.1445e-07
Unigene0010756	Marinobacterium	0.981338	2.87073e-06
Unigene0010800	Marinobacterium	-0.950006	8.75873e-05
Unigene0010853	Marinobacterium	0.942695	0.000140207
Unigene0010862	Marinobacterium	0.948745	9.54497e-05
Unigene0010922	Marinobacterium	-0.923348	0.000380671
Unigene0010965	Marinobacterium	0.970169	1.46632e-05
Unigene0010998	Marinobacterium	0.914903	0.000544192
Unigene0011093	Marinobacterium	-0.96269	3.18464e-05
Unigene0011094	Marinobacterium	-0.933373	0.00023542
Unigene0011151	Marinobacterium	0.989642	3.68648e-07
Unigene0011162	Marinobacterium	0.982555	2.26975e-06
Unigene0011192	Marinobacterium	-0.980595	3.2888e-06
Unigene0011193	Marinobacterium	0.917097	0.000497741
Unigene0011220	Marinobacterium	0.929601	0.000284386
Unigene0011295	Marinobacterium	0.919983	0.000440965
Unigene0011411	Marinobacterium	0.973928	9.18474e-06
Unigene0011511	Marinobacterium	0.922396	0.00039711
Unigene0011512	Marinobacterium	0.959497	4.2318e-05
Unigene0011574	Marinobacterium	-0.96248	3.24709e-05
Unigene0011596	Marinobacterium	0.911049	0.000632988
Unigene0011675	Marinobacterium	-0.941267	0.0001526
Unigene0011726	Marinobacterium	-0.925866	0.000339526
Unigene0011768	Marinobacterium	0.919196	0.000455963
Unigene0011814	Marinobacterium	0.920701	0.000427567
Unigene0011824	Marinobacterium	0.977192	5.76989e-06
Unigene0011888	Marinobacterium	0.9683	1.81051e-05
Unigene0011891	Marinobacterium	0.961257	3.62872e-05
Unigene0011943	Marinobacterium	0.927028	0.000321638
Unigene0011968	Marinobacterium	-0.924544	0.000360713
Unigene0012013	Marinobacterium	0.918884	0.000462011
Unigene0012021	Marinobacterium	0.911368	0.000625287
Unigene0012031	Marinobacterium	0.948361	9.79358e-05
Unigene0012060	Marinobacterium	0.959906	4.08575e-05
Unigene0012082	Marinobacterium	0.956387	5.46532e-05
Unigene0012103	Marinobacterium	0.966101	2.28457e-05
Unigene0012118	Marinobacterium	0.972098	1.16257e-05
Unigene0012119	Marinobacterium	0.952262	7.46843e-05
Unigene0012218	Marinobacterium	0.990367	2.8615e-07
Unigene0012269	Marinobacterium	0.97229	1.13497e-05
Unigene0012272	Marinobacterium	0.904724	0.000799928
Unigene0012299	Marinobacterium	0.964491	2.68317e-05
Unigene0012309	Marinobacterium	0.956991	5.20827e-05
Unigene0012331	Marinobacterium	0.951021	8.16027e-05
Unigene0012471	Marinobacterium	-0.902252	0.000872781
Unigene0012497	Marinobacterium	0.932382	0.000247659
Unigene0012503	Marinobacterium	-0.963804	2.86729e-05
Unigene0012542	Marinobacterium	0.974876	8.07553e-06
Unigene0012572	Marinobacterium	0.985138	1.29862e-06
Unigene0012578	Marinobacterium	-0.939979	0.00016443
Unigene0012670	Marinobacterium	-0.920964	0.000422741
Unigene0012721	Marinobacterium	0.948106	9.96161e-05
Unigene0012722	Marinobacterium	0.963453	2.96476e-05
Unigene0012742	Marinobacterium	-0.96182	3.44932e-05
Unigene0012908	Marinobacterium	0.961677	3.49416e-05
Unigene0012920	Marinobacterium	0.948547	9.67252e-05
Unigene0012967	Marinobacterium	0.953965	6.5878e-05
Unigene0013104	Marinobacterium	0.990301	2.93116e-07
Unigene0013120	Marinobacterium	-0.953103	7.02364e-05
Unigene0013187	Marinobacterium	0.98796	6.23239e-07
Unigene0013188	Marinobacterium	-0.94251	0.000141773
Unigene0013249	Marinobacterium	0.979213	4.17839e-06
Unigene0013277	Marinobacterium	0.946664	0.000109491
Unigene0013353	Marinobacterium	0.903215	0.000843862
Unigene0013390	Marinobacterium	0.981331	2.87418e-06
Unigene0013483	Marinobacterium	0.98439	1.54101e-06
Unigene0013507	Marinobacterium	0.98444	1.52399e-06
Unigene0013527	Marinobacterium	-0.91334	0.000579077
Unigene0013528	Marinobacterium	0.907064	0.000734983
Unigene0013554	Marinobacterium	0.962761	3.16382e-05
Unigene0013590	Marinobacterium	-0.961019	3.70629e-05
Unigene0013614	Marinobacterium	-0.91337	0.000578389
Unigene0013674	Marinobacterium	-0.973449	9.78512e-06
Unigene0013702	Marinobacterium	0.914609	0.000550629
Unigene0013713	Marinobacterium	0.906519	0.000749766
Unigene0013752	Marinobacterium	-0.93276	0.000242942
Unigene0013773	Marinobacterium	0.920305	0.000434926
Unigene0013777	Marinobacterium	0.956136	5.57525e-05
Unigene0013975	Marinobacterium	0.986071	1.03608e-06
Unigene0014044	Marinobacterium	0.974013	9.08142e-06
Unigene0014171	Marinobacterium	0.945058	0.000121278
Unigene0014210	Marinobacterium	0.932315	0.000248502
Unigene0014229	Marinobacterium	0.99054	2.68619e-07
Unigene0014255	Marinobacterium	0.922734	0.000391214
Unigene0014336	Marinobacterium	0.913037	0.000586005
Unigene0014426	Marinobacterium	0.951448	7.91724e-05
Unigene0014521	Marinobacterium	-0.944203	0.000127899
Unigene0014554	Marinobacterium	-0.923233	0.000382631
Unigene0014636	Marinobacterium	0.957915	4.83164e-05
Unigene0014658	Marinobacterium	-0.918273	0.000474018
Unigene0014685	Marinobacterium	0.954956	6.11093e-05
Unigene0014722	Marinobacterium	0.915921	0.000522275
Unigene0014729	Marinobacterium	0.953374	6.8846e-05
Unigene0014758	Marinobacterium	0.930354	0.000274097
Unigene0014830	Marinobacterium	0.923464	0.000378702
Unigene0014836	Marinobacterium	0.943273	0.000135393
Unigene0014841	Marinobacterium	0.92317	0.0003837
Unigene0014868	Marinobacterium	0.952984	7.08558e-05
Unigene0014957	Marinobacterium	-0.924061	0.000368694
Unigene0015086	Marinobacterium	0.98745	7.20331e-07
Unigene0015100	Marinobacterium	-0.915118	0.000539501
Unigene0015127	Marinobacterium	0.945228	0.000119985
Unigene0015193	Marinobacterium	0.93207	0.000251601
Unigene0015194	Marinobacterium	-0.931638	0.000257141
Unigene0015221	Marinobacterium	0.961953	3.40785e-05
Unigene0015297	Marinobacterium	0.908537	0.000696045
Unigene0015302	Marinobacterium	0.966836	2.11739e-05
Unigene0015307	Marinobacterium	0.959229	4.32935e-05
Unigene0015308	Marinobacterium	0.968665	1.73907e-05
Unigene0015311	Marinobacterium	0.97516	7.76285e-06
Unigene0015319	Marinobacterium	-0.93095	0.000266133
Unigene0015364	Marinobacterium	0.950132	8.68312e-05
Unigene0015583	Marinobacterium	0.953473	6.83433e-05
Unigene0015661	Marinobacterium	0.970094	1.47901e-05
Unigene0015704	Marinobacterium	0.975018	7.91835e-06
Unigene0015706	Marinobacterium	0.966122	2.27954e-05
Unigene0015753	Marinobacterium	0.949464	9.09086e-05
Unigene0015776	Marinobacterium	0.920032	0.000440028
Unigene0015778	Marinobacterium	0.963655	2.90834e-05
Unigene0015784	Marinobacterium	-0.905398	0.000780813
Unigene0015826	Marinobacterium	0.984858	1.38601e-06
Unigene0015832	Marinobacterium	0.945862	0.000115268
Unigene0015983	Marinobacterium	0.919394	0.00045215
Unigene0016023	Marinobacterium	0.950084	8.71189e-05
Unigene0016097	Marinobacterium	0.905073	0.000790002
Unigene0016114	Marinobacterium	0.913093	0.00058473
Unigene0016211	Marinobacterium	0.974857	8.09768e-06
Unigene0016276	Marinobacterium	0.916162	0.000517187
Unigene0016343	Marinobacterium	-0.963125	3.05784e-05
Unigene0016347	Marinobacterium	0.954071	6.53582e-05
Unigene0016524	Marinobacterium	0.994187	4.90321e-08
Unigene0016534	Marinobacterium	-0.962949	3.10888e-05
Unigene0016552	Marinobacterium	0.973933	9.17873e-06
Unigene0016942	Marinobacterium	0.917626	0.000486957
Unigene0016985	Marinobacterium	0.943075	0.00013703
Unigene0016991	Marinobacterium	0.943036	0.000137353
Unigene0017052	Marinobacterium	0.942887	0.000138593
Unigene0017088	Marinobacterium	0.901599	0.000892767
Unigene0017199	Marinobacterium	-0.945349	0.000119079
Unigene0017346	Marinobacterium	0.931519	0.000258673
Unigene0017377	Marinobacterium	0.906143	0.000760073
Unigene0017404	Marinobacterium	0.977499	5.50474e-06
Unigene0017449	Marinobacterium	0.931843	0.000254494
Unigene0017471	Marinobacterium	0.988403	5.46768e-07
Unigene0017508	Marinobacterium	0.942122	0.000145095
Unigene0017522	Marinobacterium	0.925394	0.000346984
Unigene0017536	Marinobacterium	-0.936094	0.000204005
Unigene0017544	Marinobacterium	0.973081	1.02643e-05
Unigene0017760	Marinobacterium	0.918342	0.000472652
Unigene0017784	Marinobacterium	0.923818	0.000372741
Unigene0017790	Marinobacterium	0.939689	0.000167174
Unigene0017838	Marinobacterium	-0.946314	0.000111983
Unigene0017840	Marinobacterium	0.981488	2.79119e-06
Unigene0017883	Marinobacterium	-0.960654	3.82801e-05
Unigene0017928	Marinobacterium	0.982675	2.21585e-06
Unigene0017984	Marinobacterium	0.913744	0.000569912
Unigene0017996	Marinobacterium	-0.938174	0.000182074
Unigene0018065	Marinobacterium	0.946187	0.000112904
Unigene0018123	Marinobacterium	0.926798	0.000325118
Unigene0018242	Marinobacterium	0.942362	0.000143029
Unigene0018262	Marinobacterium	0.907731	0.00071715
Unigene0018317	Marinobacterium	0.975967	6.92069e-06
Unigene0018326	Marinobacterium	0.906468	0.000751159
Unigene0018426	Marinobacterium	0.966528	2.18627e-05
Unigene0018433	Marinobacterium	0.954173	6.48563e-05
Unigene0018452	Marinobacterium	0.93968	0.000167262
Unigene0018525	Marinobacterium	0.910016	0.000658422
Unigene0018654	Marinobacterium	0.92001	0.000440446
Unigene0018661	Marinobacterium	0.940799	0.000156827
Unigene0018765	Marinobacterium	0.985411	1.21752e-06
Unigene0018833	Marinobacterium	-0.961182	3.65293e-05
Unigene0018909	Marinobacterium	0.948822	9.49546e-05
Unigene0018961	Marinobacterium	0.921687	0.000409653
Unigene0019014	Marinobacterium	0.951747	7.75023e-05
Unigene0019090	Marinobacterium	0.928941	0.000293642
Unigene0019091	Marinobacterium	0.982599	2.25013e-06
Unigene0019121	Marinobacterium	0.975413	7.49165e-06
Unigene0019182	Marinobacterium	0.911225	0.000628729
Unigene0019461	Marinobacterium	0.985262	1.26129e-06
Unigene0019472	Marinobacterium	0.93801	0.000183733
Unigene0019546	Marinobacterium	0.982638	2.23258e-06
Unigene0019626	Marinobacterium	0.936577	0.000198748
Unigene0019828	Marinobacterium	0.982751	2.18212e-06
Unigene0019843	Marinobacterium	0.97064	1.38754e-05
Unigene0020121	Marinobacterium	0.950022	8.74917e-05
Unigene0020145	Marinobacterium	0.92319	0.000383374
Unigene0020210	Marinobacterium	0.917094	0.000497795
Unigene0020241	Marinobacterium	0.932422	0.000247151
Unigene0020288	Marinobacterium	0.953923	6.60881e-05
Unigene0020336	Marinobacterium	0.990292	2.94066e-07
Unigene0020337	Marinobacterium	0.926224	0.000333942
Unigene0020370	Marinobacterium	-0.97275	1.07096e-05
Unigene0020410	Marinobacterium	0.946294	0.000112132
Unigene0020414	Marinobacterium	0.951229	8.04116e-05
Unigene0020571	Marinobacterium	0.942086	0.000145402
Unigene0020608	Marinobacterium	0.959337	4.29e-05
Unigene0020742	Marinobacterium	0.958815	4.48354e-05
Unigene0020833	Marinobacterium	-0.91213	0.000607122
Unigene0020882	Marinobacterium	0.920946	0.000423067
Unigene0020926	Marinobacterium	0.964001	2.81345e-05
Unigene0021106	Marinobacterium	0.974334	8.6977e-06
Unigene0021125	Marinobacterium	0.961115	3.67497e-05
Unigene0021144	Marinobacterium	0.918557	0.000468416
Unigene0021281	Marinobacterium	-0.908792	0.000689437
Unigene0021282	Marinobacterium	-0.960373	3.92349e-05
Unigene0021283	Marinobacterium	-0.969676	1.55217e-05
Unigene0021336	Marinobacterium	0.977891	5.17824e-06
Unigene0021408	Marinobacterium	-0.957452	5.01793e-05
Unigene0021535	Marinobacterium	0.932015	0.000252308
Unigene0021548	Marinobacterium	0.982167	2.45036e-06
Unigene0021704	Marinobacterium	0.964601	2.65431e-05
Unigene0021751	Marinobacterium	-0.903083	0.000847799
Unigene0021850	Marinobacterium	-0.94366	0.00013224
Unigene0021877	Marinobacterium	0.968483	1.77437e-05
Unigene0021995	Marinobacterium	0.911564	0.000620572
Unigene0021996	Marinobacterium	0.905044	0.000790811
Unigene0022149	Marinobacterium	0.918818	0.000463293
Unigene0022238	Marinobacterium	0.945619	0.000117063
Unigene0022302	Marinobacterium	0.974407	8.6122e-06
Unigene0022326	Marinobacterium	0.906006	0.000763868
Unigene0022373	Marinobacterium	0.974353	8.67576e-06
Unigene0022576	Marinobacterium	0.972807	1.06322e-05
Unigene0022598	Marinobacterium	0.938313	0.000180668
Unigene0022683	Marinobacterium	-0.953852	6.64381e-05
Unigene0022808	Marinobacterium	0.97707	5.87837e-06
Unigene0022831	Marinobacterium	-0.924723	0.000357803
Unigene0022894	Marinobacterium	-0.936304	0.000201708
Unigene0022925	Marinobacterium	0.90535	0.000782182
Unigene0023050	Marinobacterium	0.955145	6.02264e-05
Unigene0023187	Marinobacterium	0.903339	0.000840208
Unigene0023490	Marinobacterium	0.910266	0.000652202
Unigene0023530	Marinobacterium	-0.917358	0.000492408
Unigene0023795	Marinobacterium	0.918007	0.000479316
Unigene0023839	Marinobacterium	-0.93242	0.000247175
Unigene0023901	Marinobacterium	0.945787	0.000115817
Unigene0023953	Marinobacterium	0.95877	4.50028e-05
Unigene0024028	Marinobacterium	0.922208	0.000400395
Unigene0024075	Marinobacterium	0.985613	1.15962e-06
Unigene0024137	Marinobacterium	0.988499	5.31129e-07
Unigene0024176	Marinobacterium	-0.938224	0.000181567
Unigene0024178	Marinobacterium	0.912094	0.000607984
Unigene0024209	Marinobacterium	0.983196	1.99227e-06
Unigene0024210	Marinobacterium	0.932395	0.000247491
Unigene0024335	Marinobacterium	0.912793	0.000591652
Unigene0024345	Marinobacterium	0.93209	0.000251349
Unigene0024346	Marinobacterium	0.957564	4.97209e-05
Unigene0024363	Marinobacterium	0.973071	1.0277e-05
Unigene0024378	Marinobacterium	0.959851	4.10502e-05
Unigene0024410	Marinobacterium	-0.936833	0.000196005
Unigene0024440	Marinobacterium	0.988254	5.71691e-07
Unigene0024464	Marinobacterium	0.925007	0.000353196
Unigene0024672	Marinobacterium	0.965859	2.34153e-05
Unigene0024768	Marinobacterium	-0.910497	0.000646475
Unigene0024802	Marinobacterium	0.983536	1.85526e-06
Unigene0024969	Marinobacterium	0.91047	0.000647154
Unigene0025062	Marinobacterium	0.994836	3.24293e-08
Unigene0025085	Marinobacterium	-0.960645	3.83081e-05
Unigene0025113	Marinobacterium	0.962186	3.33606e-05
Unigene0025196	Marinobacterium	0.943924	0.000130122
Unigene0025268	Marinobacterium	0.981833	2.61417e-06
Unigene0025335	Marinobacterium	0.906866	0.000740312
Unigene0025425	Marinobacterium	-0.971801	1.20613e-05
Unigene0025478	Marinobacterium	0.963961	2.82447e-05
Unigene0025535	Marinobacterium	0.935151	0.000214531
Unigene0025544	Marinobacterium	0.958964	4.42758e-05
Unigene0025592	Marinobacterium	0.987785	6.55315e-07
Unigene0025621	Marinobacterium	0.910735	0.000640647
Unigene0025708	Marinobacterium	-0.958644	4.54805e-05
Unigene0025858	Marinobacterium	0.956706	5.32873e-05
Unigene0026016	Marinobacterium	0.969754	1.53831e-05
Unigene0026020	Marinobacterium	0.990615	2.61238e-07
Unigene0026098	Marinobacterium	-0.959786	4.1283e-05
Unigene0026130	Marinobacterium	0.937219	0.000191918
Unigene0026170	Marinobacterium	0.978264	4.8801e-06
Unigene0026255	Marinobacterium	0.976779	6.14189e-06
Unigene0026371	Marinobacterium	0.983088	2.03727e-06
Unigene0026432	Marinobacterium	0.937189	0.000192238
Unigene0026578	Marinobacterium	0.957515	4.99204e-05
Unigene0026613	Marinobacterium	0.946603	0.000109923
Unigene0026656	Marinobacterium	0.937769	0.000186201
Unigene0026681	Marinobacterium	0.928042	0.000306576
Unigene0026730	Marinobacterium	0.953693	6.72357e-05
Unigene0026769	Marinobacterium	0.904499	0.000806379
Unigene0026788	Marinobacterium	0.902618	0.0008617
Unigene0026875	Marinobacterium	0.913618	0.000572759
Unigene0026878	Marinobacterium	0.924406	0.000362987
Unigene0026976	Marinobacterium	0.921347	0.000415779
Unigene0026984	Marinobacterium	0.910806	0.000638896
Unigene0026991	Marinobacterium	0.938024	0.000183588
Unigene0026992	Marinobacterium	0.919651	0.000447252
Unigene0026993	Marinobacterium	0.901115	0.000907787
Unigene0026994	Marinobacterium	0.914904	0.000544155
Unigene0027086	Marinobacterium	0.928589	0.00029866
Unigene0027093	Marinobacterium	0.924434	0.000362515
Unigene0027159	Marinobacterium	0.909685	0.000666698
Unigene0027171	Marinobacterium	-0.925943	0.000338321
Unigene0027210	Marinobacterium	0.965232	2.49409e-05
Unigene0027349	Marinobacterium	-0.951474	7.90282e-05
Unigene0027403	Marinobacterium	-0.927928	0.000308238
Unigene0027477	Marinobacterium	-0.951569	7.84958e-05
Unigene0027524	Marinobacterium	-0.91822	0.000475078
Unigene0027526	Marinobacterium	-0.939915	0.000165033
[truncated: 6,195 more rows]

## Sheet: Glaciecola
GO ID	Description	Glaciecola_person (507)	All (17063)	pvalue	p.adjust	Genes	Description
GO:0050982	detection of mechanical stimulus	5	14	3.64003e-05	0.0949355	Unigene0002334(Ptprq);Unigene0002335(Ptprq);Unigene0018123(Ptprq);Unigene0034043(MKKS);Unigene0054993(Piezo1)	detection of mechanical stimulus
GO:0050910	detection of mechanical stimulus involved in sensory perception of sound	4	8	4.90344e-05	0.0949355	Unigene0002334(Ptprq);Unigene0002335(Ptprq);Unigene0018123(Ptprq);Unigene0034043(MKKS)	detection of mechanical stimulus involved in sensory perception of sound
GO:0000706	meiotic DNA double-strand break processing	7	38	0.000111278	0.0949355	Unigene0004560(DMBT1);Unigene0014636(DMBT1);Unigene0022000(SCART1);Unigene0034608(Atr);Unigene0040759(DMBT1);Unigene0040761(DMBT1);Unigene0055427(CD163)	meiotic DNA double-strand break processing
GO:0031573	mitotic intra-S DNA damage checkpoint signaling	8	52	0.000136941	0.0949355	Unigene0004560(DMBT1);Unigene0014636(DMBT1);Unigene0020336(MSH2);Unigene0020337(Msh2);Unigene0022000(SCART1);Unigene0040759(DMBT1);Unigene0040761(DMBT1);Unigene0055427(CD163)	mitotic intra-S DNA damage checkpoint signaling
GO:0050974	detection of mechanical stimulus involved in sensory perception	4	10	0.000140275	0.0949355	Unigene0002334(Ptprq);Unigene0002335(Ptprq);Unigene0018123(Ptprq);Unigene0034043(MKKS)	detection of mechanical stimulus involved in sensory perception
GO:0010520	regulation of reciprocal meiotic recombination	8	55	0.000204957	0.0949355	Unigene0004560(DMBT1);Unigene0014636(DMBT1);Unigene0020336(MSH2);Unigene0020337(Msh2);Unigene0022000(SCART1);Unigene0040759(DMBT1);Unigene0040761(DMBT1);Unigene0055427(CD163)	regulation of reciprocal meiotic recombination
GO:1904353	regulation of telomere capping	8	58	0.000298501	0.0949355	Unigene0004560(DMBT1);Unigene0014636(DMBT1);Unigene0022000(SCART1);Unigene0040759(DMBT1);Unigene0040761(DMBT1);Unigene0044631(Nek2);Unigene0049698(PNKP);Unigene0055427(CD163)	regulation of telomere capping
GO:0000729	DNA double-strand break processing	7	45	0.000334422	0.0949355	Unigene0004560(DMBT1);Unigene0014636(DMBT1);Unigene0022000(SCART1);Unigene0034608(Atr);Unigene0040759(DMBT1);Unigene0040761(DMBT1);Unigene0055427(CD163)	DNA double-strand break processing
GO:0032076	negative regulation of deoxyribonuclease activity	6	33	0.000373755	0.0949355	Unigene0004560(DMBT1);Unigene0014636(DMBT1);Unigene0022000(SCART1);Unigene0040759(DMBT1);Unigene0040761(DMBT1);Unigene0055427(CD163)	negative regulation of deoxyribonuclease activity
GO:0032078	negative regulation of endodeoxyribonuclease activity	6	33	0.000373755	0.0949355	Unigene0004560(DMBT1);Unigene0014636(DMBT1);Unigene0022000(SCART1);Unigene0040759(DMBT1);Unigene0040761(DMBT1);Unigene0055427(CD163)	negative regulation of endodeoxyribonuclease activity
GO:1903211	mitotic recombination involved in replication fork processing	6	33	0.000373755	0.0949355	Unigene0004560(DMBT1);Unigene0014636(DMBT1);Unigene0022000(SCART1);Unigene0040759(DMBT1);Unigene0040761(DMBT1);Unigene0055427(CD163)	mitotic recombination involved in replication fork processing
GO:0010705	meiotic DNA double-strand break processing involved in reciprocal meiotic recombination	6	34	0.000442581	0.0949355	Unigene0004560(DMBT1);Unigene0014636(DMBT1);Unigene0022000(SCART1);Unigene0040759(DMBT1);Unigene0040761(DMBT1);Unigene0055427(CD163)	meiotic DNA double-strand break processing involved in reciprocal meiotic recombination
GO:0097551	mitochondrial double-strand break repair	6	34	0.000442581	0.0949355	Unigene0004560(DMBT1);Unigene0014636(DMBT1);Unigene0022000(SCART1);Unigene0040759(DMBT1);Unigene0040761(DMBT1);Unigene0055427(CD163)	mitochondrial double-strand break repair
GO:0097552	mitochondrial double-strand break repair via homologous recombination	6	34	0.000442581	0.0949355	Unigene0004560(DMBT1);Unigene0014636(DMBT1);Unigene0022000(SCART1);Unigene0040759(DMBT1);Unigene0040761(DMBT1);Unigene0055427(CD163)	mitochondrial double-strand break repair via homologous recombination
GO:0110025	DNA strand resection involved in replication fork processing	6	34	0.000442581	0.0949355	Unigene0004560(DMBT1);Unigene0014636(DMBT1);Unigene0022000(SCART1);Unigene0040759(DMBT1);Unigene0040761(DMBT1);Unigene0055427(CD163)	DNA strand resection involved in replication fork processing
GO:1990898	meiotic DNA double-strand break clipping	6	34	0.000442581	0.0949355	Unigene0004560(DMBT1);Unigene0014636(DMBT1);Unigene0022000(SCART1);Unigene0040759(DMBT1);Unigene0040761(DMBT1);Unigene0055427(CD163)	meiotic DNA double-strand break clipping
GO:0060631	regulation of meiosis I	8	62	0.000474701	0.0949355	Unigene0004560(DMBT1);Unigene0014636(DMBT1);Unigene0020336(MSH2);Unigene0020337(Msh2);Unigene0022000(SCART1);Unigene0040759(DMBT1);Unigene0040761(DMBT1);Unigene0055427(CD163)	regulation of meiosis I
GO:0060114	vestibular receptor cell differentiation	3	6	0.000487799	0.0949355	Unigene0002334(Ptprq);Unigene0002335(Ptprq);Unigene0018123(Ptprq)	vestibular receptor cell differentiation
GO:0060116	vestibular receptor cell morphogenesis	3	6	0.000487799	0.0949355	Unigene0002334(Ptprq);Unigene0002335(Ptprq);Unigene0018123(Ptprq)	vestibular receptor cell morphogenesis
GO:0060118	vestibular receptor cell development	3	6	0.000487799	0.0949355	Unigene0002334(Ptprq);Unigene0002335(Ptprq);Unigene0018123(Ptprq)	vestibular receptor cell development

## Sheet: AqS1
GO ID	Description	AqS1_person (221)	All (17063)	pvalue	p.adjust	Genes	Description
GO:0015979	photosynthesis	9	123	3.19662e-05	0.0357429	Unigene0001905(ycf2-A);Unigene0010258(ABHD4);Unigene0022419(psbC);Unigene0039977(psbK);Unigene0039980(petA);Unigene0039981(psbB);Unigene0039982(psaA);Unigene0039983(ycf4);Unigene0057327(ndhD)	photosynthesis
GO:0009767	photosynthetic electron transport chain	4	15	3.34202e-05	0.0357429	Unigene0001905(ycf2-A);Unigene0022419(psbC);Unigene0039981(psbB);Unigene0057327(ndhD)	photosynthetic electron transport chain
GO:0007186	G protein-coupled receptor signaling pathway	19	534	6.98984e-05	0.0498375	Unigene0003392(--);Unigene0003471(--);Unigene0005264(gbb-2);Unigene0028096(HMCN1);Unigene0036694(--);Unigene0037425(mGluR);Unigene0037841(--);Unigene0041345(arf-1.2);Unigene0042547(--);Unigene0043950(Iqca1);Unigene0045716(--);Unigene0047915(--);Unigene0048431(--);Unigene0049800(Grm8);Unigene0052310(adgrl4);Unigene0056380(ARF);Unigene0056698(ARF2-A);Unigene0057162(--);Unigene0057618(ADGRL3)	G protein-coupled receptor signaling pathway
GO:0019684	photosynthesis, light reaction	5	40	0.000158438	0.0595373	Unigene0001905(ycf2-A);Unigene0022419(psbC);Unigene0039981(psbB);Unigene0039983(ycf4);Unigene0057327(ndhD)	photosynthesis, light reaction
GO:0009765	photosynthesis, light harvesting	2	2	0.000167005	0.0595373	Unigene0022419(psbC);Unigene0039981(psbB)	photosynthesis, light harvesting
GO:0009769	photosynthesis, light harvesting in photosystem II	2	2	0.000167005	0.0595373	Unigene0022419(psbC);Unigene0039981(psbB)	photosynthesis, light harvesting in photosystem II
GO:0002100	tRNA wobble adenosine to inosine editing	4	27	0.000380356	0.116226	Unigene0008490(Dctd);Unigene0016120(--);Unigene0026022(--);Unigene0030277(--)	tRNA wobble adenosine to inosine editing
GO:0009772	photosynthetic electron transport in photosystem II	2	3	0.000496728	0.119884	Unigene0001905(ycf2-A);Unigene0022419(psbC)	photosynthetic electron transport in photosystem II
GO:0006382	adenosine to inosine editing	4	29	0.00050442	0.119884	Unigene0008490(Dctd);Unigene0016120(--);Unigene0026022(--);Unigene0030277(--)	adenosine to inosine editing
GO:0016553	base conversion or substitution editing	4	30	0.000576159	0.12324	Unigene0008490(Dctd);Unigene0016120(--);Unigene0026022(--);Unigene0030277(--)	base conversion or substitution editing
GO:0017004	cytochrome complex assembly	5	60	0.00106639	0.207364	Unigene0005732(--);Unigene0022418(rpoC2);Unigene0042853(--);Unigene0051988(--);Unigene0057327(ndhD)	cytochrome complex assembly
GO:0009294	DNA mediated transformation	4	37	0.00129364	0.230592	Unigene0002205(--);Unigene0005285(--);Unigene0029552(--);Unigene0048141(--)	DNA mediated transformation
GO:0009292	genetic transfer	4	42	0.00208459	0.320037	Unigene0002205(--);Unigene0005285(--);Unigene0029552(--);Unigene0048141(--)	genetic transfer
GO:0015074	DNA integration	12	350	0.00209468	0.320037	Unigene0000674(--);Unigene0001587(RE2);Unigene0002205(--);Unigene0004202(Tf2-12);Unigene0020053(pol);Unigene0020707(--);Unigene0029552(--);Unigene0050465(THOC2);Unigene0050881(GIP);Unigene0052419(K02A2.6);Unigene0055978(TY3B-I);Unigene0057792(TY3B-G)	DNA integration
GO:0043107	type IV pilus-dependent motility	4	49	0.00367768	0.524437	Unigene0012515(--);Unigene0034635(TOC34);Unigene0046263(--);Unigene0050024(ABCC1)	type IV pilus-dependent motility
GO:0006046	N-acetylglucosamine catabolic process	2	8	0.00444172	0.593802	Unigene0033787(H6pd);Unigene0056866(gnpda2)	N-acetylglucosamine catabolic process
GO:0046690	response to tellurium ion	2	9	0.00566222	0.71244	Unigene0036351(LAMB1);Unigene0049526(--)	response to tellurium ion
GO:0014722	regulation of skeletal muscle contraction by calcium ion signaling	2	10	0.00701764	0.750537	Unigene0009650(GSTO1);Unigene0016898(--)	regulation of skeletal muscle contraction by calcium ion signaling
GO:0014819	regulation of skeletal muscle contraction	2	10	0.00701764	0.750537	Unigene0009650(GSTO1);Unigene0016898(--)	regulation of skeletal muscle contraction
GO:0019243	methylglyoxal catabolic process to D-lactate via S-lactoyl-glutathione	2	10	0.00701764	0.750537	Unigene0005285(--);Unigene0048141(--)	methylglyoxal catabolic process to D-lactate via S-lactoyl-glutathione

## Sheet: Tenacibaculum
GO ID	Description	Tenacibaculum_person (218)	All (17063)	pvalue	p.adjust	Genes	Description
GO:0015979	photosynthesis	10	123	4.02292e-06	0.00844008	Unigene0001905(ycf2-A);Unigene0010258(ABHD4);Unigene0022415(psbM);Unigene0022419(psbC);Unigene0039977(psbK);Unigene0039980(petA);Unigene0039981(psbB);Unigene0039982(psaA);Unigene0039983(ycf4);Unigene0057327(ndhD)	photosynthesis
GO:0019684	photosynthesis, light reaction	6	40	1.08422e-05	0.0113734	Unigene0001905(ycf2-A);Unigene0022415(psbM);Unigene0022419(psbC);Unigene0039981(psbB);Unigene0039983(ycf4);Unigene0057327(ndhD)	photosynthesis, light reaction
GO:0009767	photosynthetic electron transport chain	4	15	3.16795e-05	0.0221545	Unigene0001905(ycf2-A);Unigene0022419(psbC);Unigene0039981(psbB);Unigene0057327(ndhD)	photosynthetic electron transport chain
GO:0009765	photosynthesis, light harvesting	2	2	0.000162492	0.0681815	Unigene0022419(psbC);Unigene0039981(psbB)	photosynthesis, light harvesting
GO:0009769	photosynthesis, light harvesting in photosystem II	2	2	0.000162492	0.0681815	Unigene0022419(psbC);Unigene0039981(psbB)	photosynthesis, light harvesting in photosystem II
GO:0002100	tRNA wobble adenosine to inosine editing	4	27	0.000361152	0.114823	Unigene0008490(Dctd);Unigene0016120(--);Unigene0026022(--);Unigene0030277(--)	tRNA wobble adenosine to inosine editing
GO:0006382	adenosine to inosine editing	4	29	0.000479086	0.114823	Unigene0008490(Dctd);Unigene0016120(--);Unigene0026022(--);Unigene0030277(--)	adenosine to inosine editing
GO:0009772	photosynthetic electron transport in photosystem II	2	3	0.00048336	0.114823	Unigene0001905(ycf2-A);Unigene0022419(psbC)	photosynthetic electron transport in photosystem II
GO:0007186	G protein-coupled receptor signaling pathway	17	534	0.00052198	0.114823	Unigene0003392(--);Unigene0003471(--);Unigene0005264(gbb-2);Unigene0028096(HMCN1);Unigene0036694(--);Unigene0037841(--);Unigene0041345(arf-1.2);Unigene0042547(--);Unigene0043950(Iqca1);Unigene0045716(--);Unigene0048431(--);Unigene0049800(Grm8);Unigene0052310(adgrl4);Unigene0056380(ARF);Unigene0056698(ARF2-A);Unigene0057162(--);Unigene0057618(ADGRL3)	G protein-coupled receptor signaling pathway
GO:0016553	base conversion or substitution editing	4	30	0.000547297	0.114823	Unigene0008490(Dctd);Unigene0016120(--);Unigene0026022(--);Unigene0030277(--)	base conversion or substitution editing
GO:0017004	cytochrome complex assembly	5	60	0.00100333	0.191362	Unigene0005732(--);Unigene0022418(rpoC2);Unigene0042853(--);Unigene0051988(--);Unigene0057327(ndhD)	cytochrome complex assembly
GO:0009294	DNA mediated transformation	4	37	0.00123003	0.215051	Unigene0002205(--);Unigene0005285(--);Unigene0029552(--);Unigene0048141(--)	DNA mediated transformation
GO:0009292	genetic transfer	4	42	0.00198345	0.320099	Unigene0002205(--);Unigene0005285(--);Unigene0029552(--);Unigene0048141(--)	genetic transfer
GO:0043107	type IV pilus-dependent motility	4	49	0.00350261	0.524892	Unigene0012515(--);Unigene0034635(TOC34);Unigene0046263(--);Unigene0050024(ABCC1)	type IV pilus-dependent motility
GO:0006046	N-acetylglucosamine catabolic process	2	8	0.00432473	0.604885	Unigene0033787(H6pd);Unigene0056866(gnpda2)	N-acetylglucosamine catabolic process
GO:0015074	DNA integration	11	350	0.00548953	0.680458	Unigene0000674(--);Unigene0001587(RE2);Unigene0002205(--);Unigene0004202(Tf2-12);Unigene0020053(pol);Unigene0020707(--);Unigene0029552(--);Unigene0050465(THOC2);Unigene0050881(GIP);Unigene0055978(TY3B-I);Unigene0057792(TY3B-G)	DNA integration
GO:0046690	response to tellurium ion	2	9	0.00551372	0.680458	Unigene0036351(LAMB1);Unigene0049526(--)	response to tellurium ion
GO:0014722	regulation of skeletal muscle contraction by calcium ion signaling	2	10	0.0068344	0.716929	Unigene0009650(GSTO1);Unigene0016898(--)	regulation of skeletal muscle contraction by calcium ion signaling
GO:0014819	regulation of skeletal muscle contraction	2	10	0.0068344	0.716929	Unigene0009650(GSTO1);Unigene0016898(--)	regulation of skeletal muscle contraction
GO:0019243	methylglyoxal catabolic process to D-lactate via S-lactoyl-glutathione	2	10	0.0068344	0.716929	Unigene0005285(--);Unigene0048141(--)	methylglyoxal catabolic process to D-lactate via S-lactoyl-glutathione
